# Supplementary material for: The vagal ganglia transcriptome identifies candidate therapeutics for airway hyperreactivity
Source: Am J Physiol Lung Cell Mol Physiol. 2018 Apr 5;315(2):L133–48. doi: 10.1152/ajplung.00557.2017 (PMC6139658; doi:10.1152/ajplung.00557.2017)
Supplement: Table S1 — Transcripts induced or repressed by OVA-sensitization in wild-type and ASIC1a-/- mice - .xlsx (95 KB) [file TableS1.xlsx]

## Sheet: Sheet1
Table S1. Transcripts induced or repressed by OVA-sensitization in wild-type and ASIC1a-/- mice.
Table shows transcripts that were used to comprise Signature #1 (blue font). Affymetrix probe set identifiers required to query CMAP were found for 11/15 and 31/44 transcripts.
Transcripts that  in WT OVA vs WT Sal (492)	Transcripts that  in ASIC1a-/- OVA vs ASIC1a-/- Sal (855)	Common (280)		Transcripts that  in WT OVA vs WT Sal (151)	Transcripts that  ASIC1a-/- OVA vs ASIC1a-/- Sal (256)	Common (3)		Transcripts that  ASIC1a-/- OVA vs WT OVA (175)	Transcripts that  in WT OVA vs WT Sal and  ASIC1a-/- OVA vs WT OVA (44)		Transcripts that  ASIC1a-/- OVA vs WT OVA (104)	Transcripts that  in WT OVA vs WT Sal and  ASIC1a-/- OVA vs WT OVA (15)
1110001J03Rik	"March4"	1110001j03rik		2810008D09Rik	2010204K13Rik	pcsk2os2		1810014B01Rik	9030617o03rik		2610034M16Rik	atp6ap1l
1700020I14Rik	1110001J03Rik	1700040l02rik		4930452B06Rik	2310015B20Rik	tbrg3		2310001H17Rik	aga		Abca6	bmp3
1700028J19Rik	1700040L02Rik	4430402i18rik		9330158H04Rik	2410021H03Rik	zfp873		2310069B03Rik	alas1		Abracl	cyb561
1700040L02Rik	1810011O10Rik	8430408g22rik		A530058N18Rik	2610203C20Rik			2410127L17Rik	alox12		Adat2	galnt14
1700112E06Rik	2210016F16Rik	abhd15		A730098P11Rik	4732491K20Rik			4930453N24Rik	apol11b		Ahnak	gnb3
1810034E14Rik	2410015M20Rik	acad11		Adcyap1r1	4930419G24Rik			9030617O03Rik	bckdk		Ahr	hira
2010003K11Rik	2610020H08Rik	acad12		Ager	4930470H14Rik			Abcc9	cd97		Aldh1a1	kcnh6
4430402I18Rik	4430402I18Rik	acadl		Ankrd29	4930480K15Rik			Abhd5	chchd10		Arhgef26	mmp17
4833423E24Rik	4833439L19Rik	acads		Arhgap15	4930506M07Rik			Aga	coq5		Armc5	naf1
8430408G22Rik	4931406C07Rik	acat1		Atp6ap1l	4930511M06Rik			Agl	coq9		Atic	omp
9030617O03Rik	4931406P16Rik	aco1		B3galt1	4931430N09Rik			Alas1	cox4i2		Atp6ap1l	pex26
9330162B11Rik	4931408D14Rik	aco2		Bend6	4932411E22Rik			Aldh2	ctla2a		B130024G19Rik	rgs10
9430020K01Rik	5930430L01Rik	acot2		Bmp3	4933411K20Rik			Aldoa	cyc1		B4galnt1	sgsh
A530013C23Rik	8430408G22Rik	acox1		Cacna2d3	5330434G04Rik			Alg3	dusp10		Baiap2	slc10a4
Abhd15	8430427H17Rik	acsl1		Ccdc122	6330415B21Rik			Alox12	ecsit		Bmp3	tmem119
Acad11	A530016L24Rik	adam12		Ccsap	8430431K14Rik			Amacr	egln1		Ccdc138
Acad12	Abcb10	adcy3		Cd37	9530059O14Rik			Ank	f5		Cd46
Acad8	Abcb6	adcy6		Cd4	9530077C05Rik			Apol11b	flt1		Cdh19
Acadl	Abcb8	adipor2		Cd83	9930012K11Rik			Aqp4	fras1		Cebpd
Acads	Abcd1	afg3l2		Cdc25b	A130077B15Rik			Art5	gmpr		Cep97
Acat1	Abcd3	agpat3		Chodl	A330076H08Rik			Atl2	l2hgdh		Cks2
Aco1	Abcd4	agpat6		Chrm2	A630089N07Rik			BC037704	mapkapk2		Clic6
Aco2	Abhd15	agpat9		Col5a3	A930011O12Rik			BC051226	mcm7		Csrp1
Acot2	Abhd17c	ahcyl1		Col6a5	AA387883			Bckdk	mtfp1		Cyb561
Acox1	Abi3	aifm1		Col9a2	Aar2			Cbfa2t3	myct1		Cyth2
Acsl1	Acaa2	ak3		Cpb1	Abhd14a			Ccbl1	nfix		Ddx51
Acsl5	Acacb	akap1		Cpne6	Actn2			Ccng1	nrgn		Dse
Acsm5	Acad11	akap13		Ctnna2	Adgb			Ccrn4l	pde4a		Dtx1
Adam12	Acad12	akr1c13		Cx3cr1	AF357425			Cd97	pdk2		Dusp6
Adcy3	Acadl	akt2		Cyb561	Alpk2			Cdnf	pdlim1		Exo5
Adcy4	Acadm	alas1		Cyp2j12	Angpt2			Ceacam1	phlda3		Fam101a
Adcy6	Acads	aldh4a1		Cyp7b1	Ankfn1			Chaf1a	ppargc1a		Fam107a
Adipor1	Acadsb	aplnr		D630023F18Rik	Ano5			Chchd10	reep6		Foxd3
Adipor2	Acadvl	atad3a		D7Ertd715e	Arhgap19			Clip4	slc25a11		Gal3st1
Adrb2	Acat1	atp1a2		Dhfr	Arhgap22			Comt	slc41a1		Galnt14
Afap1	Aco1	atp5a1		Dnah2	Art1			Coq5	slc6a19		Gm13889
Afg3l2	Aco2	atp5b		Doc2b	Asb11			Coq9	smpd1		Gnb3
Aga	Acot11	atp5d		Dsp	Asb4			Cox4i2	trp53inp2		Gpnmb
Agpat3	Acot13	atpaf2		Dynll2	Baalc			Ctla2a	tubb1		Gulp1
Agpat6	Acot2	bckdha		E130114P18Rik	BC031361			Ctsd	ung		Hira
Agpat9	Acox1	bckdhb		Eln	BC048546			Cwc25	vegfb		Hist1h1c
Ahcyl1	Acp5	bckdk		Epn3	Bmx			Cx3cl1	vsig2		Hist1h1e
Aifm1	Acsf3	bcl2l13		Fabp7	C230004F18Rik			Cyc1	ybx2		Hist2h4
Ak3	Acsl1	btc		Faim3	C77370			D10Jhu81e	zfp691		Hnmt
Akap1	Acss1	c1qtnf9		Fam103a1	Caly			Dcun1d2			Hoxb5
Akap13	Acss3	c1rl		Fam163a	Camk1g			Dennd4b			Iqgap2
Akr1c13	Acvr1c	c330018d20rik		Fam184a	Cand2			Dis3			Islr2
Akt2	Acy3	car14		Fam20a	Cap2			Dnajb5			Itgb4
Alad	Adam12	cat		Fbxl12os	Ccdc40			Dusp10			Itpr3
Alas1	Adck3	cd1d1		Fcho1	Ccna2			Dusp23			Kcnh6
Alas2	Adck4	cd274		Folh1	Cdc14a			Dusp7			Kctd13
Aldh1l1	Adcy3	cd300lg		Galnt14	Cdr1			Ecsit			Klhl34
Aldh4a1	Adcy6	cecr2		Gin1	Cenpl			Egf			Magee1
Alox12	Adcy9	cenpb		Glt8d2	Cfp			Egln1			Maml1
Alox5ap	Adcyap1r1	chchd10		Gm10790	Ckmt1			Erdr1			Mical1
Anxa8	Adh1	chchd3		Gm16523	Ckmt2			Esrrg			Micall2
Aplnr	Adhfe1	cib2		Gm7120	Clcn1			F5			Mmp17
Apol11b	Adipor2	clec2d		Gm7271	Clec18a			Fam129c			Ms4a7
Apol6	Adra1a	clic4		Gm765	Clec7a			Fam160a1			Msto1
Atad3a	Adra2b	clpb		Gnb3	Cntn5			Fastkd5			Mxra7
Atg4d	Adrb1	cluh		Greb1	Cntnap4			Fbrsl1			Myl6b
Atp1a2	Adrbk2	clybl		Gsta3	Cntrl			Fech			Naf1
Atp5a1	Afg3l1	col4a2		Hand1	Col6a4			Fgf9			Omp
Atp5b	Afg3l2	coq10a		Hand2	Cox6a2			Fhl1			Ovca2
Atp5c1	Agmo	coq5		Hira	Cryab			Filip1l			Pcyox1l
Atp5d	Agpat2	coq9		Ighmbp2	Csmd3			Flt1			Pex26
Atp5sl	Agpat3	cox10		Insrr	Cyp2j9			Fndc5			Pidd1
Atpaf2	Agpat6	cox4i1		Iqcb1	Ddit4l			Fras1			Pole3
Bckdha	Agpat9	crat		Isl2	Ddx25			Fyco1			Ppfia3
Bckdhb	Ahcyl1	cs		Kcnc3	Ddx26b			Gadd45g			Ptch1
Bckdk	Ahdc1	cyc1		Kcnh6	Dennd6b			Galnt6			Ptgds
Bcl2l13	Aifm1	cyyr1		Kif22	Depdc7			Gapdh			Rab11fip4
Bhlhe40	Aifm2	dbt		Lcat	Des			Gbas			Rab27a
Blcap	Ak2	dgat1		Lhfp	Dhh			Gfm1			Reck
Bmp6	Ak3	dgkd		Lilra5	Dimt1			Gm16861			Rgs10
Bnipl	Akap1	dhdh		Lrat	Dmd			Gmpr			Sat1
Bpgm	Akap13	dhrs3		Lrp2	Dock10			Gng5			Scn2b
Btc	Akr1b10	dhrs4		Lypd6	Dpcd			Got1			Sgsh
C1qtnf9	Akr1c13	dlat		Magoh	Ednrb			Gpr4			Sh3tc2
C1rl	Akt2	dld		Mdga2	Efhd1			Gtf2e1			Sirt6
C330018D20Rik	Alas1	dlst		Mitd1	Elavl2			Gzma			Ska2
C8g	Aldh1a7	dnaja3		Mmp17	Eml6			Hhatl			Slc10a4
Car14	Aldh2	dnajc28		Mov10l1	Enpp1			Higd1b			Snhg5
Card6	Aldh4a1	e330011o21rik		Ms4a1	Epha10			Hk2			Snx30
Cat	Aldh6a1	eci2		Myl3	Ephx1			Htr5b			Stx1b
Ccdc69	Aldh9a1	ecsit		Naf1	Eps8l1			Iqgap3			Stxbp6
Ccnd3	Alkbh5	egln1		Nfkbia	Fam118b			Isg15			Sugct
Ccnt1	Als2cr12	ehd2		Nipal2	Fam178b			Isg20			Sult5a1
Ccs	Amotl2	ehhadh		Nlrc4	Fam19a4			Itgb3			Syt17
Cd1d1	Amy1	eif4e3		Nmb	Fbxo32			L2hgdh			Timm8a1
Cd274	Angpt1	eltd1		Npnt	Filip1			Lsp1			Tlx2
Cd300lg	Angptl2	emcn		Ntn3	Fitm1			Mafb			Tm4sf4
Cd97	Angptl4	epas1		Ntrk1	Flnc			Mapkapk2			Tmem119
Cecr2	Ankrd52	ephx2		Nxf2	Flywch2			Mcm7			Tmem202
Cenpb	Ano1	etfdh		Odf3l2	Frem1			Mettl22			Tox
Cfi	Aoc3	fabp3		Olfr78	Ftx			Mettl7a3			Tubg2
Chchd10	Apip	fam195a		Omp	Fxyd3			Mief2			Ubc
Chchd3	Aplnr	fam210a		P2ry13	Fxyd6			Mmrn1			Vgll3
Cib2	Apmap	fam213a		Pax8	Gabra3			Mtfp1			Xylb
Clec1b	Apoc1	fas		Pcdhb13	Gm11149			Myct1			Zfp105
Clec2d	Apool	fh1		Pcsk2os2	Gm14327			Ndufc1			Zfp182
Clic4	Arap3	foxo1		Pex26	Gm16861			Nfix			Zfp763
Clpb	Arf3	fzd4		Pfdn4	Gm17644			Nmnat3			Zfp85
Cluh	Arhgap29	gas1		Phyhipl	Gm17821			Notch4			Zfp869
Clybl	Arhgef15	gcdh		Pla2g3	Gm5124			Npy4r
Coa5	Arl4a	gcsh		Pomc	Gm5415			Nr4a1
Col4a2	Armc5	gdap10		Prlr	Gm9839			Nrgn
Coq10a	Armc7	ginm1		Prokr1	Gng3			Nsun3
Coq5	Arxes1	glul		Rab27b	Gpsm2			Orai1
Coq7	Arxes2	gm5617		Rac3	Grik2			Oxsm
Coq9	Aspg	gmnn		Raly	Gsap			Pbxip1
Cox10	Aspn	gpam		Rarg	Herc6			Pcgf5
Cox4i1	Atad3a	gpr116		Rassf5	Hfe2			Pde4a
Cox4i2	Atp1a2	gpt		Rgs10	Hirip3			Pde4d
Cox5b	Atp5a1	grhpr		Rgs12	Hmmr			Pde7a
Crat	Atp5b	grpel1		Rnf112	Hsd17b11			Pdk2
Cs	Atp5d	gstz1		Rph3a	Hspb6			Pdlim1
Csrp2	Atp5f1	gys1		Rxfp1	Htr5b			Pdzrn3
Ctla2a	Atp5l	hadha		S100a6	I830012O16Rik			Pgm5
Cyc1	Atp6v0e	heg1		Sbk3	Ifit1			Phlda3
Cyyr1	Atpaf2	helz2		Scn8a	Ifit2			Phtf2
D230025D16Rik	AW112010	hibch		Scube2	Igtp			Pisd-ps1
Dag1	Baz1a	hlf		Sgsh	Il16			Pknox2
Dbt	BC026585	hsd17b10		Slc10a4	Itgb6			Plet1os
Dgat1	Bckdha	hsd17b4		Slc18a2	Jam3			Popdc3
Dgkd	Bckdhb	hspa9		Slc22a8	Jph1			Ppargc1a
Dhdh	Bckdk	hyal1		Slc26a7	Jph2			Ppp1r1a
Dhrs11	Bcl2l13	idh2		Slc35d3	Katnbl1			Ppp1r3c
Dhrs3	Bcl6	idh3a		Slc4a10	Kcnq1ot1			Pstpip2
Dhrs4	Bcl9l	idh3b		Smr2	Ky			Pter
Dlat	Bphl	idh3g		Spn	Lamp5			Pvr
Dld	Brd4	ifi27		Stk11ip	Layn			Rab12
Dlst	Bri3bp	ifi27l2a		Susd1	Ldb3			Rbm20
Dnaja3	Btc	ifnar2		Syt7	Lgals9			Rbm38
Dnajc25	Btla	il15ra		Tac1	Lhcgr			Reep6
Dnajc28	Btnl9	immp2l		Tbc1d10c	Lig1			Samd12
Dpyd	C030006K11Rik	immt		Tbrg3	Lmod2			Slc11a2
Dusp10	C1qtnf9	isoc2a		Tex40	Lmod3			Slc16a10
E330011O21Rik	C1rl	itga1		Tfap2b	Lrfn4			Slc25a11
Ears2	C3	itpr1		Tfcp2l1	Lrrtm2			Slc25a37
Eci2	C330018D20Rik	ivd		Tmem119	Lrtm1			Slc25a53
Ecsit	Cad	kdr		Tmem200a	Lysmd2			Slc2a4
Egln1	Car13	klb		Tmem209	Mbp			Slc41a1
Ehd2	Car14	l2hgdh		Tnnc1	Mccc1os			Slc46a3
Ehhadh	Car4	lace1		Tnnt1	Mcm2			Slc6a19
Eif4e3	Carhsp1	ldhd		Trim46	Mcm3			Smad3
Elk4	Casp8	letm1		Ttll6	Mctp2			Smpd1
Elmod3	Cat	lipa		Tub	Mef2c			Snrpd3
Elof1	Cav1	lmf1		Zfp873	Meg3			Spr
Eltd1	Cav2	lpin1		Zfp941	Miat			Stil
Emcn	Cblb	ly6a		Zfyve28	Mill2			Stradb
Epas1	Cbr1	macrod1			Mlf1			Synj2
Epb4.1	Ccbl2	mapkapk2			Morc2b			Thumpd2
Ephb4	Ccdc18	mavs			Murc			Tmcc1
Ephx2	Ccdc23	mccc1			Musk			Tmem176b
Erbb4	Ccdc3	mccc2			Myadml2			Tmem43
Esrra	Ccnl2	mcur1			Myh1			Tmem54
Etfdh	Cd1d1	me3			Myo18b			Tob1
F5	Cd274	mecr			Myoz3			Tpp1
Fabp3	Cd300lg	mfge8			Nbea			Trib1
Fam134c	Cd36	mknk2			Ncmap			Trim30d
Fam185a	Cd59b	mrps36			Nexn			Trp53inp2
Fam195a	Cd93	mut			Nphp3			Tuba8
Fam210a	Cdh5	nadk2			Nr2f1			Tubb1
Fam213a	Cdkn2c	nampt			Obscn			Tubb6
Fam46c	Cdo1	nav2			Olfr613			Ung
Fars2	Cebpb	ndufa10			Oprl1			Usp2
Fas	Cecr2	ndufa9			Oprm1			Vdac1
Fbln7	Celsr2	ndufab1			P2rx2			Vegfb
Fh1	Cenpb	ndufb9			P2rx7			Vsig2
Fibin	Cerkl	ndufs1			Pacrgl			Xlr3b
Flt1	Cers2	ndufs2			Padi2			Ybx2
Foxo1	Cgnl1	ndufs3			Pcdhb7			Zfp280c
Fras1	Chchd10	ndufs7			Pcsk2os2			Zfp385b
Fzd4	Chchd3	ndufs8			Pdlim3			Zfp691
Ganc	Chd4	ndufv1			Pfkm
Gas1	Chdh	nfib			Pgam2
Gcdh	Chodl	npr3			Pgf
Gcsh	Chpt1	nr1h3			Phka1
Gdap10	Cib2	nrp1			Plp1
Gid4	Cidea	nudt13			Pmp22
Ginm1	Clec14a	nudt7			Polr1e
Glul	Clec2d	ogdh			Prr33
Gm5617	Clic4	oplah			Prrg4
Gmnn	Clic5	ormdl3			Psat1
Gmpr	Clpb	oxnad1			Ptprr
Gp1ba	Clpx	pald1			Rab8b
Gp9	Clstn3	pcca			Rapgef6
Gpam	Cluh	pccb			Rdh12
Gpbp1l1	Clybl	pcx			Rev3l
Gpr116	Cmtm4	pdgfd			Rgs11
Gpt	Cnnm3	pdha1			Rictor
Grhpr	Coasy	pdhx			Rpl3l
Grpel1	Col12a1	pdk2			Scaper
Gstz1	Col4a2	pdk4			Scn2a1
Gys1	Coq10a	pdp2			Scn7a
H6pd	Coq5	pex11a			Sgcg
Hadha	Coq6	pex6			Sh3bgrl3
Hcar2	Coq9	pgls			Shroom2
Heg1	Cox10	phb			Slc25a14
Helz2	Cox17	phb2			Slc25a53
Hibch	Cox4i1	phlda3			Slc27a6
Hlf	Cox5a	phyh			Slc9a9
Hsd17b10	Cox6a1	phyhd1			Slco1a4
Hsd17b4	Cox6c	plin2			Slfn8
Hspa9	Cox7a1	pm20d2			Smco1
Hyal1	Cox7b	pmepa1			Smpx
Hyal2	Cox7c	pmpcb			Smtnl1
Iars2	Cox8b	poldip2			Smtnl2
Icam2	Cpeb3	popdc2			Snhg11
Idh2	Cped1	por			Snhg18
Idh3a	Cpne1	ppa1			Speer4b
Idh3b	Cpox	ppargc1a			Speg
Idh3g	Cpsf1	ppm1m			Srl
Ifi27	Cpsf2	ppp1r15b			St18
Ifi27l2a	Cpt2	ppp2r1b			Stard5
Ifnar2	Crat	proca1			Svil
Igf2r	Crls1	ptgr2			Syne1
Igfbp3	Cs	ptplb			Synpo
Il15ra	Csad	ptprm			Sypl2
Il6ra	Ctdsp1	rassf6			Tbrg3
Immp2l	Ctdsp2	retsat			Tctn3
Immt	Cxadr	rgs5			Tex10
Imp4	Cxcl12	rmdn1			Tia1
Inppl1	Cxcl9	rn45s			Tmem196
Irgm2	Cyc1	rorc			Tmem38a
Irs3	Cycs	s1pr1			Tmem71
Isoc2a	Cyp2b10	samm50			Tmem97
Itga1	Cyp2u1	sdha			Tmod4
Itih5	Cyp4b1	sdhb			Tpm1
Itpr1	Cyp4v3	sdhc			Tpx2
Ivd	Cyyr1	sdhd			Trank1
Jarid2	D10Jhu81e	sdpr			Trim30d
Kdr	D330023K18Rik	sgpl1			Trim54
Klb	Dbi	shmt1			Tro
Klhl25	Dbt	slc16a1			Trpc6
Klk1b21	Dcun1d3	slc22a2			Ttc14
L2hgdh	Ddhd2	slc25a19			Ttc4
Lace1	Ddo	slc25a42			Tuba1b
Ldhd	Ddt	slc28a2			Tuba4a
Letm1	Ddx27	slc40a1			Txndc16
Lias	Decr1	sod2			Ugt8a
Limd1	Decr2	sqrdl			Usp18
Lipa	Dennd4c	ssh2			Zbtb49
Lmf1	Dgat1	st8sia6			Zcchc17
Lpin1	Dgkd	steap4			Zfat
Lrig1	Dhdh	stom			Zfp2
Lsm12	Dhrs3	sucla2			Zfp300
Ly6a	Dhrs4	suclg1			Zfp414
Macrod1	Diap1	suclg2			Zfp488
Mapkapk2	Dlat	taco1			Zfp512
Mavs	Dlc1	taldo1			Zfp583
Mccc1	Dld	tbc1d20			Zfp59
Mccc2	Dlst	tbrg4			Zfp783
Mcm7	Dnaja3	tek			Zfp873
Mcur1	Dnajc15	tgfbr2			Zmat2
Mdh2	Dnajc28	tgm2
Me3	Dock8	thrb
Mecom	Dolk	timm21
Mecr	Dpt	timm44
Mfap4	Dusp4	tmem204
Mfge8	E330011O21Rik	tmem38b
Mfsd8	Ebf2	tnfrsf1a
Mipep	Ebf3	tnfsf10
Mknk2	Ech1	trp53inp2
Mllt4	Echdc3	ttc38
Mmrn2	Echs1	tufm
Mpl	Eci1	txnip
Mrpl12	Eci2	tysnd1
Mrps28	Eci3	ucp3
Mrps36	Ecsit	uqcrc1
Ms4a4c	Egfl7	vegfa
Msantd3	Egln1	vegfb
Msi2	Egr3	vwa8
Mtfp1	Ehd2	wbp1l
Mtmr14	Ehhadh	xrcc6
Mut	Eif4e3	ybx1
Myct1	Eif4ebp1	zadh2
Myl12a	Eif4ebp2	zbtb7b
Myo10	Elovl6	zfp395
Nabp1	Eltd1
Nadk2	Emcn
Nampt	Entpd5
Naprt1	Epas1
Nav2	Ephx2
Ndufa10	Erg
Ndufa8	Esrrg
Ndufa9	Etfa
Ndufab1	Etfb
Ndufb10	Etfdh
Ndufb9	Ets1
Ndufs1	Etv6
Ndufs2	Exoc8
Ndufs3	F11r
Ndufs7	Fabp3
Ndufs8	Fam13a
Ndufv1	Fam195a
Nes	Fam210a
Nfib	Fam213a
Nfix	Fam214a
Npr3	Fam53b
Nr1h3	Fam73b
Nrgn	Fas
Nrp1	Fastkd1
Nudt13	Fblim1
Nudt7	Fbxo21
Ogdh	Fdx1
Oplah	Fh1
Ormdl3	Fignl2
Oxa1l	Fli1
Oxnad1	Fmo1
Pald1	Fmo2
Pcca	Fndc1
Pccb	Foxo1
Pcx	Foxo3
Pde4a	Frrs1
Pde5a	Fst
Pdgfd	Furin
Pdha1	Fxn
Pdhx	Fzd4
Pdk2	Fzd7
Pdk4	G0s2
Pdlim1	Galm
Pdp2	Gas1
Pecr	Gbe1
Per2	Gcdh
Pex11a	Gcsh
Pex16	Gdap10
Pex6	Gfm1
Pgls	Ggt5
Pgpep1	Ghitm
Phb	Ghr
Phb2	Gimap4
Phlda3	Gimap6
Phyh	Ginm1
Phyhd1	Gja1
Pigw	Glb1l2
Pla1a	Glrx5
Pla2g12a	Glud1
Plekhf2	Glul
Plin2	Gm16515
Pm20d2	Gm5617
Pmepa1	Gm6484
Pmm2	Gm9899
Pmp2	Gmnn
Pmpcb	Gna12
Pnp	Gng11
Podxl	Gng5
Poldip2	Gngt2
Popdc2	Gnpat
Por	Gns
Ppa1	Gpam
Ppargc1a	Gpd2
Ppbp	Gpihbp1
Ppip5k1	Gpr116
Ppm1m	Gpt
Ppp1r15b	Gpx3
Ppp2r1b	Grhpr
Prdm1	Grn
Prdm16	Grpel1
Proca1	Gstk1
Ptar1	Gstm2
Ptgr2	Gstz1
Ptplb	Gucd1
Ptpn14	Gucy1a3
Ptprm	Gusb
Pyurf	Gyk
Rabggta	Gypc
Rassf6	Gys1
Rbm15	H2-Q10
Rbm15b	Hadh
Rbms2	Hadha
Rbp4	Hadhb
Reep6	Heg1
Retnla	Helz2
Retsat	Herpud1
Rgs5	Hibadh
Rmdn1	Hibch
Rn45s	Hint2
Rnft1	Hipk1
Rorc	Hipk2
Rpph1	Hipk3
Rreb1	Hira
Rsad2	Hivep1
Rtn4ip1	Hk2
S1pr1	Hlf
Samm50	Hmgb3
Sdha	Hoxa3
Sdhb	Hoxa5
Sdhc	Hsd11b1
Sdhd	Hsd17b10
Sdpr	Hsd17b4
Sgpl1	Hsd3b7
Sh3glb1	Hsdl2
Sh3kbp1	Hspa9
Shmt1	Hspd1
Siglec1	Hyal1
Slamf1	Iba57
Slc16a1	Icam1
Slc22a2	Idh2
Slc22a5	Idh3a
Slc25a11	Idh3b
Slc25a19	Idh3g
Slc25a42	Ifi27
Slc25a44	Ifi27l2a
Slc25a48	Ifnar2
Slc27a1	Ifngr1
Slc28a2	Il15ra
Slc39a1	Il17rd
Slc40a1	Immp2l
Slc41a1	Immt
Slc4a1	Impa2
Slc6a19	Impdh1
Slfn3	Inca1
Smoc1	Insr
Smpd1	Ipo4
Sod2	Irak1bp1
Sost	Irf4
Spaca1	Isoc2a
Spta1	Itga1
Sqrdl	Itga5
Ssh2	Itpr1
St6galnac2	Itpr2
St8sia6	Ivd
Stard7	Ivns1abp
Stat1	Jak3
Steap4	Josd1
Stom	Jun
Sucla2	Kank1
Suclg1	Kcnj8
Suclg2	Kctd12
Sult6b1	Kdr
Suox	Klb
Tacc1	Kpna4
Taco1	L2hgdh
Taldo1	L3hypdh
Tbc1d20	Lace1
Tbrg4	Lage3
Tbx1	Lars2
Tek	Lats2
Tgfbr2	Lctl
Tgm2	Ldhd
Thbs1	Letm1
Thrb	Letmd1
Ticam1	Lgals12
Tie1	Lgr6
Timm21	Lipa
Timm44	Lipe
Timm50	Lman2
Tmem120a	Lmf1
Tmem204	Lonrf1
Tmem38b	Lpar6
Tnfrsf1a	Lpin1
Tnfsf10	Lpl
Tomm40l	Lrp1
Traf4	Lrp5
Trap1	Lrrc58
Trim16	Lsm4
Trp53inp2	Ltbp2
Tshz1	Ltbp3
Tst	Lurap1
Ttc25	Ly6a
Ttc38	Lypla1
Tubb1	Lyrm5
Tufm	Lyve1
Txn2	Lzic
Txnip	Macrod1
Tysnd1	Man2a2
Ube2l6	Maob
Ubiad1	Map3k5
Ucp3	Mapkapk2
Ung	Marveld1
Uqcrc1	Mavs
Usp36	Mccc1
Vegfa	Mccc2
Vegfb	Mcee
Vgll4	Mcur1
Vsig2	Me3
Vwa8	Mecr
Wbp1l	Med25
Wnt11	Meox2
Xdh	Met
Xrcc6	Mettl20
Ybx1	Mettl7a1
Ybx2	Mfge8
Ykt6	Mgll
Zadh2	Mgp
Zbtb16	Mgst1
Zbtb7b	Midn
Zfp395	Mif4gd
Zfp691	Mknk2
Zfp879	Mmachc
	Mmd
	Mme
	Mocs1
	Mpc2
	Mpzl2
	Mrap
	Mrpl15
	Mrpl3
	Mrpl34
	Mrps35
	Mrps36
	Msrb3
	Msto1
	Mtor
	Mul1
	Mut
	Mylk
	Myo1g
	Myo5b
	Nadk
	Nadk2
	Nampt
	Nav2
	Ndufa10
	Ndufa4
	Ndufa6
	Ndufa9
	Ndufab1
	Ndufb11
	Ndufb3
	Ndufb5
	Ndufb8
	Ndufb9
	Ndufs1
	Ndufs2
	Ndufs3
	Ndufs4
	Ndufs7
	Ndufs8
	Ndufv1
	Ndufv2
	Nfia
	Nfib
	Nit2
	Nmnat3
	Nnmt
	Noa1
	Notch3
	Npepl1
	Npr1
	Npr3
	Nr1d1
	Nr1h3
	Nrg4
	Nrp1
	Ntrk3
	Nudt13
	Nudt7
	Nudt8
	Ogdh
	Ophn1
	Oplah
	Optn
	Orm1
	Ormdl3
	Otop1
	Oxnad1
	P2rx5
	Pabpc1
	Pald1
	Palmd
	Pank1
	Papd4
	Papss2
	Paqr9
	Pcca
	Pccb
	Pcdhgc3
	Pcsk6
	Pcx
	Pde3b
	Pde4d
	Pdgfd
	Pdha1
	Pdhb
	Pdhx
	Pdk1
	Pdk2
	Pdk4
	Pdp2
	Pecam1
	Pex11a
	Pex5
	Pex6
	Pfkfb1
	Pfkfb3
	Pfkl
	Pgam1
	Pgls
	Phb
	Phb2
	Phlda3
	Phyh
	Phyhd1
	Piezo1
	Pigg
	Pim3
	Pkn1
	Plbd1
	Plekhm1
	Plin2
	Plin3
	Plin4
	Plin5
	Plxna1
	Pm20d1
	Pm20d2
	Pmepa1
	Pmpcb
	Pnldc1
	Pnpla2
	Podn
	Poldip2
	Pole2
	Poln
	Polr2a
	Polr2m
	Pon3
	Popdc2
	Por
	Postn
	Ppa1
	Ppapdc2
	Ppara
	Ppargc1a
	Ppargc1b
	Ppic
	Ppm1b
	Ppm1m
	Ppp1r15b
	Ppp1r3b
	Ppp2r1b
	Ppp2r5a
	Pptc7
	Prdx3
	Prelp
	Prkab1
	Prkaca
	Prkag2
	Prkar2b
	Prkch
	Proca1
	Prpf8
	Ptgr2
	Ptk2b
	Ptms
	Ptp4a1
	Ptplb
	Ptpn4
	Ptprb
	Ptprm
	Pus1
	Pxmp4
	Pygl
	R3hdm2
	Rab3ip
	Ralgapa2
	Rapgef1
	Rasl12
	Rassf6
	Rbm12
	Rbm47
	Rbp7
	Rbpms
	Rere
	Retsat
	Rgs2
	Rgs5
	Rhoq
	Rilp
	Rmdn1
	Rmdn2
	Rn45s
	Rnf11
	Rnf152
	Rnf44
	Rorb
	Rorc
	Rpe
	Rplp2
	Rsad1
	S100a1
	S1pr1
	Samm50
	Sbno2
	Scarb1
	Scd1
	Scp2
	Sdha
	Sdhb
	Sdhc
	Sdhd
	Sdpr
	Sec31a
	Selenbp1
	Sephs2
	Serp1
	Sfxn1
	Sgpl1
	Sgta
	Shmt1
	Sik2
	Six1
	Skap2
	Slc12a7
	Slc16a1
	Slc16a2
	Slc1a3
	Slc1a5
	Slc22a2
	Slc22a3
	Slc24a3
	Slc25a16
	Slc25a19
	Slc25a20
	Slc25a23
	Slc25a35
	Slc25a42
	Slc25a51
	Slc26a6
	Slc28a2
	Slc36a2
	Slc40a1
	Slc44a3
	Slc4a4
	Slc52a2
	Slc6a6
	Slc7a8
	Slfn5
	Slmap
	Slmo2
	Smagp
	Smpdl3a
	Snrk
	Sod2
	Sod3
	Sort1
	Spata2
	Spred2
	Spsb1
	Sqrdl
	Srebf1
	Ssh2
	St3gal1
	St8sia6
	Stap2
	Stat5a
	Steap4
	Stk40
	Stom
	Stradb
	Sucla2
	Suclg1
	Suclg2
	Sugct
	Sun2
	Taco1
	Taldo1
	Tbc1d20
	Tbrg4
	Tceanc
	Tecpr1
	Tef
	Tek
	Tenc1
	Tep1
	Tfb2m
	Tfrc
	Tgfbr2
	Tgm2
	Thrb
	Thrsp
	Timm21
	Timm44
	Timp4
	Tiparp
	Tkt
	Tlcd1
	Tmed2
	Tmed5
	Tmem123
	Tmem143
	Tmem14c
	Tmem204
	Tmem220
	Tmem37
	Tmem38b
	Tmem45b
	Tmem70
	Tmem88
	Tnfrsf1a
	Tnfrsf1b
	Tnfsf10
	Tns1
	Tob1
	Tob2
	Tomm40
	Tpcn1
	Tppp
	Trp53inp2
	Tsc2
	Tsku
	Tspan12
	Tspan18
	Tspo
	Ttc28
	Ttc38
	Tuba8
	Tubg1
	Tufm
	Txnip
	Txnrd1
	Tymp
	Tysnd1
	Ubr4
	Uck1
	Ucp3
	Uhrf1bp1
	Uqcr11
	Uqcrb
	Uqcrc1
	Uqcrc2
	Uqcrfs1
	Uqcrq
	Ushbp1
	Usp2
	Vars2
	Vegfa
	Vegfb
	Vgf
	Vps25
	Vps54
	Vsig10l
	Vwa8
	Wbp1l
	Wnt5a
	Wwtr1
	Xrcc6
	Ybx1
	Yif1b
	Yy1
	Zadh2
	Zbtb7b
	Zdhhc9
	Zfp36
	Zfp36l1
	Zfp36l2
	Zfp395
	Zfp553
	Zfp574
	Zfp703
	Zfp839
	Zkscan7

## Sheet: Sheet2
sig 1		sig 2
9030617o03rik		110001j03rik
apol11b		1700020i14rik
cd97		1700028j19rik
ctla2a		1700040l02rik
trp53inp2		1700112e06rik
zfp691		1810034e14rik
		2010003k11rik
		4430402i18rik
		4833423e24rik
		8430408g22rik
		9330162b11rik
		9430020k01rik
		a530013c23rik
		acad12
		agpat6
		agpat9
		akr1c13
		c330018d20rik
		car14
		cd1d1
		d230025d16rik
		e330011o21rik
		eltd1
		epb4.1
		fam195a
		fh1
		gdap10
		gm5617
		gpr116
		ifi27l2a
		il6ra
		irgm2
		irs3
		isoc2a
		klk1b21
		ly6a
		naprt1
		pcx
		ptplb
		retnla
		slfn3
		zfp395
		zfp879
		810008d09rik
		4930452b06rik
		9330158h04rik
		a530058n18rik
		a730098p11rik
		cyp2j12
		d630023f18rik
		d7ertd715e
		e130114p18rik
		faim3
		fbxl12os
		gm10790
		gm16523
		gm7120
		gm7271
		gm765
		olfr78
		pcsk2os2
		smr2
		tbrg3
		zfp873
		zfp941
