# Supplementary material for: The vagal ganglia transcriptome identifies candidate therapeutics for airway hyperreactivity
Source: Am J Physiol Lung Cell Mol Physiol. 2018 Apr 5;315(2):L133–48. doi: 10.1152/ajplung.00557.2017 (PMC6139658; doi:10.1152/ajplung.00557.2017)
Supplement: Table S2 — Transcripts differentially expressed in the vagal ganglia of saline-treated wild-type (WT) and ASIC1a-/- mice - .xlsx (49 KB) [file TableS2.xlsx]

## Sheet: Sheet1
Table S2. Transcripts differentially expressed in the vagal ganglia of saline-treated wild-type (WT) and ASIC1a-/- mice
Transcripts that  in ASIC1a-/- Sal vs WT Sal (159)	Transcripts that  in ASIC1a-/- Sal vs WT Sal (269)
"Sept10"	1810041L15Rik
1810026B05Rik	2310015A10Rik
2010315B03Rik	2810408M09Rik
9430020K01Rik	4930405A21Rik
A2m	4930452B06Rik
Aar2	4932416H05Rik
Abca6	6030419C18Rik
Abca8a	9330158H04Rik
Acbd7	A230020J21Rik
Adrb2	AA543186
Ahnak	Abcb6
Aif1l	Abcb8
Aip	Abcd1
Alox5ap	Acaca
Apoe	Acad11
Arhgap19	Acads
Atp10b	Acss1
AW011738	Acvr1b
AW146154	Adcyap1r1
Bcas1	Adora1
Bcas2	AI662270
Btc	Alcam
C3ar1	Aldh2
Cckar	Amy1
Cd163	Ankrd29
Cfdp1	Aph1b
Chrdl1	Arl6ip5
Ckap2	Arrdc2
Cldn12	Asb13
Cldn5	Asic1
Commd1	Aspg
Creb1	Astn1
Crip1	Atg4c
Crispld2	BC051226
Csrp1	Bcl6
Cyp39a1	Bcl6b
Cys1	Bcmo1
D130040H23Rik	Btk
Ddx25	C030006K11Rik
Dhh	Cacnb1
Drp2	Cacng7
Ebpl	Camsap3
Eef1d	Car4
Elof1	Cbx6
Epb4.1l2	Ccbl1
Epb41l4b	Cd28
Fam107a	Cd300lg
Fam213b	Cd37
Fkbp5	Cd79a
Foxm1	Cdh15
Fxyd6	Cdh9
Gas2l3	Cela1
Gbp2	Chodl
Glod4	Chrm2
Gm10677	Clip4
Gm15706	Clstn2
Gm4951	Cluh
Gm5464	Cnnm4
Gpc3	Col24a1
Gpm6b	Cox15
Gpr98	Cpox
Gpt2	Cs
Hif3a	Cxcl12
Hist1h1e	Cxxc5
Hist1h2ak	Cyb561
Hist1h4d	D10Jhu81e
Hist2h4	Ddit4
Hmmr	Dlat
Hoxb5	Doc2b
I830012O16Rik	Dpt
Igsf11	Dusp23
Il16	Dynll2
Il33	Egln1
Itgb8	Eif1
Kdelr3	Eif4g3
Lamc1	Elavl3
Lamp5	Elovl6
Mbp	Erdr1
Mertk	Esm1
Mir134	Esrrg
Mlip	Etv6
Mmd2	Fam160b2
Morc2b	Fam163a
Mpzl1	Fam19a2
Ms4a4c	Fam210a
Ms4a6b	Fam214b
Mttp	Fam65a
Mycl	Fbxl14
Myg1	Fgf9
Myl9	Fgr
Nnat	Fitm2
Nrf1	Flt4
Oprm1	Fmnl1
Pcdhb7	Fto
Pcdhga6	G530011O06Rik
Pcdhgb6	Gabbr2
Pfdn5	Galnt6
Piwil1	Gapt
Plekhb1	Gfm1
Pmp2	Glyr1
Pomc	Gm10790
Ppl	Gm5105
Prdm16	Gm6484
Ptar1	Gm7120
Ptplad2	Gm7609
Qk	Gm765
Rab27a	Gm9899
Rab31	Gm9958
Ranbp17	Grm4
Rarres2	Gzma
Rmrp	H2-Ob
Rn45s	Hand2
Rnf141	Heg1
Rpl17	Herpud2
Rpl19	Hexim1
Rpl22	Hibadh
Rpl23a	Hlcs
Rpl32	Hmgb3
Rpl9	Hoxa4
Rpph1	Hoxc4
Rps10	Hsd17b12
Rps4x	Il2rb
Rps5	Impa2
Rspo4	Impdh1
Sbspon	Ints7
Sema4c	Ipo13
Sh2d4b	Irak1bp1
Slc1a2	Kcnc3
Slc22a2	Kcnd1
Slc22a5	Kcnh1
Slc37a2	Klf2
Slc6a1	Klhl4
Smco3	L2hgdh
Snrpd2	Larp1
Stxbp6	Lhfpl4
Tbcb	Lig4
Tbx18	Lmcd1
Tmed1	Lpcat3
Tmem27	Lpin1
Tnfaip8l1	Ly86
Tns3	Lyve1
Tpx2	Magee2
Trank1	Man2a2
Tuba1a	Map2k3os
Uts2b	Map3k12
Vit	Mapkapk3
Vps8	Mblac2
Vti1b	Mdga1
Wrap53	Meis2
Zbtb16	Mettl7a3
Zfp113	Mitd1
Zfp160	Mov10l1
Zfp273	Mpst
Zfp709	Mrgpra3
Zfp763	Mrpl34
Zfp85	Ms4a1
Zfp866	Mtfp1
Zfp869	Myl3
Zfp93	Myo5b
	Neat1
	Necab3
	Neu2
	Nf2
	Nfkbia
	Nlrc5
	Nxf2
	Ola1
	Olfr920
	Pabpn1
	Pbx2
	Pcdh1
	Pcgf6
	Pde4d
	Pdk2
	Pfkfb1
	Pfkfb3
	Pgm5
	Phtf2
	Phyhipl
	Pik3r5
	Pitpnc1
	Polrmt
	Pou4f2
	Ppp1r13l
	Pptc7
	Prdm10
	Prdm12
	Prkaca
	Prkch
	Prkg2
	Prlr
	Proser1
	Pstpip2
	Ptchd2
	Ptp4a3
	Raly
	Rbfox3
	Rhoq
	Rnf10
	Rnf150
	Rph3a
	Rsad1
	Rxfp1
	Scd1
	Scn1b
	Scn4b
	Scn8a
	Sctr
	Scube1
	Scube2
	Serinc2
	Serpinb2
	Setd1a
	Shh
	Shisa9
	Sidt1
	Slc11a1
	Slc11a2
	Slc15a5
	Slc18a2
	Slc25a35
	Slc26a7
	Slc2a12
	Slc35d3
	Slc47a1
	Smr2
	Snrpd3
	Spata22
	Spr
	Stap2
	Stradb
	Susd2
	Swsap1
	Syn1
	Syt1
	Tbc1d10c
	Tfcp2l1
	Tfrc
	Tmed5
	Tmem131
	Tmem150a
	Tmem57
	Tnfaip2
	Tnfrsf1b
	Tnnc1
	Tob1
	Tob2
	Tppp
	Treml4
	Trim7
	Trp53inp2
	Tshr
	Tspan18
	Tspan2
	Ttc7b
	Uhrf1bp1
	Uqcrc1
	Vasp
	Vgf
	Wfs1
	Wipf3
	Xk
	Zbtb2
	Zbtb48
	Zdhhc9
	Zfp385b
	Zfp553
	Zfp703
	Znrf1
