# Supplementary material for: The vagal ganglia transcriptome identifies candidate therapeutics for airway hyperreactivity
Source: Am J Physiol Lung Cell Mol Physiol. 2018 Apr 5;315(2):L133–48. doi: 10.1152/ajplung.00557.2017 (PMC6139658; doi:10.1152/ajplung.00557.2017)
Supplement: Table S3 — Transcripts induced or repressed by OVA-sensitization in wild-type (WT) mouse lung or bronchial samples from human asthmatics. Blue indicates transcripts in which Affymetrix identifiers wer - .xlsx (60 KB) [file TableS3.xlsx]

## Sheet: Sheet1
Table S3. Transcripts induced or repressed by OVA-sensitization in wild-type (WT) mouse lung or bronchial samples from human asthmatics. Blue indicates transcripts in which Affymetrix identifiers were available.
Signature #2				Signature #3
Transcripts that  in WT OVA vs WT Sal (139)	Transcripts that  in WT OVA vs WT Sal (9)			Transcripts that  in human asthmatics vs human controls (28)	Transcripts that  in human asthmatics vs human controls (18)
2210421G13Rik	1700112E06Rik			ACAP2	HFM1
2610307O08Rik	4933409K07Rik			ADARB2	BCL2
2810417H13Rik	Anxa11			APCDD1	NOTCH2NL
9130211I03Rik	Dkk3			BICC1	PDE3A
9530060I07	Entpd4			C9orf84	ITPR2
AA467197	Oprs1			CD96	LYZ
Actg2	Plac9			DCP1B	RNF180
Adam8	Tmem44			DHX15	LAMC1
Adra2a	Zfp236			DMXL1	SLC9A8
Agr2				FAM83B	NUS1
Aldh1a3				FGF13	CTR9
Asahl				FKTN	RNASET2
Asf1b				GCC2	CUBN
Aspm				HBS1L	WDR17
Aurka				ITGAV	HBB
Basp1				LOC643650	DDB2
BC020077				LRIG3	DYX1C1
Birc5				MBNL1	EFCAB3
Brrn1				PARP14
C1qb				POSTN
C1qc				PTPRT
C3				SCGB1A1
C3ar1				SLC26A4
C79407				SPEF2
Capn9				STAU2
Ccdc109b				STRBP
Ccl1				UBP1
Ccl11				WARS
Ccl12
Ccl17
Ccl2
Ccl24
Ccl7
Ccl8
Ccl9
Ccna2
Ccnb1-rs1
Ccnb2
Ccr5
Cd209e
Cdc20
Cdc2a
Cdca1
Cdca2
Cdca3
Cdca5
Cdca8
Cfb
Ch25h
Chad
Chi3l3
Chi3l4
Chia
Ckap2
Cks1b
Cks2
Clca3
Cldn1
Cxcl10
Cxcl9
D17Ertd441e
D17H6S56E-5
Dock2
Dok2
E2f7
Ear11
Ect2
Egr2
F10
Fcgbp
Fcgr2b
Fcgr3
Fignl1
Gadd45g
Gatm
Gins1
Gsto1
Hells
Hist1h2ao
Ibrdc3
Ifi205
Il4i1
Incenp
Itgax
Kcne3
Lig1
Lpxn
Lypd2
Mad2l1
Mcm3
Mcm5
Mgl2
Mid1
Mki67
Mlph
Mmp12
Mrc1
Ms4a6d
Muc5ac
Muc5b
Nf1
Nnt
Nusap1
Oas1g
Olfm1
Pbk
Pigr
Pla2g4c
Ptger4
Rab3il1
Rad51
Reg3g
Retnla
Rrbp1
Rrm2
Saa3
Scin
Sept3
Serpina3g
Serpina3n
Slamf8
Slc26a4
Slc5a1
Slc7a2
Smc2
Socs1
Tff2
Tfpi2
Timp1
Tk1
Top2a
Tubb6
U46068
Ube2c
Uhrf1
Vcam1
Vrk1
Wdfy1
Xtrp3s1
