# Supplementary material for: The vagal ganglia transcriptome identifies candidate therapeutics for airway hyperreactivity
Source: Am J Physiol Lung Cell Mol Physiol. 2018 Apr 5;315(2):L133–48. doi: 10.1152/ajplung.00557.2017 (PMC6139658; doi:10.1152/ajplung.00557.2017)
Supplement: Table S4 — DisGeNET analysis of Signature #1 - .xlsx (17 KB) [file TableS4.xlsx]

## Sheet: Sheet1
Table S4. DisGeNET analysis of Signature #1
Blue text indicates genes that had identifiers for use in CMAP
Y indicates transcript shows evidence to be an asthma-associated or neural-associated transcript
Transcripts that ↑ in WT OVA vs WT Sal and ↓ ASIC1a-/- OVA vs WT OVA (44)	Asthma-Associated (as indicated by DisGeNET)	Neural-Associated (as indicated by DisGeNET)		Transcripts that ↓ in WT OVA vs WT Sal and ↑ ASIC1a-/- OVA vs WT OVA (15)	Asthma-Associated (as indicated by DisGeNET)	Neural-Associated (as indicated by DisGeNET)
9030617o03rik	//////////////////////////////////////////////////	/////////////////////////////////////////////		atp6ap1l	//////////////////////////////////////////////////	//////////////////////////////////////////////
aga	Y	Y		bmp3	-	Y
alas1	-	-		cyb561	-	Y
alox12	Y	Y		galnt14	-	Y
apol11b	//////////////////////////////////////////////////	//////////////////////////////////////////////		gnb3	-	Y
bckdk	-	Y		hira	-	Y
cd97	-	Y		kcnh6	-	Y
chchd10	-	Y		mmp17	-	Y
coq5	-	Y		naf1	-	-
coq9	-	Y		omp	-	Y
cox4i2	-	Y		pex26	-	Y
ctla2a	//////////////////////////////////////////////////	/////////////////////////////////////////////		rgs10	-	Y
cyc1	-	Y		sgsh	-	Y
dusp10	-	Y		slc10a4	//////////////////////////////////////////////////	//////////////////////////////////////////////
ecsit	-	Y		tmem119	//////////////////////////////////////////////////	//////////////////////////////////////////////
egln1	-	Y
f5	-	Y
flt1	Y	Y
fras1	-	Y
gmpr	-	-
l2hgdh	-	Y
mapkapk2	-	Y
mcm7	-	Y
mtfp1	-	-
myct1	-	-
nfix	-	Y
nrgn	-	Y
pde4a	Y	Y
pdk2	-	-
pdlim1	-	Y
phlda3	-	Y
ppargc1a	-	Y
reep6	-	-
slc25a11	-	-
slc41a1	-	Y
slc6a19	-	Y
smpd1	Y	Y
trp53inp2	//////////////////////////////////////////////////	////////////////////////////////////////////
tubb1	-	Y
ung	-	Y
vegfb	-	Y
vsig2	-	-
ybx2	-	-
zfp691	//////////////////////////////////////////////////	/////////////////////////////////////////////
