# Supplementary material for: The vagal ganglia transcriptome identifies candidate therapeutics for airway hyperreactivity
Source: Am J Physiol Lung Cell Mol Physiol. 2018 Apr 5;315(2):L133–48. doi: 10.1152/ajplung.00557.2017 (PMC6139658; doi:10.1152/ajplung.00557.2017)
Supplement: Table S5 — DisGeNET analysis of Signature #2 - .xlsx (15 KB) [file TableS5.xlsx]

## Sheet: Sheet1
Table S5. DisGeNET analysis of Signature #2
Blue text indicates genes that had identifiers for use in CMAP
Y indicates transcript shows evidence to be an asthma-associated or neural-associated transcript
Transcripts that ↑ in WT OVA vs WT Sal (139)	Asthma-Associated (as indicated by DisGeNET)	Neural-Associated (as indicated by DisGeNET)		Transcripts that ↓ in WT OVA vs WT Sal (9)	Asthma-Associated (as indicated by DisGeNET)	Neural-Associated (as indicated by DisGeNET)
2210421G13Rik	//////////////////////////////////////////////////	///////////////////////////////////////////////		1700112E06Rik	//////////////////////////////////////////////////	///////////////////////////////////////////
2610307O08Rik	//////////////////////////////////////////////////	///////////////////////////////////////////////		4933409K07Rik	//////////////////////////////////////////////////	///////////////////////////////////////////
2810417H13Rik	//////////////////////////////////////////////////	///////////////////////////////////////////////		Anxa11	-	Y
9130211I03Rik	//////////////////////////////////////////////////	///////////////////////////////////////////////		Dkk3	-	Y
9530060I07	//////////////////////////////////////////////////	///////////////////////////////////////////////		Entpd4	-	Y
AA467197	//////////////////////////////////////////////////	///////////////////////////////////////////////		Oprs1	//////////////////////////////////////////////////	///////////////////////////////////////////
Actg2	-	Y		Plac9	//////////////////////////////////////////////////	///////////////////////////////////////////
Adam8	Y	Y		Tmem44	//////////////////////////////////////////////////	///////////////////////////////////////////
Adra2a	-	Y		Zfp236	//////////////////////////////////////////////////	///////////////////////////////////////////
Agr2	Y	-
Aldh1a3	-	Y
Asahl	//////////////////////////////////////////////////	///////////////////////////////////////////////
Asf1b	-	-
Aspm	-	Y
Aurka	-	Y
Basp1	-	Y
BC020077	//////////////////////////////////////////////////	///////////////////////////////////////////////
Birc5	Y	Y
Brrn1	//////////////////////////////////////////////////	///////////////////////////////////////////////
C1qb	-	Y
C1qc	-	Y
C3	Y	Y
C3ar1	Y	Y
C79407	//////////////////////////////////////////////////	///////////////////////////////////////////////
Capn9	-	-
Ccdc109b	//////////////////////////////////////////////////	///////////////////////////////////////////////
Ccl1	Y	Y
Ccl11	Y	Y
Ccl12	//////////////////////////////////////////////////	///////////////////////////////////////////////
Ccl17	Y	Y
Ccl2	Y	Y
Ccl24	Y	Y
Ccl7	Y	Y
Ccl8	Y	Y
Ccl9	//////////////////////////////////////////////////	///////////////////////////////////////////////
Ccna2	-	Y
Ccnb1-rs1	//////////////////////////////////////////////////	///////////////////////////////////////////////
Ccnb2	-	Y
Ccr5	Y	Y
Cd209e	//////////////////////////////////////////////////	///////////////////////////////////////////////
Cdc20	-	Y
Cdc2a	-	-
Cdca1	//////////////////////////////////////////////////	///////////////////////////////////////////////
Cdca2	-	-
Cdca3	-	-
Cdca5	-	Y
Cdca8	-	Y
Cfb	-	Y
Ch25h	-	Y
Chad	-	-
Chi3l3	//////////////////////////////////////////////////	///////////////////////////////////////////////
Chi3l4	//////////////////////////////////////////////////	///////////////////////////////////////////////
Chia	Y	Y
Ckap2	-	Y
Cks1b	-	-
Cks2	-	Y
Clca3	-	-
Cldn1	Y	Y
Cxcl10	Y	Y
Cxcl9	Y	Y
D17Ertd441e	//////////////////////////////////////////////////	///////////////////////////////////////////////
D17H6S56E-5	//////////////////////////////////////////////////	///////////////////////////////////////////////
Dock2	-	Y
Dok2	-	-
E2f7	-	-
Ear11	//////////////////////////////////////////////////	///////////////////////////////////////////////
Ect2	-	Y
Egr2	-	Y
F10	Y	Y
Fcgbp	-	-
Fcgr2b	Y	Y
Fcgr3	Y	Y
Fignl1	//////////////////////////////////////////////////	///////////////////////////////////////////////
Gadd45g	-	Y
Gatm	-	Y
Gins1	-	-
Gsto1	Y	Y
Hells	-	-
Hist1h2ao	//////////////////////////////////////////////////	///////////////////////////////////////////////
Ibrdc3	//////////////////////////////////////////////////	///////////////////////////////////////////////
Ifi205	//////////////////////////////////////////////////	///////////////////////////////////////////////
Il4i1	-	-
Incenp	-	-
Itgax	Y	Y
Kcne3	-	Y
Lig1	-	Y
Lpxn	-	-
Lypd2	//////////////////////////////////////////////////	///////////////////////////////////////////////
Mad2l1	-	-
Mcm3	-	Y
Mcm5	-	Y
Mgl2	//////////////////////////////////////////////////	///////////////////////////////////////////////
Mid1	-	Y
Mki67	-	Y
Mlph	-	Y
Mmp12	Y	Y
Mrc1	Y	Y
Ms4a6d	//////////////////////////////////////////////////	///////////////////////////////////////////////
Muc5ac	Y	Y
Muc5b	Y	Y
Nf1	-	Y
Nnt	-	-
Nusap1	-	-
Oas1g	//////////////////////////////////////////////////	///////////////////////////////////////////////
Olfm1	-	Y
Pbk	-	Y
Pigr	-	Y
Pla2g4c	Y	Y
Ptger4	Y	Y
Rab3il1	-	-
Rad51	-	Y
Reg3g	-	-
Retnla	//////////////////////////////////////////////////	///////////////////////////////////////////////
Rrbp1	Y	Y
Rrm2	-	Y
Saa3	-	-
Scin	-	-
Sept3	-	Y
Serpina3g	//////////////////////////////////////////////////	///////////////////////////////////////////////
Serpina3n	//////////////////////////////////////////////////	///////////////////////////////////////////////
Slamf8	-	-
Slc26a4	Y	Y
Slc5a1	-	Y
Slc7a2	-	-
Smc2	-	Y
Socs1	Y	Y
Tff2	Y	Y
Tfpi2	-	Y
Timp1	Y	Y
Tk1	-	Y
Top2a	-	Y
Tubb6	-	-
U46068	//////////////////////////////////////////////////	///////////////////////////////////////////////
Ube2c	-	Y
Uhrf1	-	Y
Vcam1	Y	Y
Vrk1	-	Y
Wdfy1	//////////////////////////////////////////////////	///////////////////////////////////////////////
Xtrp3s1	//////////////////////////////////////////////////	///////////////////////////////////////////////
