# Supplementary material for: The vagal ganglia transcriptome identifies candidate therapeutics for airway hyperreactivity
Source: Am J Physiol Lung Cell Mol Physiol. 2018 Apr 5;315(2):L133–48. doi: 10.1152/ajplung.00557.2017 (PMC6139658; doi:10.1152/ajplung.00557.2017)
Supplement: Table S6 — DisGeNET analysis of Signature #3 - .xlsx (11 KB) [file TableS6.xlsx]

## Sheet: Sheet1
Table S6. DisGeNET analysis of Signature #3
Blue text indicates genes that were had identifiers for use in CMAP
Y indicates transcript shows evidence to be an asthma-associated or neural-associated transcript
Transcripts that ↑ in human asthmatics vs human controls (28)	Asthma-Associated (as indicated by DisGeNET)	Neural-Associated (as indicated by DisGeNET)		Transcripts that ↓ in human asthmatics vs human controls (18)	Asthma-Associated (as indicated by DisGeNET)	Neural-Associated (as indicated by DisGeNET)
ACAP2	-	-		HFM1	-	Y
ADARB2	-	Y		BCL2	Y	Y
APCDD1	//////////////////////////////////////////////////	/////////////////////////////////////////////////////		NOTCH2NL	-	-
BICC1	-	Y		PDE3A	-	-
C9orf84	//////////////////////////////////////////////////	/////////////////////////////////////////////////////		ITPR2	-	Y
CD96	-	Y		LYZ	-	Y
DCP1B	-	Y		RNF180	-	-
DHX15	Y	-		LAMC1	-	Y
DMXL1		Y		SLC9A8	-	Y
FAM83B	-	-		NUS1	-	Y
FGF13	-	Y		CTR9	-	Y
FKTN	-	Y		RNASET2	-	Y
GCC2	//////////////////////////////////////////////////	/////////////////////////////////////////////////////		CUBN	-	Y
HBS1L	-	-		WDR17	-	-
ITGAV	-	Y		HBB	-	Y
LOC643650	//////////////////////////////////////////////////	/////////////////////////////////////////////////////		DDB2	-	Y
LRIG3	-	Y		DYX1C1	-	Y
MBNL1	-	Y		EFCAB3	-	-
PARP14	-	-
POSTN	Y	Y
PTPRT	-	Y
SCGB1A1	Y	Y
SLC26A4	Y	Y
SPEF2	-	-
STAU2	-	-
STRBP	//////////////////////////////////////////////////	/////////////////////////////////////////////////////
UBP1	//////////////////////////////////////////////////	/////////////////////////////////////////////////////
WARS	-	Y
