# Supplementary material for: The vagal ganglia transcriptome identifies candidate therapeutics for airway hyperreactivity
Source: Am J Physiol Lung Cell Mol Physiol. 2018 Apr 5;315(2):L133–48. doi: 10.1152/ajplung.00557.2017 (PMC6139658; doi:10.1152/ajplung.00557.2017)
Supplement: Table S7 — Full DisGeNET analysis of transcripts comprising Signature #1 - .xls (3 MB) [file TableS7.xls]

## Sheet: new sheet
Table S7. Full DisGeNET analysis of transcripts comprising Signature #1.
gray shaded rows highlight genes of nervous system importanc; blue shaded rows highlight genes of asthma importance
Symbol	Gene Name	cui	Disease Name	HPO Term	OMIM	Disease Class	Protein Class	Association Type	Sentence in the supporting publication	PMID	PMID Year
CYC1	cytochrome c1	C0001125	Acidosis, Lactic	Abnormality of metabolism/homeostasis		Nutritional and Metabolic Diseases		Biomarker
CYC1	cytochrome c1	C0086565	Liver Dysfunction	Abnormality of the digestive system		Digestive System Diseases		Biomarker
CYC1	cytochrome c1	C0151766	Liver function tests abnormal finding	Abnormality of the digestive system				Biomarker
CYC1	cytochrome c1	C0162557	Liver Failure, Acute	Abnormality of the digestive system		Digestive System Diseases		Biomarker
CYC1	cytochrome c1	C0220982	Ketoacidosis	Abnormality of metabolism/homeostasis				Biomarker
CYC1	cytochrome c1	C0220994	Hyperammonemia	Abnormality of metabolism/homeostasis		Pathological Conditions, Signs and Symptoms		Biomarker
CYC1	cytochrome c1	C0235996	Hepatic enzyme increased	Abnormality of the digestive system				Biomarker
CYC1	cytochrome c1	C0347959	Lactic acidemia	Abnormality of metabolism/homeostasis				Biomarker
CYC1	cytochrome c1	C0438237	Liver enzymes abnormal	Abnormality of the digestive system				Biomarker
CYC1	cytochrome c1	C0438717	Transaminases increased	Abnormality of the digestive system				Biomarker
CYC1	cytochrome c1	C0877359	Liver function test increased	Abnormality of the digestive system				Biomarker
CYC1	cytochrome c1	C1836440	Increased serum lactate	Abnormality of metabolism/homeostasis				Biomarker
CYC1	cytochrome c1	C1842003	Subclinical abnormal liver function tests	Abnormality of the digestive system				Biomarker
CYC1	cytochrome c1	C1848701	Elevated hepatic transaminases	Abnormality of the digestive system				Biomarker
CYC1	cytochrome c1	C1859860	Ketoacidosis, episodic	Abnormality of metabolism/homeostasis				Biomarker
CYC1	cytochrome c1	C3809553	MITOCHONDRIAL COMPLEX III DEFICIENCY, NUCLEAR TYPE 6		615453			GeneticVariation	Mutations in CYC1, encoding cytochrome c1 subunit of respiratory chain complex III, cause insulin-responsive hyperglycemia.	23910460	2013
CYC1	cytochrome c1	C4020899	Autosomal recessive predisposition					Biomarker
CYC1	cytochrome c1	C1140680	Malignant neoplasm of ovary		167000	Endocrine System Diseases ; Female Urogenital Diseases and Pregnancy Complications ; Neoplasms		GeneticVariation	Evaluation of candidate stromal epithelial cross-talk genes identifies association between risk of serous ovarian cancer and TERT, a cancer susceptibility hot-spot.	20628624	2010
CYC1	cytochrome c1	C0029463	Osteosarcoma	Abnormality of the skeletal system; Neoplasm	191170,259500	Neoplasms		Biomarker	The result confirmed that <span class= gene id= 19445706-12-26-31 >CYC-1</span> may be a promising biomarker for early diagnosis of <span class= disease id= 19445706-12-84-96 >osteosarcoma</span>.	19445706	2009
CYC1	cytochrome c1	C0029463	Osteosarcoma	Abnormality of the skeletal system; Neoplasm	191170,259500	Neoplasms		Biomarker	<span class= gene id= 25562155-0-0-4 >CYC1</span> silencing sensitizes <span class= disease id= 25562155-0-26-38 >osteosarcoma</span> cells to TRAIL-induced apoptosis.	25562155	2014
CYC1	cytochrome c1	C0585442	Osteosarcoma of bone					Biomarker	The result confirmed that <span class= gene id= 19445706-12-26-31 >CYC-1</span> may be a promising biomarker for early diagnosis of <span class= disease id= 19445706-12-84-96 >osteosarcoma</span>.	19445706	2009
CYC1	cytochrome c1	C0585442	Osteosarcoma of bone					Biomarker	<span class= gene id= 25562155-0-0-4 >CYC1</span> silencing sensitizes <span class= disease id= 25562155-0-26-38 >osteosarcoma</span> cells to TRAIL-induced apoptosis.	25562155	2014
CYC1	cytochrome c1	C0011847	Diabetes					Biomarker	The ge-norm software suggested geometric mean of five housekeeping-genes for ideal normalization in <span class= disease id= 27160934-9-100-108 >diabetes</span> (<span class= gene id= 27160934-9-110-114 >CYC1</span>, &beta;-actin, YHWAZ, HPRT, and &beta;2M) and only three in controls (CYC1, &beta;-actin, and TBP).	27160934	2016
CYC1	cytochrome c1	C0011849	Diabetes Mellitus	Abnormality of metabolism/homeostasis; Abnormality of the endocrine system		Endocrine System Diseases ; Nutritional and Metabolic Diseases		Biomarker	The ge-norm software suggested geometric mean of five housekeeping-genes for ideal normalization in <span class= disease id= 27160934-9-100-108 >diabetes</span> (<span class= gene id= 27160934-9-110-114 >CYC1</span>, &beta;-actin, YHWAZ, HPRT, and &beta;2M) and only three in controls (CYC1, &beta;-actin, and TBP).	27160934	2016
CYC1	cytochrome c1	C0011854	Diabetes Mellitus, Insulin-Dependent	Abnormality of metabolism/homeostasis; Abnormality of the endocrine system	222100,612227	Endocrine System Diseases ; Immune System Diseases ; Nutritional and Metabolic Diseases		Biomarker	RNA expression of Glyceraldehyde-3-phosphate-dehydrogenase, &beta;-actin and 18S-ribosomal-RNA, Hypoxanthine-phosphoribosyl-transferase (HPRT), Tyrosine-3-monooxygenase/tryptophan (YHWAZ), &beta;2-microglobin (&beta;2M), TATA-binding-protein (TBP), and Ubiquitin C and cytochrome1 (<span class= gene id= 27160934-3-267-271 >CYC1</span>) assessed in circulating-lymphocytes-(PBMC) of patients with <s…	27160934	2016
CYC1	cytochrome c1	C0017636	Glioblastoma	Abnormality of the nervous system; Neoplasm		Neoplasms		AlteredExpression	After analysis of the stability values calculated using geNorm, NormFinder, and BestKeeper algorithms, GAPDH, RPL13A, and <span class= gene id= 25862007-4-122-126 >CYC1</span> can be indicated as reference genes applicable for accurate normalization of gene expression in glioma compared with normal brain and anaplastic astrocytoma or <span class= disease id= 25862007-4-287-299 >glioblastoma</span…	25862007	2015
CYC1	cytochrome c1	C0017638	Glioma	Abnormality of the nervous system; Neoplasm		Neoplasms		AlteredExpression	After analysis of the stability values calculated using geNorm, NormFinder, and BestKeeper algorithms, GAPDH, RPL13A, and <span class= gene id= 25862007-4-122-126 >CYC1</span> can be indicated as reference genes applicable for accurate normalization of gene expression in <span class= disease id= 25862007-4-223-229 >glioma</span> compared with normal brain and anaplastic astrocytoma or glioblastom…	25862007	2015
CYC1	cytochrome c1	C0020456	Hyperglycemia	Abnormality of metabolism/homeostasis		Nutritional and Metabolic Diseases		GeneticVariation	Here, we report mutations (c.288G&gt;T [<span class= variant dbSNP= rs587777041 genes_norm= 1537 >p.Trp96Cys</span>] and c.643C&gt;T [<span class= variant dbSNP= rs587777042 genes_norm= 1537 >p.Leu215Phe</span>]) in <span class= gene id= 23910460-2-80-84 >CYC1</span>, encoding the <span class= gene id= 23910460-2-99-112 >cytochrome c1</span> subunit of complex III, in two unrelated children prese…	23910460	2013
CYC1	cytochrome c1	C0022638	Ketosis	Abnormality of metabolism/homeostasis		Nutritional and Metabolic Diseases		GeneticVariation	Here, we report mutations (c.288G&gt;T [<span class= variant dbSNP= rs587777041 genes_norm= 1537 >p.Trp96Cys</span>] and c.643C&gt;T [<span class= variant dbSNP= rs587777042 genes_norm= 1537 >p.Leu215Phe</span>]) in <span class= gene id= 23910460-2-80-84 >CYC1</span>, encoding the cytochrome c1 subunit of complex III, in two unrelated children presenting with recurrent episodes of <span class= di…	23910460	2013
CYC1	cytochrome c1	C0030567	Parkinson Disease		516000	Nervous System Diseases		AlteredExpression	The <span class= disease id= 21270637-5-4-21 >Parkinson disease</span> (Unified <span class= disease id= 21270637-5-31-50 >Parkinson's Disease</span> Rating Scale) motor score and the measures of cognitive decline (Mini-Mental State Examination and/or Addenbrooke's Cognitive Examination Final Revised Version A scores) were significantly correlated with the size of the CGG repeat and the (elevated…	21270637	2011
CYC1	cytochrome c1	C0032460	Polycystic Ovary Syndrome	Abnormality of the genitourinary system	184700	Endocrine System Diseases ; Female Urogenital Diseases and Pregnancy Complications ; Neoplasms		Biomarker	Of the nine HKGs examined, only YWHAZ, <span class= gene id= 22052386-10-39-43 >CYC1</span> and ACTB were stable in both control and <span class= disease id= 22052386-10-85-89 >PCOS</span> endometrium: these should therefore be used as internal controls for quantitative reverse transcription-polymerase chain reaction analysis.	22052386	2012
CYC1	cytochrome c1	C0334579	Anaplastic astrocytoma			Neoplasms		AlteredExpression	After analysis of the stability values calculated using geNorm, NormFinder, and BestKeeper algorithms, GAPDH, RPL13A, and <span class= gene id= 25862007-4-122-126 >CYC1</span> can be indicated as reference genes applicable for accurate normalization of gene expression in glioma compared with normal brain and <span class= disease id= 25862007-4-261-283 >anaplastic astrocytoma</span> or glioblastom…	25862007	2015
CYC1	cytochrome c1	C0338656	Impaired cognition	Abnormality of the nervous system		Mental Disorders		AlteredExpression	The Parkinson disease (Unified Parkinson's Disease Rating Scale) motor score and the measures of <span class= disease id= 21270637-5-97-114 >cognitive decline</span> (Mini-Mental State Examination and/or Addenbrooke's Cognitive Examination Final Revised Version A scores) were significantly correlated with the size of the CGG repeat and the (elevated) levels of antisense FMR1 and <span class= gene…	21270637	2011
CYC1	cytochrome c1	C0596263	Carcinogenesis			Neoplasms ; Pathological Conditions, Signs and Symptoms		Biomarker	We then studied the effects of <span class= gene id= 25562155-6-31-35 >CYC1</span> silencing alone or in combination with TRAIL on OS cell growth and apoptosis in vitro and OS <span class= disease id= 25562155-6-129-142 >tumorigenesis</span> in vivo.	25562155	2014
Symbol	Gene Name	cui	Disease Name	HPO Term	OMIM	Disease Class	Protein Class	Association Type	Sentence in the supporting publication	PMID	PMID Year
MAPKAPK2	mitogen-activated protein kinase-activated protein kinase 2	C0002395	Alzheimer's Disease	Abnormality of the nervous system	104300	Mental Disorders ; Nervous System Diseases	cytoskeletal protein; transferase; kinase	Biomarker	<span class= gene id= 16774924-0-0-31 >MAPK-activated protein kinase 2</span> deficiency in microglia inhibits pro-inflammatory mediator release and resultant neurotoxicity. Relevance to neuroinflammation in a transgenic mouse model of <span class= disease id= 16774924-0-190-207 >Alzheimer disease</span>.	16774924	2006
MAPKAPK2	mitogen-activated protein kinase-activated protein kinase 2	C0002395	Alzheimer's Disease	Abnormality of the nervous system	104300	Mental Disorders ; Nervous System Diseases	cytoskeletal protein; transferase; kinase	Biomarker	A role is proposed for <span class=gene id=16774924>MAPKAPK2</span> in a transgenic mouse model of neuroinflammatory and neurodegenerative pathology of relevance to <span class=disease id=16774924>Alzheimer disease</span>.	16774924	2006
MAPKAPK2	mitogen-activated protein kinase-activated protein kinase 2	C0033578	Prostatic Neoplasms	Abnormality of the genitourinary system	null	Male Urogenital Diseases ; Neoplasms	cytoskeletal protein; transferase; kinase	Biomarker	Both <span class=gene id=16407830>MAPKAPK2</span> and HSP27 are necessary for TGFbeta-mediated increases in MMP-2 and cell invasion in human <span class=disease id=16407830>prostate cancer</span>.	16407830	2006
MAPKAPK2	mitogen-activated protein kinase-activated protein kinase 2	C1458155	Mammary Neoplasms	Abnormality of the breast; Neoplasm	null	Neoplasms ; Skin and Connective Tissue Diseases	cytoskeletal protein; transferase; kinase	AlteredExpression	role in pathway that promotes urokinase plasminogen activator mRNA stability in invasive breast cancer cells	12377770	2003
MAPKAPK2	mitogen-activated protein kinase-activated protein kinase 2	C0003873	Rheumatoid Arthritis	Abnormality of the skeletal system	607218180300	Immune System Diseases ; Musculoskeletal Diseases ; Skin and Connective Tissue Diseases	cytoskeletal protein; transferase; kinase	GeneticVariation	More SNPs than would be expected by chance, mapping to the p38 signalling network, showed association with the anti-TNF response as a whole, and particularly with the response to infliximab and adalimumab. Validation of these findings in independent cohor	20805296	2011
MAPKAPK2	mitogen-activated protein kinase-activated protein kinase 2	C0596263	Carcinogenesis	null	null	Neoplasms ; Pathological Conditions, Signs and Symptoms	cytoskeletal protein; transferase; kinase	Biomarker	<span class= gene id= 22883146-1-0-59 >Mitogen-activated protein kinase-activated protein kinase 2</span> (<span class= gene id= 22883146-1-61-69 >MAPKAPK2</span>) may promote cancer development and progression by inducing <span class= disease id= 22883146-1-130-143 >tumorigenesis</span> and drug resistance.	22883146	2012
MAPKAPK2	mitogen-activated protein kinase-activated protein kinase 2	C0596263	Carcinogenesis	null	null	Neoplasms ; Pathological Conditions, Signs and Symptoms	cytoskeletal protein; transferase; kinase	AlteredExpression	<span class= gene id= 24056810-1-0-59 >Mitogen-activated protein kinase-activated protein kinase 2</span> (<span class= gene id= 24056810-1-61-69 >MAPKAPK2</span>) is recognized as oncogenic and simulative role on <span class= disease id= 24056810-1-121-134 >tumorigenesis</span> by virtue of abnormal expression in cancer including nasopharyngeal carcinoma (NPC).	24056810	2014
MAPKAPK2	mitogen-activated protein kinase-activated protein kinase 2	C0005684	Malignant neoplasm of urinary bladder	null	109800	Female Urogenital Diseases and Pregnancy Complications ; Male Urogenital Diseases ; Neoplasms	cytoskeletal protein; transferase; kinase	Biomarker	p38 mitogen-activated protein kinase-driven <span class= gene id= 20068172-0-44-52 >MAPKAPK2</span> regulates invasion of <span class= disease id= 20068172-0-75-89 >bladder cancer</span> by modulation of MMP-2 and MMP-9 activity.	20068172	2010
MAPKAPK2	mitogen-activated protein kinase-activated protein kinase 2	C0005695	Bladder Neoplasm	Abnormality of the genitourinary system; Neoplasm	null	Female Urogenital Diseases and Pregnancy Complications ; Male Urogenital Diseases ; Neoplasms	cytoskeletal protein; transferase; kinase	Biomarker	p38 mitogen-activated protein kinase-driven <span class= gene id= 20068172-0-44-52 >MAPKAPK2</span> regulates invasion of <span class= disease id= 20068172-0-75-89 >bladder cancer</span> by modulation of MMP-2 and MMP-9 activity.	20068172	2010
MAPKAPK2	mitogen-activated protein kinase-activated protein kinase 2	C0007131	Non-Small Cell Lung Carcinoma	Abnormality of the respiratory system; Neoplasm	211980	Neoplasms ; Respiratory Tract Diseases	cytoskeletal protein; transferase; kinase	Biomarker	In an autochthonous model of <span class= disease id= 24239348-5-29-55 >non-small-cell lung cancer</span> (NSCLC), we demonstrate that <span class= gene id= 24239348-5-85-88 >MK2</span> is responsible for resistance of p53-deficient tumors to cisplatin, indicating synthetic lethality between p53 and <span class= gene id= 24239348-5-204-207 >MK2</span> can successfully be exploited for enhanced se…	24239348	2013
MAPKAPK2	mitogen-activated protein kinase-activated protein kinase 2	C0017636	Glioblastoma	Abnormality of the nervous system; Neoplasm	null	Neoplasms	cytoskeletal protein; transferase; kinase	Biomarker	Hence, further improvement of brain-permeable and anti-inflammatory inhibitors targeting p38 MAPK, <span class= gene id= 25088200-11-99-102 >MK2</span> and HuR may combat progression of lower grade gliomas into aggressive <span class= disease id= 25088200-11-173-176 >GBM</span>s.	25088200	2014
MAPKAPK2	mitogen-activated protein kinase-activated protein kinase 2	C0017638	Glioma	Abnormality of the nervous system; Neoplasm	null	Neoplasms	cytoskeletal protein; transferase; kinase	Biomarker	Hence, further improvement of brain-permeable and anti-inflammatory inhibitors targeting p38 MAPK, <span class= gene id= 25088200-11-99-102 >MK2</span> and HuR may combat progression of lower grade <span class= disease id= 25088200-11-149-156 >gliomas</span> into aggressive GBMs.	25088200	2014
MAPKAPK2	mitogen-activated protein kinase-activated protein kinase 2	C0018801	Heart failure	Abnormality of the cardiovascular system	null	Cardiovascular Diseases	cytoskeletal protein; transferase; kinase	Biomarker	The correlation between decreased <span class= gene id= 11448140-12-34-43 >MAPKAPK-2</span> phosphorylation and loss of active p38 MAPK in failing human myocytes suggests that decreases in the activation of p38 MAPK alpha, the predominant cardiac isoform, occur prior to end-stage <span class= disease id= 11448140-12-233-246 >heart failure</span>.	11448140	2001
MAPKAPK2	mitogen-activated protein kinase-activated protein kinase 2	C0018802	Congestive heart failure	Abnormality of the cardiovascular system	null	Cardiovascular Diseases	cytoskeletal protein; transferase; kinase	Biomarker	The correlation between decreased <span class= gene id= 11448140-12-34-43 >MAPKAPK-2</span> phosphorylation and loss of active p38 MAPK in failing human myocytes suggests that decreases in the activation of p38 MAPK alpha, the predominant cardiac isoform, occur prior to end-stage <span class= disease id= 11448140-12-233-246 >heart failure</span>.	11448140	2001
MAPKAPK2	mitogen-activated protein kinase-activated protein kinase 2	C0026764	Multiple Myeloma	Abnormality of blood and blood-forming tissues; Neoplasm	254500	Cardiovascular Diseases ; Hemic and Lymphatic Diseases ; Immune System Diseases ; Neoplasms	cytoskeletal protein; transferase; kinase	Biomarker	SAGE analysis highlights the importance of p53csv, ddx5, <span class= gene id= 19171422-0-57-65 >mapkapk2</span> and ranbp2 to <span class= disease id= 19171422-0-80-96 >multiple myeloma</span> tumorigenesis.	19171422	2008
MAPKAPK2	mitogen-activated protein kinase-activated protein kinase 2	C0030809	Pemphigus Vulgaris	null	null	Immune System Diseases ; Skin and Connective Tissue Diseases	cytoskeletal protein; transferase; kinase	Biomarker	<span class= gene id= 23657501-0-0-15 >MAPKAP kinase 2</span> (<span class= gene id= 23657501-0-17-20 >MK2</span>)-dependent and -independent models of blister formation in <span class= disease id= 23657501-0-80-98 >pemphigus vulgaris</span>.	23657501	2013
MAPKAPK2	mitogen-activated protein kinase-activated protein kinase 2	C0033860	Psoriasis	Abnormality of the immune system; Abnormality of the integument	null	Skin and Connective Tissue Diseases	cytoskeletal protein; transferase; kinase	AlteredExpression	The results strongly suggest that increased activation of <span class= gene id= 16424170-10-58-61 >MK2</span> is responsible for the elevated and posttranscriptionally regulated TNF-alpha protein expression in psoriatic skin, making <span class= gene id= 16424170-10-185-188 >MK2</span> a potential target in the treatment of <span class= disease id= 16424170-10-228-237 >psoriasis</span>.	16424170	2006
MAPKAPK2	mitogen-activated protein kinase-activated protein kinase 2	C0034069	Pulmonary Fibrosis	Abnormality of the respiratory system	null	Respiratory Tract Diseases	cytoskeletal protein; transferase; kinase	Biomarker	Peptide-mediated inhibition of <span class= gene id= 23470623-0-31-90 >mitogen-activated protein kinase-activated protein kinase-2</span> ameliorates bleomycin-induced <span class= disease id= 23470623-0-121-139 >pulmonary fibrosis</span>.	23470623	2013
MAPKAPK2	mitogen-activated protein kinase-activated protein kinase 2	C0149678	Epstein-Barr Virus Infections	null	null	Virus Diseases	cytoskeletal protein; transferase; kinase	GeneticVariation	The effect of functional <span class= gene id= 24056810-0-25-33 >MAPKAPK2</span> copy number variation CNV-30450 on elevating nasopharyngeal carcinoma risk is modulated by <span class= disease id= 24056810-0-125-138 >EBV infection</span>.	24056810	2014
MAPKAPK2	mitogen-activated protein kinase-activated protein kinase 2	C0235974	Pancreatic carcinoma	null	260350	null	cytoskeletal protein; transferase; kinase	Biomarker	ATDC/TRIM29 phosphorylation by ATM/<span class= gene id= 24469230-0-35-50 >MAPKAP kinase 2</span> mediates radioresistance in <span class= disease id= 24469230-0-79-96 >pancreatic cancer</span> cells.	24469230	2014
MAPKAPK2	mitogen-activated protein kinase-activated protein kinase 2	C0238198	Gastrointestinal Stromal Tumors	Abnormality of the digestive system; Neoplasm	1.85471e+17	Digestive System Diseases ; Neoplasms	cytoskeletal protein; transferase; kinase	AlteredExpression	<span class= gene id= 22351694-0-0-15 >MAPKAP kinase 2</span> overexpression influences prognosis in <span class= disease id= 22351694-0-55-86 >gastrointestinal stromal tumors</span> and associates with copy number variations on chromosome 1 and expression of p38 MAP kinase and ETV1.	22351694	2012
MAPKAPK2	mitogen-activated protein kinase-activated protein kinase 2	C0242379	Malignant neoplasm of lung	null	null	Neoplasms ; Respiratory Tract Diseases	cytoskeletal protein; transferase; kinase	GeneticVariation	A functional copy-number variation in <span class= gene id= 22883146-0-38-46 >MAPKAPK2</span> predicts risk and prognosis of <span class= disease id= 22883146-0-78-89 >lung cancer</span>.	22883146	2012
MAPKAPK2	mitogen-activated protein kinase-activated protein kinase 2	C0278996	Cancer of Head and Neck	Neoplasm	null	Neoplasms	cytoskeletal protein; transferase; kinase	Biomarker	DNA repair biomarkers XPF and phospho-<span class= gene id= 25019640-0-38-53 >MAPKAP kinase 2</span> correlate with clinical outcome in advanced <span class= disease id= 25019640-0-98-118 >head and neck cancer</span>.	25019640	2014
MAPKAPK2	mitogen-activated protein kinase-activated protein kinase 2	C0279000	Liver and Intrahepatic Biliary Tract Carcinoma	null	null	null	cytoskeletal protein; transferase; kinase	Biomarker	These findings demonstrate that the <span class= gene id= 26169728-10-36-39 >MK2</span>/Hsp27 pathway actively participates in resistance to oxidative stress and may contribute to <span class= disease id= 26169728-10-132-144 >liver cancer</span> progression.	26169728	2015
MAPKAPK2	mitogen-activated protein kinase-activated protein kinase 2	C0345904	Malignant neoplasm of liver	Abnormality of the digestive system; Neoplasm	114550	Digestive System Diseases ; Neoplasms	cytoskeletal protein; transferase; kinase	Biomarker	These findings demonstrate that the <span class= gene id= 26169728-10-36-39 >MK2</span>/Hsp27 pathway actively participates in resistance to oxidative stress and may contribute to <span class= disease id= 26169728-10-132-144 >liver cancer</span> progression.	26169728	2015
MAPKAPK2	mitogen-activated protein kinase-activated protein kinase 2	C0346647	Malignant neoplasm of pancreas	Abnormality of the digestive system; Neoplasm	null	Digestive System Diseases ; Endocrine System Diseases ; Neoplasms	cytoskeletal protein; transferase; kinase	Biomarker	ATDC/TRIM29 phosphorylation by ATM/<span class= gene id= 24469230-0-35-50 >MAPKAP kinase 2</span> mediates radioresistance in <span class= disease id= 24469230-0-79-96 >pancreatic cancer</span> cells.	24469230	2014
MAPKAPK2	mitogen-activated protein kinase-activated protein kinase 2	C0376358	Malignant neoplasm of prostate	Abnormality of the genitourinary system	176807	Male Urogenital Diseases ; Neoplasms	cytoskeletal protein; transferase; kinase	Biomarker	<span class= gene id= 16407830-0-0-8 >MAPKAPK2</span> and HSP27 are downstream effectors of p38 MAP kinase-mediated matrix metalloproteinase type 2 activation and cell invasion in human <span class= disease id= 16407830-0-141-156 >prostate cancer</span>.	16407830	2006
MAPKAPK2	mitogen-activated protein kinase-activated protein kinase 2	C0600139	Prostate carcinoma	null	null	null	cytoskeletal protein; transferase; kinase	Biomarker	<span class= gene id= 16407830-0-0-8 >MAPKAPK2</span> and HSP27 are downstream effectors of p38 MAP kinase-mediated matrix metalloproteinase type 2 activation and cell invasion in human <span class= disease id= 16407830-0-141-156 >prostate cancer</span>.	16407830	2006
MAPKAPK2	mitogen-activated protein kinase-activated protein kinase 2	C0684249	Carcinoma of lung	null	211980	null	cytoskeletal protein; transferase; kinase	GeneticVariation	A functional copy-number variation in <span class= gene id= 22883146-0-38-46 >MAPKAPK2</span> predicts risk and prognosis of <span class= disease id= 22883146-0-78-89 >lung cancer</span>.	22883146	2012
MAPKAPK2	mitogen-activated protein kinase-activated protein kinase 2	C0699885	Carcinoma of bladder	Abnormality of the genitourinary system; Neoplasm	null	null	cytoskeletal protein; transferase; kinase	Biomarker	p38 mitogen-activated protein kinase-driven <span class= gene id= 20068172-0-44-52 >MAPKAPK2</span> regulates invasion of <span class= disease id= 20068172-0-75-89 >bladder cancer</span> by modulation of MMP-2 and MMP-9 activity.	20068172	2010
MAPKAPK2	mitogen-activated protein kinase-activated protein kinase 2	C0853879	Invasive carcinoma of breast	null	null	null	cytoskeletal protein; transferase; kinase	AlteredExpression	Rac1-MKK3-p38-<span class= gene id= 12377770-0-14-22 >MAPKAPK2</span> pathway promotes urokinase plasminogen activator mRNA stability in <span class= disease id= 12377770-0-90-112 >invasive breast cancer</span> cells.	12377770	2003
MAPKAPK2	mitogen-activated protein kinase-activated protein kinase 2	C1290884	Inflammatory disorder	null	null	null	cytoskeletal protein; transferase; kinase	AlteredExpression	This is the first time that <span class= gene id= 16424170-9-28-31 >MK2</span> expression and activity have been investigated in an <span class= disease id= 16424170-9-85-105 >inflammatory disease</span> such as psoriasis.	16424170	2006
MAPKAPK2	mitogen-activated protein kinase-activated protein kinase 2	C1306460	Primary malignant neoplasm of lung	null	null	null	cytoskeletal protein; transferase; kinase	GeneticVariation	A functional copy-number variation in <span class= gene id= 22883146-0-38-46 >MAPKAPK2</span> predicts risk and prognosis of <span class= disease id= 22883146-0-78-89 >lung cancer</span>.	22883146	2012
MAPKAPK2	mitogen-activated protein kinase-activated protein kinase 2	C1335302	Pancreatic Ductal Adenocarcinoma	null	null	null	cytoskeletal protein; transferase; kinase	Biomarker	Our results identify a DNA repair pathway leading from <span class= gene id= 24469230-6-55-58 >MK2</span> and ATM to ATDC, suggesting its candidacy as a therapeutic target to radiosensitize <span class= disease id= 24469230-6-143-147 >PDAC</span> and improve the efficacy of DNA-damaging treatment.	24469230	2014
MAPKAPK2	mitogen-activated protein kinase-activated protein kinase 2	C1411966	Clostridium; difficile (disorder)	null	null	null	cytoskeletal protein; transferase; kinase	Biomarker	<span class= gene id= 23264053-0-0-31 >MAPK-activated protein kinase 2</span> contributes to <span class= disease id= 23264053-0-47-68 >Clostridium difficile</span>-associated inflammation.	23264053	2013
MAPKAPK2	mitogen-activated protein kinase-activated protein kinase 2	C2931822	Nasopharyngeal carcinoma	null	607107	null	cytoskeletal protein; transferase; kinase	GeneticVariation	The effect of functional <span class= gene id= 24056810-0-25-33 >MAPKAPK2</span> copy number variation CNV-30450 on elevating <span class= disease id= 24056810-0-79-103 >nasopharyngeal carcinoma</span> risk is modulated by EBV infection.	24056810	2014
Symbol	Gene Name	cui	Disease Name	HPO Term	OMIM	Disease Class	Protein Class	Association Type	Sentence in the supporting publication	PMID	PMID Year
BCKDK	branched chain ketoacid dehydrogenase kinase	C3554078	BRANCHED-CHAIN KETO ACID DEHYDROGENASE KINASE DEFICIENCY	null	614923	null	transferase; kinase	GermlineCausalMutation	null	null	null
BCKDK	branched chain ketoacid dehydrogenase kinase	C3554078	BRANCHED-CHAIN KETO ACID DEHYDROGENASE KINASE DEFICIENCY	null	614923	null	transferase; kinase	GeneticVariation	Mutations in BCKD-kinase lead to a potentially treatable form of autism with epilepsy.	22956686	2012
BCKDK	branched chain ketoacid dehydrogenase kinase	C3554078	BRANCHED-CHAIN KETO ACID DEHYDROGENASE KINASE DEFICIENCY	null	614923	null	transferase; kinase	Biomarker	null	null	null
BCKDK	branched chain ketoacid dehydrogenase kinase	C3554078	BRANCHED-CHAIN KETO ACID DEHYDROGENASE KINASE DEFICIENCY	null	614923	null	transferase; kinase	GeneticVariation	Two novel mutations in the BCKDK (branched-chain keto-acid dehydrogenase kinase) gene are responsible for a neurobehavioral deficit in two pediatric unrelated patients.	24449431	2014
BCKDK	branched chain ketoacid dehydrogenase kinase	C0004352	Autistic Disorder	Abnormality of the nervous system	209850	Mental Disorders	transferase; kinase	GeneticVariation	We have identified inactivating mutations in the gene <span class= gene id= 22956686-3-54-59 >BCKDK</span> (Branched Chain Ketoacid Dehydrogenase Kinase) in consanguineous families with <span class= disease id= 22956686-3-139-145 >autism</span>, epilepsy, and intellectual disability.	22956686	2012
BCKDK	branched chain ketoacid dehydrogenase kinase	C0004352	Autistic Disorder	Abnormality of the nervous system	209850	Mental Disorders	transferase; kinase	Biomarker	null	null	null
BCKDK	branched chain ketoacid dehydrogenase kinase	C0014544	Epilepsy	Abnormality of the nervous system	null	Nervous System Diseases	transferase; kinase	Biomarker	null	null	null
BCKDK	branched chain ketoacid dehydrogenase kinase	C0014544	Epilepsy	Abnormality of the nervous system	null	Nervous System Diseases	transferase; kinase	GeneticVariation	Thus, autism presenting with intellectual disability and <span class= disease id= 22956686-7-57-65 >epilepsy</span> caused by <span class= gene id= 22956686-7-76-81 >BCKDK</span> mutations represents a potentially treatable syndrome.	22956686	2012
BCKDK	branched chain ketoacid dehydrogenase kinase	C3714756	Intellectual Disability	Abnormality of the nervous system	null	Behavior and Behavior Mechanisms ; Mental Disorders ; Nervous System Diseases ; Pathological Conditions, Signs and Symptoms	transferase; kinase	Biomarker	null	null	null
BCKDK	branched chain ketoacid dehydrogenase kinase	C3714756	Intellectual Disability	Abnormality of the nervous system	null	Behavior and Behavior Mechanisms ; Mental Disorders ; Nervous System Diseases ; Pathological Conditions, Signs and Symptoms	transferase; kinase	GeneticVariation	We have identified inactivating mutations in the gene <span class= gene id= 22956686-3-54-59 >BCKDK</span> (Branched Chain Ketoacid Dehydrogenase Kinase) in consanguineous families with autism, epilepsy, and <span class= disease id= 22956686-3-161-184 >intellectual disability</span>.	22956686	2012
BCKDK	branched chain ketoacid dehydrogenase kinase	C0025362	Mental Retardation	Abnormality of the nervous system	null	null	transferase; kinase	Biomarker	null	null	null
BCKDK	branched chain ketoacid dehydrogenase kinase	C0036572	Seizures	Abnormality of the nervous system	null	Nervous System Diseases ; Pathological Conditions, Signs and Symptoms	transferase; kinase	Biomarker	null	null	null
BCKDK	branched chain ketoacid dehydrogenase kinase	C0423903	Low intelligence	Abnormality of the nervous system	null	null	transferase; kinase	Biomarker	null	null	null
BCKDK	branched chain ketoacid dehydrogenase kinase	C0917816	Mental deficiency	Abnormality of the nervous system	null	Behavior and Behavior Mechanisms ; Mental Disorders ; Nervous System Diseases ; Pathological Conditions, Signs and Symptoms	transferase; kinase	Biomarker	null	null	null
BCKDK	branched chain ketoacid dehydrogenase kinase	C1843367	Poor school performance	Abnormality of the nervous system	null	null	transferase; kinase	Biomarker	null	null	null
BCKDK	branched chain ketoacid dehydrogenase kinase	C4020876	Dull intelligence	Abnormality of the nervous system	null	null	transferase; kinase	Biomarker	null	null	null
BCKDK	branched chain ketoacid dehydrogenase kinase	C4023673	Abnormality of branched chain family amino acid metabolism	Abnormality of metabolism/homeostasis	null	null	transferase; kinase	Biomarker	null	null	null
Symbol	Gene Name	cui	Disease Name	HPO Term	OMIM	Disease Class	Protein Class	Association Type	Sentence in the supporting publication	PMID	PMID Year
UNG	uracil DNA glycosylase	C1720958	Hyper-IgM Immunodeficiency Syndrome, Type 5	null	608106	Congenital, Hereditary, and Neonatal Diseases and Abnormalities ; Hemic and Lymphatic Diseases ; Immune System Diseases	null	GermlineCausalMutation	null	null	null
UNG	uracil DNA glycosylase	C1720958	Hyper-IgM Immunodeficiency Syndrome, Type 5	null	608106	Congenital, Hereditary, and Neonatal Diseases and Abnormalities ; Hemic and Lymphatic Diseases ; Immune System Diseases	null	GeneticVariation	B cells from hyper-IgM patients carrying UNG mutations lack ability to remove uracil from ssDNA and have elevated genomic uracil.	15967827	2005
UNG	uracil DNA glycosylase	C0009404	Colorectal Neoplasms	Abnormality of the digestive system; Neoplasm	null	Digestive System Diseases ; Neoplasms	null	GeneticVariation	A novel missense variant C262T was found in familial colorectal cancer DNA suggesting a limited role for this gene in the devlopment of CRC.	17029639	2006
UNG	uracil DNA glycosylase	C0009404	Colorectal Neoplasms	Abnormality of the digestive system; Neoplasm	null	Digestive System Diseases ; Neoplasms	null	Biomarker	Variance in the expression of 5-Fluorouracil pathway genes in colorectal cancer.	15814641	2005
UNG	uracil DNA glycosylase	C0021051	Immunologic Deficiency Syndromes	Abnormality of the immune system	null	Immune System Diseases	null	Biomarker	null	null	null
UNG	uracil DNA glycosylase	C0021051	Immunologic Deficiency Syndromes	Abnormality of the immune system	null	Immune System Diseases	null	GeneticVariation	Customised molecular diagnosis of primary immune deficiency disorders in New Zealand: an efficient strategy for a small developed country.	19859091	2009
UNG	uracil DNA glycosylase	C0005859	Bloom Syndrome	null	210900	Congenital, Hereditary, and Neonatal Diseases and Abnormalities ; Nutritional and Metabolic Diseases	null	GeneticVariation	Immunological alteration of the <span class= disease id= 2155388-0-32-48 >Bloom's syndrome</span> <span class= gene id= 2155388-0-49-71 >uracil DNA glycosylase</span> in Epstein-Barr virus-transformed human lymphoblastoid cells.	2155388	1990
UNG	uracil DNA glycosylase	C0005859	Bloom Syndrome	null	210900	Congenital, Hereditary, and Neonatal Diseases and Abnormalities ; Nutritional and Metabolic Diseases	null	Biomarker	Purification and properties of the <span class= gene id= 1742335-0-35-57 >uracil DNA glycosylase</span> from <span class= disease id= 1742335-0-63-79 >Bloom's syndrome</span>.	1742335	1992
UNG	uracil DNA glycosylase	C0005859	Bloom Syndrome	null	210900	Congenital, Hereditary, and Neonatal Diseases and Abnormalities ; Nutritional and Metabolic Diseases	null	Biomarker	Immunological lesions in human <span class= gene id= 3353381-0-31-53 >uracil DNA glycosylase</span>: association with <span class= disease id= 3353381-0-72-86 >Bloom syndrome</span>.	3353381	1988
UNG	uracil DNA glycosylase	C0005859	Bloom Syndrome	null	210900	Congenital, Hereditary, and Neonatal Diseases and Abnormalities ; Nutritional and Metabolic Diseases	null	Biomarker	In <span class= disease id= 2106500-1-3-19 >Bloom's syndrome</span> (<span class= disease id= 2106500-1-21-23 >BS</span>) the regulation of <span class= gene id= 2106500-1-43-65 >uracil-DNA glycosylase</span>, an enzyme involved in the repair of DNA containing 5-FU, is altered.	2106500	1990
UNG	uracil DNA glycosylase	C0005859	Bloom Syndrome	null	210900	Congenital, Hereditary, and Neonatal Diseases and Abnormalities ; Nutritional and Metabolic Diseases	null	AlteredExpression	In <span class= disease id= 2106500-1-3-19 >Bloom's syndrome</span> (<span class= disease id= 2106500-1-21-23 >BS</span>) the regulation of <span class= gene id= 2106500-1-43-65 >uracil-DNA glycosylase</span>, an enzyme involved in the repair of DNA containing 5-FU, is altered.	2106500	1990
UNG	uracil DNA glycosylase	C0005859	Bloom Syndrome	null	210900	Congenital, Hereditary, and Neonatal Diseases and Abnormalities ; Nutritional and Metabolic Diseases	null	AlteredExpression	Abnormal regulation of <span class= gene id= 3948317-0-23-45 >uracil-DNA glycosylase</span> induction during cell cycle and cell passage in <span class= disease id= 3948317-0-94-110 >Bloom's syndrome</span> fibroblasts.	3948317	1986
UNG	uracil DNA glycosylase	C0272236	Hyperimmunoglobulin M syndrome	null	null	Congenital, Hereditary, and Neonatal Diseases and Abnormalities ; Hemic and Lymphatic Diseases ; Immune System Diseases	null	Biomarker	The mechanism of action of AID remains somewhat debated, but the observation that <span class= gene id= 15661022-7-82-104 >uracil-DNA-glycosylase</span> deficiency leads to a severe <span class= disease id= 15661022-7-134-152 >hyper-IgM syndrome</span> strongly argues in favor of a DNA-editing activity of AID.	15661022	2005
UNG	uracil DNA glycosylase	C0272236	Hyperimmunoglobulin M syndrome	null	null	Congenital, Hereditary, and Neonatal Diseases and Abnormalities ; Hemic and Lymphatic Diseases ; Immune System Diseases	null	Biomarker	Defects in AID and <span class= gene id= 20805886-6-19-23 >UNG2</span> have been shown to result in the primary immunodeficiency <span class= disease id= 20805886-6-82-100 >hyper-IgM syndrome</span>, leading us to hypothesize that additional, potentially more subtle, DNA repair gene variations may underlie the clinically related antibody deficiencies syndromes IgAD and CVID.	20805886	2010
UNG	uracil DNA glycosylase	C0272236	Hyperimmunoglobulin M syndrome	null	null	Congenital, Hereditary, and Neonatal Diseases and Abnormalities ; Hemic and Lymphatic Diseases ; Immune System Diseases	null	Biomarker	Patients lacking <span class= gene id= 16860315-9-17-21 >UNG2</span> display a <span class= disease id= 16860315-9-32-50 >hyper-IgM syndrome</span> with recurrent infections, increased IgM, strongly decreased IgG, IgA and IgE and skewed SHM.	16860315	2006
UNG	uracil DNA glycosylase	C0272236	Hyperimmunoglobulin M syndrome	null	null	Congenital, Hereditary, and Neonatal Diseases and Abnormalities ; Hemic and Lymphatic Diseases ; Immune System Diseases	null	Biomarker	null	null	null
UNG	uracil DNA glycosylase	C0272236	Hyperimmunoglobulin M syndrome	null	null	Congenital, Hereditary, and Neonatal Diseases and Abnormalities ; Hemic and Lymphatic Diseases ; Immune System Diseases	null	GeneticVariation	We show here that recessive mutations of the gene encoding <span class= gene id= 12958596-2-59-81 >uracil-DNA glycosylase</span> (<span class= gene id= 12958596-2-83-86 >UNG</span>) are associated with profound impairment in CSR at a DNA precleavage step and with a partial disturbance of the SHM pattern in three patients with <span class= disease id= 12958596-2-234-252 >hyper-IgM syndrome</span>.	12958596	2003
UNG	uracil DNA glycosylase	C0014534	Epididymitis	Abnormality of the genitourinary system; Abnormality of the immune system	null	Male Urogenital Diseases	null	Biomarker	null	null	null
UNG	uracil DNA glycosylase	C0162538	Immunoglobulin A deficiency (disorder)	Abnormality of blood and blood-forming tissues; Abnormality of metabolism/homeostasis; Abnormality of the immune system	null	Hemic and Lymphatic Diseases ; Immune System Diseases	null	Biomarker	null	null	null
UNG	uracil DNA glycosylase	C0162539	IgG Deficiency	Abnormality of blood and blood-forming tissues; Abnormality of metabolism/homeostasis; Abnormality of the immune system	null	Hemic and Lymphatic Diseases ; Immune System Diseases	null	Biomarker	null	null	null
UNG	uracil DNA glycosylase	C0497156	Lymphadenopathy	Abnormality of the immune system	null	Hemic and Lymphatic Diseases	null	Biomarker	null	null	null
UNG	uracil DNA glycosylase	C1839972	Increased IgM levels	Abnormality of blood and blood-forming tissues; Abnormality of metabolism/homeostasis; Abnormality of the immune system	null	null	null	Biomarker	null	null	null
UNG	uracil DNA glycosylase	C1842528	Impaired Ig class-switch recombination (CSR)	Abnormality of blood and blood-forming tissues; Abnormality of metabolism/homeostasis; Abnormality of the immune system	null	null	null	Biomarker	null	null	null
UNG	uracil DNA glycosylase	C1842777	Recurrent upper and lower respiratory tract infections	Abnormality of head or neck; Abnormality of the immune system; Abnormality of the respiratory system	null	null	null	Biomarker	null	null	null
UNG	uracil DNA glycosylase	C1844383	Recurrent bacterial infection	Abnormality of the immune system	null	null	null	Biomarker	null	null	null
UNG	uracil DNA glycosylase	C2748958	Increased susceptibility to bacterial infections	Abnormality of the immune system	null	null	null	Biomarker	null	null	null
UNG	uracil DNA glycosylase	C4020846	Prone to bacterial infection	Abnormality of the immune system	null	null	null	Biomarker	null	null	null
UNG	uracil DNA glycosylase	C4020899	Autosomal recessive predisposition	null	null	null	null	Biomarker	null	null	null
UNG	uracil DNA glycosylase	C0376358	Malignant neoplasm of prostate	Abnormality of the genitourinary system	176807	Male Urogenital Diseases ; Neoplasms	null	Biomarker	Small interfering RNA-directed knockdown of <span class= gene id= 19671688-0-44-66 >uracil DNA glycosylase</span> induces apoptosis and sensitizes human <span class= disease id= 19671688-0-106-121 >prostate cancer</span> cells to genotoxic stress.	19671688	2010
UNG	uracil DNA glycosylase	C0376358	Malignant neoplasm of prostate	Abnormality of the genitourinary system	176807	Male Urogenital Diseases ; Neoplasms	null	GeneticVariation	Polymorphisms in mitochondrial genes and prostate cancer risk.	19064571	2009
UNG	uracil DNA glycosylase	C0005684	Malignant neoplasm of urinary bladder	null	109800	Female Urogenital Diseases and Pregnancy Complications ; Male Urogenital Diseases ; Neoplasms	null	GeneticVariation	Genetic polymorphisms in 85 DNA repair genes and bladder cancer risk.	19237606	2009
UNG	uracil DNA glycosylase	C0012860	DNA Damage	null	null	null	null	GeneticVariation	Polymorphisms in uracil-processing genes, but not one-carbon nutrients, are associated with altered DNA uracil concentrations in an urban Puerto Rican population.	19403629	2009
UNG	uracil DNA glycosylase	C0018133	Graft-vs-Host Disease	null	null	Immune System Diseases	null	GeneticVariation	Polymorphisms in the base excision repair pathway and graft-versus-host disease.	20574454	2010
UNG	uracil DNA glycosylase	C0085110	Severe Combined Immunodeficiency	Abnormality of the immune system	null	Congenital, Hereditary, and Neonatal Diseases and Abnormalities ; Immune System Diseases ; Nutritional and Metabolic Diseases	null	GeneticVariation	Customised molecular diagnosis of primary immune deficiency disorders in New Zealand: an efficient strategy for a small developed country.	19859091	2009
UNG	uracil DNA glycosylase	C0376545	Hematologic Neoplasms	Abnormality of blood and blood-forming tissues; Abnormality of the immune system; Neoplasm	null	Hemic and Lymphatic Diseases ; Neoplasms	null	GeneticVariation	Association between genetic variants in the base excision repair pathway and outcomes after hematopoietic cell transplantations.	20226869	2010
UNG	uracil DNA glycosylase	C0398689	Hyper-IgM Immunodeficiency Syndrome, Type 1	null	308230	Congenital, Hereditary, and Neonatal Diseases and Abnormalities ; Hemic and Lymphatic Diseases ; Immune System Diseases	null	Biomarker	In vitro studies showed that the molecular defect responsible for this new <span class= disease id= 12840068-7-75-79 >HIGM</span> entity (<span class= gene id= 12840068-7-88-93 >HIGM4</span>) occurs downstream of the AID activity, as the AID gene was induced normally and AID-induced DNA double-strand breaks in the switch micro region of the Ig heavy chain locus were detected during CSR as normal.	12840068	2003
UNG	uracil DNA glycosylase	C0398689	Hyper-IgM Immunodeficiency Syndrome, Type 1	null	308230	Congenital, Hereditary, and Neonatal Diseases and Abnormalities ; Hemic and Lymphatic Diseases ; Immune System Diseases	null	Biomarker	Defects in AID and <span class= gene id= 20805886-6-19-23 >UNG2</span> have been shown to result in the primary immunodeficiency <span class= disease id= 20805886-6-82-100 >hyper-IgM syndrome</span>, leading us to hypothesize that additional, potentially more subtle, DNA repair gene variations may underlie the clinically related antibody deficiencies syndromes IgAD and CVID.	20805886	2010
UNG	uracil DNA glycosylase	C0398689	Hyper-IgM Immunodeficiency Syndrome, Type 1	null	308230	Congenital, Hereditary, and Neonatal Diseases and Abnormalities ; Hemic and Lymphatic Diseases ; Immune System Diseases	null	Biomarker	Patients lacking <span class= gene id= 16860315-9-17-21 >UNG2</span> display a <span class= disease id= 16860315-9-32-50 >hyper-IgM syndrome</span> with recurrent infections, increased IgM, strongly decreased IgG, IgA and IgE and skewed SHM.	16860315	2006
UNG	uracil DNA glycosylase	C0398689	Hyper-IgM Immunodeficiency Syndrome, Type 1	null	308230	Congenital, Hereditary, and Neonatal Diseases and Abnormalities ; Hemic and Lymphatic Diseases ; Immune System Diseases	null	GeneticVariation	The hyper immunoglobulin M (IgM) syndrome (HIGM), characterized by recurrent infections, low serum IgG and IgA, normal or elevated IgM, and defective class switch recombination and somatic hypermutation, is a heterogenous disorder with at least 5 distinct molecular defects, including mutations of the genes coding for the CD40 ligand (CD40L) and IKK-gamma (NEMO) genes, both X-linked; and mutations…	15358621	2005
UNG	uracil DNA glycosylase	C0398689	Hyper-IgM Immunodeficiency Syndrome, Type 1	null	308230	Congenital, Hereditary, and Neonatal Diseases and Abnormalities ; Hemic and Lymphatic Diseases ; Immune System Diseases	null	GeneticVariation	We show here that recessive mutations of the gene encoding <span class= gene id= 12958596-2-59-81 >uracil-DNA glycosylase</span> (<span class= gene id= 12958596-2-83-86 >UNG</span>) are associated with profound impairment in CSR at a DNA precleavage step and with a partial disturbance of the SHM pattern in three patients with <span class= disease id= 12958596-2-234-252 >hyper-IgM syndrome</span>.	12958596	2003
UNG	uracil DNA glycosylase	C0398689	Hyper-IgM Immunodeficiency Syndrome, Type 1	null	308230	Congenital, Hereditary, and Neonatal Diseases and Abnormalities ; Hemic and Lymphatic Diseases ; Immune System Diseases	null	GeneticVariation	<span class= disease id= 23538518-1-0-18 >Hyper IgM syndrome</span> (<span class= disease id= 23538518-1-20-24 >HIGM</span>), characterized by recurrent infections, low serum IgG and IgA, normal or elevated IgM, defective class switch recombination and somatic hypermutation, are heterogeneous disorders with at least 6 distinct molecular defects, including the CD40 ligand (CD40L) and the nuclear f…	23538518	2014
UNG	uracil DNA glycosylase	C0398689	Hyper-IgM Immunodeficiency Syndrome, Type 1	null	308230	Congenital, Hereditary, and Neonatal Diseases and Abnormalities ; Hemic and Lymphatic Diseases ; Immune System Diseases	null	Biomarker	The mechanism of action of AID remains somewhat debated, but the observation that <span class= gene id= 15661022-7-82-104 >uracil-DNA-glycosylase</span> deficiency leads to a severe <span class= disease id= 15661022-7-134-152 >hyper-IgM syndrome</span> strongly argues in favor of a DNA-editing activity of AID.	15661022	2005
UNG	uracil DNA glycosylase	C0007102	Malignant tumor of colon	Abnormality of the digestive system; Neoplasm	null	Digestive System Diseases ; Neoplasms	null	AlteredExpression	To determine whether this mechanism could contribute to the development of human <span class= disease id= 8625314-5-81-93 >colon cancer</span>, we examined the level of DNA (cytosine-5)-methyltransferase (MTase) expression, the concentration of AdoMet, and the activity of <span class= gene id= 8625314-5-224-246 >uracil-DNA glycosylase</span> in human colon tissues, and searched for the presence o…	8625314	1996
UNG	uracil DNA glycosylase	C0007102	Malignant tumor of colon	Abnormality of the digestive system; Neoplasm	null	Digestive System Diseases ; Neoplasms	null	AlteredExpression	To this end, our initial microarray analyses identified a LMP1-inducible gene, Ugene, originally characterized as a binding partner for <span class= gene id= 21317926-2-136-158 >uracil DNA glycosylase</span> 2, which is highly expressed in malignant <span class= disease id= 21317926-2-201-213 >colon cancer</span>.	21317926	2011
UNG	uracil DNA glycosylase	C0007102	Malignant tumor of colon	Abnormality of the digestive system; Neoplasm	null	Digestive System Diseases ; Neoplasms	null	Biomarker	We previously illustrated hypersensitivity to pemetrexed in <span class= gene id= 23873851-3-60-63 >UNG</span>(-/-) human <span class= disease id= 23873851-3-75-87 >colon cancer</span> cells.	23873851	2014
UNG	uracil DNA glycosylase	C0699790	Colon Carcinoma	null	114500191170	null	null	Biomarker	We previously illustrated hypersensitivity to pemetrexed in <span class= gene id= 23873851-3-60-63 >UNG</span>(-/-) human <span class= disease id= 23873851-3-75-87 >colon cancer</span> cells.	23873851	2014
UNG	uracil DNA glycosylase	C0699790	Colon Carcinoma	null	114500191170	null	null	AlteredExpression	To determine whether this mechanism could contribute to the development of human <span class= disease id= 8625314-5-81-93 >colon cancer</span>, we examined the level of DNA (cytosine-5)-methyltransferase (MTase) expression, the concentration of AdoMet, and the activity of <span class= gene id= 8625314-5-224-246 >uracil-DNA glycosylase</span> in human colon tissues, and searched for the presence o…	8625314	1996
UNG	uracil DNA glycosylase	C0699790	Colon Carcinoma	null	114500191170	null	null	AlteredExpression	To this end, our initial microarray analyses identified a LMP1-inducible gene, Ugene, originally characterized as a binding partner for <span class= gene id= 21317926-2-136-158 >uracil DNA glycosylase</span> 2, which is highly expressed in malignant <span class= disease id= 21317926-2-201-213 >colon cancer</span>.	21317926	2011
UNG	uracil DNA glycosylase	C0017636	Glioblastoma	Abnormality of the nervous system; Neoplasm	null	Neoplasms	null	Biomarker	Using human <span class= disease id= 9733786-4-12-24 >glioblastoma</span> U251 whole cell extracts, approximately 50% of the heteroduplex uracil-containing DNA substrate was completely repaired, as determined by the insensitivity of form I DNA reaction products to cleavage by a combined treatment of E. coli <span class= gene id= 9733786-4-260-282 >uracil-DNA glycosylase</span> and endonuclease IV.	9733786	1998
UNG	uracil DNA glycosylase	C0017636	Glioblastoma	Abnormality of the nervous system; Neoplasm	null	Neoplasms	null	GeneticVariation	Mutation of the <span class= gene id= 9852992-0-16-38 >uracil DNA glycosylase</span> gene detected in <span class= disease id= 9852992-0-56-68 >glioblastoma</span>.	9852992	1998
UNG	uracil DNA glycosylase	C0019348	Herpes Simplex Infections	null	null	Skin and Connective Tissue Diseases ; Virus Diseases	null	Biomarker	No homology was seen between this cDNA and the <span class= gene id= 1924305-5-47-50 >UDG</span> of <span class= disease id= 1924305-5-54-68 >herpes simplex</span> virus, Escherichia coli, and yeast; nor was there homology with the putative human mitochondrial UDG cDNA or with a second human nuclear UDG cDNA.	1924305	1991
UNG	uracil DNA glycosylase	C0019348	Herpes Simplex Infections	null	null	Skin and Connective Tissue Diseases ; Virus Diseases	null	AlteredExpression	Induction of <span class= gene id= 6115860-0-13-35 >uracil-DNA glycosylase</span> and dUTP nucleotidohydrolase activity in <span class= disease id= 6115860-0-77-91 >herpes simplex</span> virus-infected human cells.	6115860	1981
UNG	uracil DNA glycosylase	C0019693	HIV Infections	null	null	Immune System Diseases ; Virus Diseases	null	AlteredExpression	Our data show that both virion-associated <span class= gene id= 20371602-8-42-46 >UNG2</span> and <span class= disease id= 20371602-8-51-64 >HIV infection</span>-induced <span class= gene id= 20371602-8-73-77 >UNG2</span> expression are critical for reverse transcription during R5 but not X4 <span class= disease id= 20371602-8-149-162 >HIV infection</span>.	20371602	2010
UNG	uracil DNA glycosylase	C0019693	HIV Infections	null	null	Immune System Diseases ; Virus Diseases	null	GeneticVariation	<span class= disease id= 24719410-3-0-3 >HIV</span>-1 Vpr engages CRL4 to trigger the degradation of uracil-N-glycosylase 2 (<span class= gene id= 24719410-3-77-81 >UNG2</span>).	24719410	2014
UNG	uracil DNA glycosylase	C0023473	Myeloid Leukemia, Chronic	Abnormality of blood and blood-forming tissues; Abnormality of the immune system; Neoplasm	608232	Hemic and Lymphatic Diseases ; Neoplasms	null	GeneticVariation	In conclusion, we postulate that BCR-ABL1 kinase-mediated inhibition of <span class= gene id= 23047475-9-72-76 >UNG2</span> contributes to accumulation of point mutations responsible for TKI resistance causing the disease relapse, and perhaps also other point mutations facilitating malignant progression of <span class= disease id= 23047475-9-261-264 >CML</span>.	23047475	2013
UNG	uracil DNA glycosylase	C0023473	Myeloid Leukemia, Chronic	Abnormality of blood and blood-forming tissues; Abnormality of the immune system; Neoplasm	608232	Hemic and Lymphatic Diseases ; Neoplasms	null	Biomarker	The following <span class= gene id= 3474482-4-14-36 >uracil-DNA glycosylase</span> activities were recorded (mean +/- S.D., number of samples): ALL = 45.6 +/- 14.8 U/mg of protein, N = 10; ANLL = 41.1 +/- 13.8 U/mg of protein, N = 22; <span class= disease id= 3474482-4-189-192 >CGL</span> (blast crisis) = 44.7 U/mg of protein.	3474482	1987
UNG	uracil DNA glycosylase	C0024299	Lymphoma	Abnormality of blood and blood-forming tissues; Neoplasm	null	Hemic and Lymphatic Diseases ; Immune System Diseases ; Neoplasms	null	AlteredExpression	The <span class= gene id= 3474482-5-4-26 >uracil-DNA glycosylase</span> activity in nine human leukemia/<span class= disease id= 3474482-5-59-67 >lymphoma</span> cell lines ranged from 35.2 to 66.0 U/mg of protein, and no striking differences were observed between the T-ALL, B-ALL, null cell ALL or myeloid lines.	3474482	1987
UNG	uracil DNA glycosylase	C0024299	Lymphoma	Abnormality of blood and blood-forming tissues; Neoplasm	null	Hemic and Lymphatic Diseases ; Immune System Diseases ; Neoplasms	null	Biomarker	However, there is <span class= negexp >no evidence</span> indicating that <span class= gene id= 16860315-12-46-49 >UNG</span> deficiency causes <span class= disease id= 16860315-12-68-77 >lymphomas</span> in humans.	16860315	2006
UNG	uracil DNA glycosylase	C0242383	Age related macular degeneration	Abnormality of the eye	590050	Eye Diseases	null	GeneticVariation	We observed that the g.4235T&gt;C (<span class= variant dbSNP= rs2337395 genes_norm= 2068-2074-23583-267004-4595-4968-7374-7515 >rs2337395</span>) and c.-32A&gt;G (<span class= variant dbSNP= rs3087404 genes_norm= 2068-2074-23583-267004-4595-4968-7374-7515 >rs3087404</span>) polymorphisms in two genes encoding such glycosylases, <span class= gene id= 23202958-6-123-126 >UNG</span> and SMUG1, resp…	23202958	2012
UNG	uracil DNA glycosylase	C0242383	Age related macular degeneration	Abnormality of the eye	590050	Eye Diseases	null	GeneticVariation	Association between polymorphism of the DNA repair SMUG1 and <span class= gene id= 23714858-0-61-64 >UNG</span> genes and <span class= disease id= 23714858-0-75-107 >age-related macular degeneration</span>.	23714858	2014
UNG	uracil DNA glycosylase	C0424295	Hyperactive behavior	Abnormality of the nervous system	null	Nervous System Diseases ; Pathological Conditions, Signs and Symptoms	null	GeneticVariation	B cells from <span class= disease id= 15967827-0-13-18 >hyper</span>-IgM patients carrying <span class= gene id= 15967827-0-41-44 >UNG</span> mutations lack ability to remove uracil from ssDNA and have elevated genomic uracil.	15967827	2005
UNG	uracil DNA glycosylase	C0424295	Hyperactive behavior	Abnormality of the nervous system	null	Nervous System Diseases ; Pathological Conditions, Signs and Symptoms	null	GeneticVariation	The <span class= disease id= 15358621-1-4-9 >hyper</span> immunoglobulin M (IgM) syndrome (HIGM), characterized by recurrent infections, low serum IgG and IgA, normal or elevated IgM, and defective class switch recombination and somatic hypermutation, is a heterogenous disorder with at least 5 distinct molecular defects, including mutations of the genes coding for the CD40 ligand (CD40L) and IKK-…	15358621	2005
UNG	uracil DNA glycosylase	C0002395	Alzheimer's Disease	Abnormality of the nervous system	104300	Mental Disorders ; Nervous System Diseases	null	Biomarker	Deficits in specific DNA repair proteins, including DNA-PKcs and <span class= gene id= 17207936-6-65-87 >uracil DNA glycosylase</span> (<span class= gene id= 17207936-6-89-92 >UDG</span>), render neurons vulnerable to adverse conditions of relevance to the pathogenesis of neurodegenerative disorders such as <span class= disease id= 17207936-6-215-234 >Alzheimer's disease</span> and stroke.	17207936	2006
UNG	uracil DNA glycosylase	C0005699	Blast Phase	null	null	Hemic and Lymphatic Diseases ; Neoplasms ; Pathological Conditions, Signs and Symptoms	null	GeneticVariation	The following <span class= gene id= 3474482-4-14-36 >uracil-DNA glycosylase</span> activities were recorded (mean +/- S.D., number of samples): ALL = 45.6 +/- 14.8 U/mg of protein, N = 10; ANLL = 41.1 +/- 13.8 U/mg of protein, N = 22; CGL (<span class= disease id= 3474482-4-194-206 >blast crisis</span>) = 44.7 U/mg of protein.	3474482	1987
UNG	uracil DNA glycosylase	C0007137	Squamous cell carcinoma	Abnormality of the integument; Neoplasm	null	Neoplasms	null	AlteredExpression	Higher levels of <span class= gene id= 23873851-6-17-20 >UNG</span> are associated with pemetrexed resistance and are present in cell lines derived from pemetrexed-resistant histologic subtypes (small cell and <span class= disease id= 23873851-6-163-186 >squamous cell carcinoma</span>).	23873851	2014
UNG	uracil DNA glycosylase	C0009402	Colorectal Carcinoma	null	null	Digestive System Diseases ; Neoplasms	null	Biomarker	It is conceivable that germline sequence variation in other BER pathway genes such as NTHL1, NEIL1, NEIL2, MPG, TDG, <span class= gene id= 17029639-2-117-120 >UNG</span> and SMUG1 also contribute to <span class= disease id= 17029639-2-150-153 >CRC</span> susceptibility.	17029639	2006
UNG	uracil DNA glycosylase	C0023418	leukemia	Abnormality of blood and blood-forming tissues; Abnormality of the immune system; Neoplasm	null	Neoplasms	null	Biomarker	We propose that the integrity of the genetic information is well protected by <span class= gene id= 3474482-7-78-100 >uracil-DNA glycosylase</span> in different forms of <span class= disease id= 3474482-7-123-131 >leukemia</span>, including cases with a low proportion of S-phase blasts, as assessed by flow cytometry in the present work.	3474482	1987
UNG	uracil DNA glycosylase	C0023449	Acute lymphocytic leukemia	Abnormality of blood and blood-forming tissues; Abnormality of the immune system; Neoplasm	null	null	null	AlteredExpression	The <span class= gene id= 3474482-5-4-26 >uracil-DNA glycosylase</span> activity in nine human leukemia/lymphoma cell lines ranged from 35.2 to 66.0 U/mg of protein, and no striking differences were observed between the T-<span class= disease id= 3474482-5-177-180 >ALL</span>, B-ALL, null cell <span class= disease id= 3474482-5-199-202 >ALL</span> or myeloid lines.	3474482	1987
UNG	uracil DNA glycosylase	C0023467	Leukemia, Myelocytic, Acute	Abnormality of blood and blood-forming tissues; Abnormality of the immune system; Neoplasm	601626	Neoplasms	null	Biomarker	The expression of the DNA excision repair enzyme <span class= gene id= 3474482-1-49-71 >uracil-DNA glycosylase</span> was investigated in bone marrow and peripheral samples from seven patients with acute lymphoblastic leukemia (ALL), from 17 patients with <span class= disease id= 3474482-1-210-240 >acute non-lymphocytic leukemia</span> (<span class= disease id= 3474482-1-242-246 >ANLL</span>), an…	3474482	1987
UNG	uracil DNA glycosylase	C0035369	Retroviridae Infections	null	null	Virus Diseases	null	Biomarker	Human APOBEC3G can restrict <span class= disease id= 18272574-0-28-48 >retroviral infection</span> in avian cells and acts independently of both <span class= gene id= 18272574-0-95-98 >UNG</span> and SMUG1.	18272574	2008
UNG	uracil DNA glycosylase	C0038454	Cerebrovascular accident	Abnormality of the cardiovascular system; Abnormality of the nervous system	601367	Cardiovascular Diseases ; Nervous System Diseases	null	Biomarker	Deficits in specific DNA repair proteins, including DNA-PKcs and <span class= gene id= 17207936-6-65-87 >uracil DNA glycosylase</span> (<span class= gene id= 17207936-6-89-92 >UDG</span>), render neurons vulnerable to adverse conditions of relevance to the pathogenesis of neurodegenerative disorders such as Alzheimer's disease and <span class= disease id= 17207936-6-239-245 >stroke</span>.	17207936	2006
UNG	uracil DNA glycosylase	C0041234	Chagas Disease	null	null	Parasitic Diseases	null	Biomarker	TcUNG is shown to be the major <span class= gene id= 15342237-5-31-53 >uracil-DNA glycosylase</span> in <span class= disease id= 15342237-5-57-64 >T.cruzi</span>.	15342237	2004
UNG	uracil DNA glycosylase	C0085669	Acute leukemia	Abnormality of blood and blood-forming tissues; Abnormality of the immune system; Neoplasm	null	null	null	AlteredExpression	<span class= gene id= 3474482-0-0-22 >Uracil-DNA glycosylase</span> activity in human <span class= disease id= 3474482-0-41-55 >acute leukemia</span>.	3474482	1987
UNG	uracil DNA glycosylase	C0242379	Malignant neoplasm of lung	null	null	Neoplasms ; Respiratory Tract Diseases	null	AlteredExpression	<span class= gene id= 23873851-0-0-22 >Uracil-DNA glycosylase</span> expression determines human <span class= disease id= 23873851-0-51-62 >lung cancer</span> cell sensitivity to pemetrexed.	23873851	2014
UNG	uracil DNA glycosylase	C0266999	Vesicular Stomatitis	null	null	Animal Diseases ; Stomatognathic Diseases ; Virus Diseases	null	AlteredExpression	Short interfering RNA knockdown of endogenous <span class= gene id= 20371602-5-46-50 >UNG2</span> in primary cells showed that <span class= gene id= 20371602-5-80-84 >UNG2</span> is required for R5 but not X4 HIV infection and that this requirement is bypassed when HIV enters the target cell via <span class= disease id= 20371602-5-203-223 >vesicular stomatitis</span> virus envelope-glycoprotein-m…	20371602	2010
UNG	uracil DNA glycosylase	C0398686	Primary immune deficiency disorder	null	null	null	null	Biomarker	Defects in AID and <span class= gene id= 20805886-6-19-23 >UNG2</span> have been shown to result in the <span class= disease id= 20805886-6-57-81 >primary immunodeficiency</span> hyper-IgM syndrome, leading us to hypothesize that additional, potentially more subtle, DNA repair gene variations may underlie the clinically related antibody deficiencies syndromes IgAD and CVID.	20805886	2010
UNG	uracil DNA glycosylase	C0497169	hiv-infection/aids	null	null	null	null	Biomarker	Our findings indicate that pharmacologic strategies aimed toward blocking <span class= gene id= 15721252-7-74-78 >UNG2</span> packaging should be explored as potential <span class= disease id= 15721252-7-121-129 >HIV/AIDS</span> therapeutics.	15721252	2005
UNG	uracil DNA glycosylase	C0524851	Neurodegenerative Disorders	Abnormality of the nervous system	null	Nervous System Diseases	null	Biomarker	Deficits in specific DNA repair proteins, including DNA-PKcs and <span class= gene id= 17207936-6-65-87 >uracil DNA glycosylase</span> (<span class= gene id= 17207936-6-89-92 >UDG</span>), render neurons vulnerable to adverse conditions of relevance to the pathogenesis of <span class= disease id= 17207936-6-179-206 >neurodegenerative disorders</span> such as Alzheimer's disease and stroke.	17207936	2006
UNG	uracil DNA glycosylase	C0600139	Prostate carcinoma	null	null	null	null	Biomarker	Small interfering RNA-directed knockdown of <span class= gene id= 19671688-0-44-66 >uracil DNA glycosylase</span> induces apoptosis and sensitizes human <span class= disease id= 19671688-0-106-121 >prostate cancer</span> cells to genotoxic stress.	19671688	2010
UNG	uracil DNA glycosylase	C0684249	Carcinoma of lung	null	211980	null	null	AlteredExpression	<span class= gene id= 23873851-0-0-22 >Uracil-DNA glycosylase</span> expression determines human <span class= disease id= 23873851-0-51-62 >lung cancer</span> cell sensitivity to pemetrexed.	23873851	2014
UNG	uracil DNA glycosylase	C1306460	Primary malignant neoplasm of lung	null	null	null	null	AlteredExpression	<span class= gene id= 23873851-0-0-22 >Uracil-DNA glycosylase</span> expression determines human <span class= disease id= 23873851-0-51-62 >lung cancer</span> cell sensitivity to pemetrexed.	23873851	2014
UNG	uracil DNA glycosylase	C1527249	Colorectal Cancer	null	114500	Digestive System Diseases ; Neoplasms	null	Biomarker	It is conceivable that germline sequence variation in other BER pathway genes such as NTHL1, NEIL1, NEIL2, MPG, TDG, <span class= gene id= 17029639-2-117-120 >UNG</span> and SMUG1 also contribute to <span class= disease id= 17029639-2-150-153 >CRC</span> susceptibility.	17029639	2006
UNG	uracil DNA glycosylase	C3854222	Human immunodeficiency virus (HIV) II infection category B1	null	null	null	null	Biomarker	The <span class= disease id= 20870715-1-4-32 >human immunodeficiency virus</span> type 1 (HIV-1) accessory protein, Vpr, interacts with several host cellular proteins including <span class= gene id= 20870715-1-128-150 >uracil DNA glycosylase</span>-2 (<span class= gene id= 20870715-1-154-158 >UNG2</span>) and a cullin-RING E3 ubiquitin ligase assembly (CRL4(DCAF1)).	20870715	2010
Symbol	Gene Name	cui	Disease Name	HPO Term	OMIM	Disease Class	Protein Class	Association Type	Sentence in the supporting publication	PMID	PMID Year
PDK2	pyruvate dehydrogenase kinase 2	C0878544	Cardiomyopathies	Abnormality of the cardiovascular system	null	Cardiovascular Diseases	transferase; kinase	Biomarker	A novel coexpression and integrated pathway network analysis indicated Prkaa2, <span class= gene id= 21037199-7-79-83 >Pdk2</span>, Rhoj, and Sgcb are likely to play a central role in the pathophysiology of murine progressive <span class= disease id= 21037199-7-179-193 >cardiomyopathy</span> in C3H/HeJ mice.	21037199	2010
PDK2	pyruvate dehydrogenase kinase 2	C0011860	Diabetes Mellitus, Non-Insulin-Dependent	Abnormality of metabolism/homeostasis; Abnormality of the endocrine system	125853600509	Endocrine System Diseases ; Nutritional and Metabolic Diseases	transferase; kinase	AlteredExpression	Using quantitative RT-PCR, we measured mRNA of <span class= gene id= 9787110-3-47-51 >PDK2</span> and PDK4 isoforms in skeletal muscle biopsies from nondiabetic Pima Indians, a population with a high prevalence of <span class= disease id= 9787110-3-168-173 >NIDDM</span> associated with obesity.	9787110	1998
PDK2	pyruvate dehydrogenase kinase 2	C0028754	Obesity	Growth abnormality	601665	Nutritional and Metabolic Diseases ; Pathological Conditions, Signs and Symptoms	transferase; kinase	AlteredExpression	Using quantitative RT-PCR, we measured mRNA of <span class= gene id= 9787110-3-47-51 >PDK2</span> and PDK4 isoforms in skeletal muscle biopsies from nondiabetic Pima Indians, a population with a high prevalence of NIDDM associated with <span class= disease id= 9787110-3-190-197 >obesity</span>.	9787110	1998
PDK2	pyruvate dehydrogenase kinase 2	C0278996	Cancer of Head and Neck	Neoplasm	null	Neoplasms	transferase; kinase	Biomarker	Activation of mitochondrial oxidation by <span class= gene id= 26607904-0-41-45 >PDK2</span> inhibition reverses cisplatin resistance in <span class= disease id= 26607904-0-90-110 >head and neck cancer</span>.	26607904	2015
Symbol	Gene Name	cui	Disease Name	HPO Term	OMIM	Disease Class	Protein Class	Association Type	Sentence in the supporting publication	PMID	PMID Year
ADGRE5	adhesion G protein-coupled receptor E5	C0024115	Lung diseases	Abnormality of the respiratory system	null	Respiratory Tract Diseases	defense/immunity protein; receptor	Biomarker	Blood gene expression profiling detects silica exposure and toxicity.	21602193	2011
ADGRE5	adhesion G protein-coupled receptor E5	C0009404	Colorectal Neoplasms	Abnormality of the digestive system; Neoplasm	null	Digestive System Diseases ; Neoplasms	defense/immunity protein; receptor	AlteredExpression	enhanced <span class=gene id=16929497>CD97</span> expression in <span class=disease id=16929497>colorectal cancer</span> cells is regulated independent of beta-catenin/Tcf-4, and is thus not a direct target of the canonical Wnt pathway	16929497	2006
ADGRE5	adhesion G protein-coupled receptor E5	C0009404	Colorectal Neoplasms	Abnormality of the digestive system; Neoplasm	null	Digestive System Diseases ; Neoplasms	defense/immunity protein; receptor	AlteredExpression	In summary, <span class= gene id= 12414513-13-12-16 >CD97</span> expression correlates with dedifferentiation, migration, and invasion in <span class= disease id= 12414513-13-90-106 >colorectal tumor</span> cell lines.	12414513	2002
ADGRE5	adhesion G protein-coupled receptor E5	C0009404	Colorectal Neoplasms	Abnormality of the digestive system; Neoplasm	null	Digestive System Diseases ; Neoplasms	defense/immunity protein; receptor	AlteredExpression	<span class=gene id=12414513>CD97</span> expression correlates with dedifferentiation, migration, and invasion in <span class=disease id=12414513>colorectal tumor</span> cell lines	12414513	2002
ADGRE5	adhesion G protein-coupled receptor E5	C0002793	Anaplasia	null	null	Neoplasms ; Pathological Conditions, Signs and Symptoms	defense/immunity protein; receptor	AlteredExpression	<span class= gene id= 15386373-1-0-4 >CD97</span> is an EGF-TM7 receptor found on various carcinomas where expression levels correlate with <span class= disease id= 15386373-1-95-112 >dedifferentiation</span> and tumor stage, smooth muscle cells and leukocytes.	15386373	2004
ADGRE5	adhesion G protein-coupled receptor E5	C0002793	Anaplasia	null	null	Neoplasms ; Pathological Conditions, Signs and Symptoms	defense/immunity protein; receptor	AlteredExpression	In summary, <span class= gene id= 12414513-13-12-16 >CD97</span> expression correlates with <span class= disease id= 12414513-13-44-61 >dedifferentiation</span>, migration, and invasion in colorectal tumor cell lines.	12414513	2002
ADGRE5	adhesion G protein-coupled receptor E5	C0002793	Anaplasia	null	null	Neoplasms ; Pathological Conditions, Signs and Symptoms	defense/immunity protein; receptor	AlteredExpression	The data suggest that <span class= gene id= 9135025-13-22-26 >CD97</span> expression may be a sensitive marker of <span class= disease id= 9135025-13-67-84 >dedifferentiation</span> and of lymph node involvement in human thyroid tumors.	9135025	1997
ADGRE5	adhesion G protein-coupled receptor E5	C0002793	Anaplasia	null	null	Neoplasms ; Pathological Conditions, Signs and Symptoms	defense/immunity protein; receptor	AlteredExpression	Intratumoral progression also showed that <span class= gene id= 22797060-3-42-46 >CD97</span> expression correlates with invasiveness and <span class= disease id= 22797060-3-91-108 >dedifferentiation</span>.	22797060	2013
ADGRE5	adhesion G protein-coupled receptor E5	C0002793	Anaplasia	null	null	Neoplasms ; Pathological Conditions, Signs and Symptoms	defense/immunity protein; receptor	AlteredExpression	<span class= gene id= 22768192-1-0-4 >CD97</span> is over-expressed in the majority of gastric adenocarcinomas and is associated with its <span class= disease id= 22768192-1-93-110 >dedifferentiation</span> and aggressiveness.	22768192	2012
ADGRE5	adhesion G protein-coupled receptor E5	C0017636	Glioblastoma	Abnormality of the nervous system; Neoplasm	null	Neoplasms	defense/immunity protein; receptor	AlteredExpression	Of these, <span class= gene id= 22313360-9-10-14 >CD97</span> expression was consistently suppressed across the 3 different <span class= disease id= 22313360-9-77-80 >GBM</span> cell lines studied and was found on further investigation to significantly impact <span class= disease id= 22313360-9-163-166 >GBM</span> cell invasiveness.	22313360	2012
ADGRE5	adhesion G protein-coupled receptor E5	C0017636	Glioblastoma	Abnormality of the nervous system; Neoplasm	null	Neoplasms	defense/immunity protein; receptor	Biomarker	Wilms tumor 1 gene, <span class= gene id= 25434383-0-20-24 >CD97</span>, and the emerging biogenetic profile of <span class= disease id= 25434383-0-65-77 >glioblastoma</span>.	25434383	2015
ADGRE5	adhesion G protein-coupled receptor E5	C0017636	Glioblastoma	Abnormality of the nervous system; Neoplasm	null	Neoplasms	defense/immunity protein; receptor	AlteredExpression	Proportional upregulation of <span class= gene id= 25714433-0-29-33 >CD97</span> isoforms in <span class= disease id= 25714433-0-46-58 >glioblastoma</span> and <span class= disease id= 25714433-0-63-75 >glioblastoma</span>-derived brain tumor initiating cells.	25714433	2014
ADGRE5	adhesion G protein-coupled receptor E5	C0017636	Glioblastoma	Abnormality of the nervous system; Neoplasm	null	Neoplasms	defense/immunity protein; receptor	AlteredExpression	Overexpression of <span class= gene id= 23658650-0-18-22 >CD97</span> confers an invasive phenotype in <span class= disease id= 23658650-0-56-68 >glioblastoma</span> cells and is associated with decreased survival of <span class= disease id= 23658650-0-120-132 >glioblastoma</span> patients.	23658650	2013
ADGRE5	adhesion G protein-coupled receptor E5	C0001418	Adenocarcinoma	null	null	Neoplasms	defense/immunity protein; receptor	AlteredExpression	<span class= gene id= 22768192-1-0-4 >CD97</span> is over-expressed in the majority of gastric <span class= disease id= 22768192-1-50-65 >adenocarcinomas</span> and is associated with its dedifferentiation and aggressiveness.	22768192	2012
ADGRE5	adhesion G protein-coupled receptor E5	C0001418	Adenocarcinoma	null	null	Neoplasms	defense/immunity protein; receptor	AlteredExpression	Second, we screened 81 colorectal <span class= disease id= 12414513-8-34-49 >adenocarcinomas</span> by immunohistology for expression of <span class= gene id= 12414513-8-87-91 >CD97</span>.	12414513	2002
ADGRE5	adhesion G protein-coupled receptor E5	C0001418	Adenocarcinoma	null	null	Neoplasms	defense/immunity protein; receptor	Biomarker	In contrast to <span class= gene id= 12761622-9-15-19 >CD97</span>, which is found in most colorectal <span class= disease id= 12761622-9-55-70 >adenocarcinomas</span>, only 8 of 81 of these tumors expressed EMR2.	12761622	2003
ADGRE5	adhesion G protein-coupled receptor E5	C0009402	Colorectal Carcinoma	null	null	Digestive System Diseases ; Neoplasms	defense/immunity protein; receptor	AlteredExpression	The expression of <span class= gene id= 26462154-2-18-22 >CD97</span>, an EGF-TM7 receptor, has been linked to invasive behavior in thyroid and <span class= disease id= 26462154-2-97-114 >colorectal cancer</span>.	26462154	2015
ADGRE5	adhesion G protein-coupled receptor E5	C0009402	Colorectal Carcinoma	null	null	Digestive System Diseases ; Neoplasms	defense/immunity protein; receptor	Biomarker	In summary, a significant but low number of <span class= disease id= 12761622-11-44-65 >colorectal carcinomas</span> are positive for EMR2, indicating different roles for this molecule and <span class= gene id= 12761622-11-138-142 >CD97</span> in these tumors.	12761622	2003
ADGRE5	adhesion G protein-coupled receptor E5	C0009402	Colorectal Carcinoma	null	null	Digestive System Diseases ; Neoplasms	defense/immunity protein; receptor	AlteredExpression	Expression and regulation of <span class= gene id= 12414513-0-29-33 >CD97</span> in <span class= disease id= 12414513-0-37-57 >colorectal carcinoma</span> cell lines and tumor tissues.	12414513	2002
ADGRE5	adhesion G protein-coupled receptor E5	C0017638	Glioma	Abnormality of the nervous system; Neoplasm	null	Neoplasms	defense/immunity protein; receptor	AlteredExpression	Novel report of expression and function of <span class= gene id= 22313360-0-43-47 >CD97</span> in malignant gliomas: correlation with Wilms tumor 1 expression and <span class= disease id= 22313360-0-116-122 >glioma</span> cell invasiveness.	22313360	2012
ADGRE5	adhesion G protein-coupled receptor E5	C0017638	Glioma	Abnormality of the nervous system; Neoplasm	null	Neoplasms	defense/immunity protein; receptor	AlteredExpression	In this study we show that <span class= gene id= 23658650-4-27-31 >CD97</span> is expressed in <span class= disease id= 23658650-4-48-54 >glioma</span>, has functional effects on invasion, and is associated with poor overall survival.	23658650	2013
ADGRE5	adhesion G protein-coupled receptor E5	C0017638	Glioma	Abnormality of the nervous system; Neoplasm	null	Neoplasms	defense/immunity protein; receptor	AlteredExpression	We sought to characterize <span class= gene id= 25714433-3-26-30 >CD97</span> expression among <span class= disease id= 25714433-3-48-55 >gliomas</span> and identify the specific isoforms expressed.	25714433	2014
ADGRE5	adhesion G protein-coupled receptor E5	C0178874	Tumor Progression	null	null	null	defense/immunity protein; receptor	Biomarker	Furthermore, <span class= gene id= 21978933-6-13-17 >CD97</span> heterodimerized and functionally synergized with LPAR1, a GPCR implicated in <span class= disease id= 21978933-6-95-113 >cancer progression</span>.	21978933	2012
ADGRE5	adhesion G protein-coupled receptor E5	C0178874	Tumor Progression	null	null	null	defense/immunity protein; receptor	Biomarker	The study further lightened the tumor promoting role of <span class= gene id= 20428763-9-56-60 >CD97</span> small isoform in <span class= disease id= 20428763-9-78-96 >cancer progression</span> and indicated the possible suppressive properties of the full length isoform of <span class= gene id= 20428763-9-177-181 >CD97</span>.	20428763	2010
ADGRE5	adhesion G protein-coupled receptor E5	C0178874	Tumor Progression	null	null	null	defense/immunity protein; receptor	Biomarker	These data suggest that <span class= gene id= 15576472-4-24-28 >CD97</span> can contribute to angiogenesis associated with inflammation and <span class= disease id= 15576472-4-93-110 >tumor progression</span>.	15576472	2005
ADGRE5	adhesion G protein-coupled receptor E5	C0699791	Stomach Carcinoma	Abnormality of the digestive system; Neoplasm	613659	null	defense/immunity protein; receptor	Biomarker	Role of <span class= gene id= 20428763-0-8-12 >CD97</span> isoforms in <span class= disease id= 20428763-0-25-42 >gastric carcinoma</span>.	20428763	2010
ADGRE5	adhesion G protein-coupled receptor E5	C0699791	Stomach Carcinoma	Abnormality of the digestive system; Neoplasm	613659	null	defense/immunity protein; receptor	Biomarker	<span class= gene id= 26034356-0-0-4 >CD97</span> promotes <span class= disease id= 26034356-0-14-28 >gastric cancer</span> cell proliferation and invasion through exosome-mediated MAPK signaling pathway.	26034356	2015
ADGRE5	adhesion G protein-coupled receptor E5	C0699791	Stomach Carcinoma	Abnormality of the digestive system; Neoplasm	613659	null	defense/immunity protein; receptor	Biomarker	The invasion and metastasis promotion role of <span class= gene id= 22768192-0-46-50 >CD97</span> small isoform in <span class= disease id= 22768192-0-68-85 >gastric carcinoma</span>.	22768192	2012
ADGRE5	adhesion G protein-coupled receptor E5	C1621958	Glioblastoma Multiforme	Abnormality of the nervous system; Neoplasm	137800	Neoplasms	defense/immunity protein; receptor	AlteredExpression	<span class= disease id= 23658650-10-0-3 >GBM</span> cell lines and primary cultures were found to express <span class= gene id= 23658650-10-58-62 >CD97</span>.	23658650	2013
ADGRE5	adhesion G protein-coupled receptor E5	C1621958	Glioblastoma Multiforme	Abnormality of the nervous system; Neoplasm	137800	Neoplasms	defense/immunity protein; receptor	Biomarker	Gene expression data relating to the invasion-associated proteins ITGA5 (integrin &alpha;5), <span class= gene id= 25853691-7-87-91 >CD97</span>, and ANXA1 (annexin A1) showed prognostic significance in independent <span class= disease id= 25853691-7-162-165 >GBM</span> cohorts.	25853691	2015
ADGRE5	adhesion G protein-coupled receptor E5	C1621958	Glioblastoma Multiforme	Abnormality of the nervous system; Neoplasm	137800	Neoplasms	defense/immunity protein; receptor	Biomarker	The authors suggest that further research into WT1 and <span class= gene id= 25434383-6-55-59 >CD97</span> will allow clinicians to begin to deal more effectively with the infiltrative behavior displayed by <span class= disease id= 25434383-6-160-163 >GBM</span> and design new therapies that target this deadly disease.	25434383	2015
ADGRE5	adhesion G protein-coupled receptor E5	C0003873	Rheumatoid Arthritis	Abnormality of the skeletal system	607218180300	Immune System Diseases ; Musculoskeletal Diseases ; Skin and Connective Tissue Diseases	defense/immunity protein; receptor	Biomarker	Moreover, the <span class= gene id= 11037979-5-14-18 >CD97</span> isoform pattern was not altered in monocytes after interferon-gamma stimulation and in synovial T cells from patients with <span class= disease id= 11037979-5-142-162 >rheumatoid arthritis</span>.	11037979	2000
ADGRE5	adhesion G protein-coupled receptor E5	C0003873	Rheumatoid Arthritis	Abnormality of the skeletal system	607218180300	Immune System Diseases ; Musculoskeletal Diseases ; Skin and Connective Tissue Diseases	defense/immunity protein; receptor	Biomarker	These findings provide insight into a role for CD55 interaction with <span class= gene id= 20131275-11-69-73 >CD97</span> in the pathogenesis of <span class= disease id= 20131275-11-97-99 >RA</span> and suggest that therapeutic strategies that disrupt CD55/<span class= gene id= 20131275-11-158-162 >CD97</span> may be clinically beneficial.	20131275	2010
ADGRE5	adhesion G protein-coupled receptor E5	C0024623	Malignant neoplasm of stomach	null	null	Digestive System Diseases ; Neoplasms	defense/immunity protein; receptor	Biomarker	<span class= gene id= 26034356-0-0-4 >CD97</span> promotes <span class= disease id= 26034356-0-14-28 >gastric cancer</span> cell proliferation and invasion through exosome-mediated MAPK signaling pathway.	26034356	2015
ADGRE5	adhesion G protein-coupled receptor E5	C0024623	Malignant neoplasm of stomach	null	null	Digestive System Diseases ; Neoplasms	defense/immunity protein; receptor	Biomarker	We concluded in this study that <span class= gene id= 22768192-7-32-36 >CD97</span> small isoform <span class= negexp >not only supported</span> <span class= disease id= 22768192-7-70-84 >gastric cancer</span> local growth, but also promoted metastatic spread in orthotopically implanted mouse model suggesting involvement of the CD97 small isoform in the preparation of (pre)metastatic niche.	22768192	2012
ADGRE5	adhesion G protein-coupled receptor E5	C0027627	Neoplasm Metastasis	null	null	Neoplasms ; Pathological Conditions, Signs and Symptoms	defense/immunity protein; receptor	Biomarker	The invasion and <span class= disease id= 22768192-0-17-27 >metastasis</span> promotion role of <span class= gene id= 22768192-0-46-50 >CD97</span> small isoform in gastric carcinoma.	22768192	2012
ADGRE5	adhesion G protein-coupled receptor E5	C0027627	Neoplasm Metastasis	null	null	Neoplasms ; Pathological Conditions, Signs and Symptoms	defense/immunity protein; receptor	Biomarker	The short isoform of <span class= gene id= 25714433-2-21-25 >CD97</span>, known as EGF(1,2,5), has been shown to promote invasion and <span class= disease id= 25714433-2-87-97 >metastasis</span>, but its role in gliomas and GBM-derived brain tumor initiating cells (BTICs) has <span class= negexp >not been</span> studied.	25714433	2014
ADGRE5	adhesion G protein-coupled receptor E5	C0040136	Thyroid Neoplasm	Abnormality of the endocrine system; Neoplasm	null	Endocrine System Diseases ; Neoplasms	defense/immunity protein; receptor	AlteredExpression	The data suggest that <span class= gene id= 9135025-13-22-26 >CD97</span> expression may be a sensitive marker of dedifferentiation and of lymph node involvement in human <span class= disease id= 9135025-13-124-138 >thyroid tumors</span>.	9135025	1997
ADGRE5	adhesion G protein-coupled receptor E5	C0040136	Thyroid Neoplasm	Abnormality of the endocrine system; Neoplasm	null	Endocrine System Diseases ; Neoplasms	defense/immunity protein; receptor	AlteredExpression	The expression of <span class= gene id= 12414513-1-18-22 >CD97</span>, a member of the EGF-TM7 family with adhesive properties, is proportional to the aggressiveness and lymph node involvement in <span class= disease id= 12414513-1-149-163 >thyroid tumors</span>.	12414513	2002
ADGRE5	adhesion G protein-coupled receptor E5	C0549473	Thyroid carcinoma	Abnormality of the endocrine system; Neoplasm	null	Endocrine System Diseases ; Neoplasms	defense/immunity protein; receptor	Biomarker	<span class= gene id= 9135025-0-0-4 >CD97</span>: a dedifferentiation marker in human <span class= disease id= 9135025-0-42-60 >thyroid carcinomas</span>.	9135025	1997
ADGRE5	adhesion G protein-coupled receptor E5	C0549473	Thyroid carcinoma	Abnormality of the endocrine system; Neoplasm	null	Endocrine System Diseases ; Neoplasms	defense/immunity protein; receptor	Biomarker	<span class= gene id= 22797060-0-0-4 >CD97</span> amplifies LPA receptor signaling and promotes <span class= disease id= 22797060-0-51-65 >thyroid cancer</span> progression in a mouse model.	22797060	2013
ADGRE5	adhesion G protein-coupled receptor E5	C0935572	Stalking (behavior)	null	null	Behavior and Behavior Mechanisms	defense/immunity protein; receptor	Biomarker	Differences were apparent in gastrointestinal tumors and smooth muscle cells where monoclonal antibodies (mAbs) to the first epidermal growth factor (EGF) domain (<span class= gene id= 15386373-4-163-167 >CD97</span>(EGF)) showed a more restricted staining pattern than mAbs to the <span class= disease id= 15386373-4-233-238 >stalk</span> region (<span class= gene id= 15386373-4-247-251 >CD97</spa…	15386373	2004
ADGRE5	adhesion G protein-coupled receptor E5	C0935572	Stalking (behavior)	null	null	Behavior and Behavior Mechanisms	defense/immunity protein; receptor	Biomarker	CD97alpha, the extracellular domain of <span class= gene id= 15576472-2-39-43 >CD97</span>, contains 3 to 5 fibrillin class 1 epidermal growth factor (EGF)-like repeats, an Arg-Gly-Asp (RGD) tripeptide, and a mucin <span class= disease id= 15576472-2-168-173 >stalk</span>.	15576472	2005
ADGRE5	adhesion G protein-coupled receptor E5	C0003864	Arthritis	Abnormality of the skeletal system	null	Musculoskeletal Diseases	defense/immunity protein; receptor	Biomarker	Deletion of either CD55 or <span class= gene id= 20131275-0-27-31 >CD97</span> ameliorates <span class= disease id= 20131275-0-44-53 >arthritis</span> in mouse models.	20131275	2010
ADGRE5	adhesion G protein-coupled receptor E5	C0006118	Brain Neoplasms	Abnormality of the nervous system; Neoplasm	null	Neoplasms ; Nervous System Diseases	defense/immunity protein; receptor	AlteredExpression	Proportional upregulation of <span class= gene id= 25714433-0-29-33 >CD97</span> isoforms in glioblastoma and glioblastoma-derived <span class= disease id= 25714433-0-84-95 >brain tumor</span> initiating cells.	25714433	2014
ADGRE5	adhesion G protein-coupled receptor E5	C0007115	Malignant neoplasm of thyroid	null	null	null	defense/immunity protein; receptor	Biomarker	<span class= gene id= 22797060-0-0-4 >CD97</span> amplifies LPA receptor signaling and promotes <span class= disease id= 22797060-0-51-65 >thyroid cancer</span> progression in a mouse model.	22797060	2013
ADGRE5	adhesion G protein-coupled receptor E5	C0016057	Fibrosarcoma	Neoplasm	null	Neoplasms	defense/immunity protein; receptor	Biomarker	<span class= gene id= 25174588-0-0-4 >CD97</span> inhibits cell migration in human <span class= disease id= 25174588-0-38-50 >fibrosarcoma</span> cells by modulating TIMP-2/MT1- MMP/MMP-2 activity--role of GPS autoproteolysis and functional cooperation between the N- and C-terminal fragments.	25174588	2014
ADGRE5	adhesion G protein-coupled receptor E5	C0017185	Gastrointestinal Neoplasms	Abnormality of the digestive system; Neoplasm	null	Digestive System Diseases ; Neoplasms	defense/immunity protein; receptor	Biomarker	Differences were apparent in <span class= disease id= 15386373-4-29-52 >gastrointestinal tumors</span> and smooth muscle cells where monoclonal antibodies (mAbs) to the first epidermal growth factor (EGF) domain (<span class= gene id= 15386373-4-163-167 >CD97</span>(EGF)) showed a more restricted staining pattern than mAbs to the stalk region (<span class= gene id= 15386373-4-247-251 >CD97</span>…	15386373	2004
ADGRE5	adhesion G protein-coupled receptor E5	C0023467	Leukemia, Myelocytic, Acute	Abnormality of blood and blood-forming tissues; Abnormality of the immune system; Neoplasm	601626	Neoplasms	defense/immunity protein; receptor	AlteredExpression	Association of the EGF-TM7 receptor <span class= gene id= 26462154-0-36-40 >CD97</span> expression with FLT3-ITD in <span class= disease id= 26462154-0-69-91 >acute myeloid leukemia</span>.	26462154	2015
ADGRE5	adhesion G protein-coupled receptor E5	C0027708	Nephroblastoma	Abnormality of the genitourinary system; Neoplasm	1.94071e+17	Congenital, Hereditary, and Neonatal Diseases and Abnormalities ; Female Urogenital Diseases and Pregnancy Complications ; Male Urogenital Diseases ; Neoplasms	defense/immunity protein; receptor	AlteredExpression	Although CD97 expression in gliomas has <span class= negexp >not been described</span> previously, we conclude that the possible upregulation of <span class= gene id= 22313360-10-117-121 >CD97</span> mediated by <span class= disease id= 22313360-10-134-137 >WT1</span> promotes cellular invasiveness-one of the most characteristic and challenging aspects of glial tumor cells.	22313360	2012
ADGRE5	adhesion G protein-coupled receptor E5	C0153633	Malignant neoplasm of brain	null	null	Neoplasms ; Nervous System Diseases	defense/immunity protein; receptor	Biomarker	<span class= gene id= 25714433-1-0-4 >CD97</span> is a novel glioma antigen that confers an invasive phenotype and poor survival in patients with glioblastoma (GBM), the most aggressive primary <span class= disease id= 25714433-1-149-170 >malignant brain tumor</span>.	25714433	2014
ADGRE5	adhesion G protein-coupled receptor E5	C0153676	Secondary malignant neoplasm of lung	null	null	null	defense/immunity protein; receptor	Biomarker	Transgenic <span class= gene id= 22797060-5-11-15 >CD97</span> in combination with Thrb(PV), an established mouse model of thyroid follicular cell carcinogenesis, significantly increased the occurrence of vascular invasion and <span class= disease id= 22797060-5-180-195 >lung metastasis</span>.	22797060	2013
ADGRE5	adhesion G protein-coupled receptor E5	C0153690	Secondary malignant neoplasm of bone	null	null	null	defense/immunity protein; receptor	Biomarker	Consistent with its role in invasion, depletion of <span class= gene id= 21978933-5-51-55 >CD97</span> in PC3 cells resulted in decreased <span class= disease id= 21978933-5-91-106 >bone metastasis</span> without affecting subcutaneous tumor growth.	21978933	2012
ADGRE5	adhesion G protein-coupled receptor E5	C0205696	Anaplastic carcinoma	null	null	Neoplasms	defense/immunity protein; receptor	Biomarker	Eleven of 12 undifferentiated <span class= disease id= 9135025-6-30-51 >anaplastic carcinomas</span> revealed high <span class= gene id= 9135025-6-66-70 >CD97</span> presentation.	9135025	1997
ADGRE5	adhesion G protein-coupled receptor E5	C0205698	Undifferentiated carcinoma	null	null	Neoplasms	defense/immunity protein; receptor	AlteredExpression	We show here that <span class= gene id= 22797060-2-18-22 >CD97</span> was expressed in a majority of thyroid cancers but <span class= negexp >not normal thyroid epithelium and that the level of</span> <span class= gene id= 22797060-2-126-130 >CD97</span> expression was further elevated with progression to poorly differentiated and <span class= disease id= 22797060-2-209-235 >undifferentiated carc…	22797060	2013
ADGRE5	adhesion G protein-coupled receptor E5	C0231230	Fatigability	null	null	null	defense/immunity protein; receptor	Biomarker	Despite these obvious ultrastructural changes, intracellular Ca2+ release from single myofibers, force generation and <span class= disease id= 24949957-10-118-130 >fatigability</span> of isolated soleus muscles, and wheel-running capacity of mice were <span class= negexp >not affected by the lack of</span> <span class= gene id= 24949957-10-227-231 >CD97</span>.	24949957	2014
ADGRE5	adhesion G protein-coupled receptor E5	C0280100	solid tumor	null	null	null	defense/immunity protein; receptor	Biomarker	The strongest staining for <span class= gene id= 12414513-11-27-31 >CD97</span> occurred in scattered tumor cells at the invasion front compared to cells located within <span class= disease id= 12414513-11-121-132 >solid tumor</span> formations of the same tumor.	12414513	2002
ADGRE5	adhesion G protein-coupled receptor E5	C0334579	Anaplastic astrocytoma	null	null	Neoplasms	defense/immunity protein; receptor	Biomarker	The short isoform of <span class= gene id= 25714433-4-21-25 >CD97</span> was identified in GBM and GBM-derived BTICs, but <span class= negexp >not low grade or</span> <span class= disease id= 25714433-4-92-115 >anaplastic astrocytomas</span>.	25714433	2014
ADGRE5	adhesion G protein-coupled receptor E5	C0376358	Malignant neoplasm of prostate	Abnormality of the genitourinary system	176807	Male Urogenital Diseases ; Neoplasms	defense/immunity protein; receptor	Biomarker	LPA receptor heterodimerizes with <span class= gene id= 21978933-0-34-38 >CD97</span> to amplify LPA-initiated RHO-dependent signaling and invasion in <span class= disease id= 21978933-0-104-119 >prostate cancer</span> cells.	21978933	2012
ADGRE5	adhesion G protein-coupled receptor E5	C0555198	Malignant Glioma	null	null	Neoplasms	defense/immunity protein; receptor	AlteredExpression	Novel report of expression and function of <span class= gene id= 22313360-0-43-47 >CD97</span> in <span class= disease id= 22313360-0-51-68 >malignant gliomas</span>: correlation with Wilms tumor 1 expression and glioma cell invasiveness.	22313360	2012
ADGRE5	adhesion G protein-coupled receptor E5	C0596263	Carcinogenesis	null	null	Neoplasms ; Pathological Conditions, Signs and Symptoms	defense/immunity protein; receptor	Biomarker	Transgenic <span class= gene id= 22797060-5-11-15 >CD97</span> in combination with Thrb(PV), an established mouse model of thyroid follicular cell <span class= disease id= 22797060-5-100-114 >carcinogenesis</span>, significantly increased the occurrence of vascular invasion and lung metastasis.	22797060	2013
ADGRE5	adhesion G protein-coupled receptor E5	C0600139	Prostate carcinoma	null	null	null	defense/immunity protein; receptor	Biomarker	LPA receptor heterodimerizes with <span class= gene id= 21978933-0-34-38 >CD97</span> to amplify LPA-initiated RHO-dependent signaling and invasion in <span class= disease id= 21978933-0-104-119 >prostate cancer</span> cells.	21978933	2012
ADGRE5	adhesion G protein-coupled receptor E5	C0679427	myeloblastosis	null	null	null	defense/immunity protein; receptor	Biomarker	Cyclin-dependent kinase inhibitor 2A (CDKN2A/p16), mesoderm-specific transcript, forkhead box M1, v-myb <span class= disease id= 15629771-3-104-118 >myeloblastosis</span> viral oncogene homolog (avian)-like2 (v-Myb), minichromosome maintenance proteins 2, 4, and 5, cyclin B1, prostaglandin E synthase (PTGES), topoisomerase II alpha (TOP2A), ubiquitin-conjugating enzyme E2C, <span class= gene id= …	15629771	2004
ADGRE5	adhesion G protein-coupled receptor E5	C1527249	Colorectal Cancer	null	114500	Digestive System Diseases ; Neoplasms	defense/immunity protein; receptor	AlteredExpression	The expression of <span class= gene id= 26462154-2-18-22 >CD97</span>, an EGF-TM7 receptor, has been linked to invasive behavior in thyroid and <span class= disease id= 26462154-2-97-114 >colorectal cancer</span>.	26462154	2015
Symbol	Gene Name	cui	Disease Name	HPO Term	OMIM	Disease Class	Protein Class	Association Type	Sentence in the supporting publication	PMID	PMID Year
VEGFB	vascular endothelial growth factor B	C0030297	Pancreatic Neoplasm	Abnormality of the digestive system; Neoplasm	null	Digestive System Diseases ; Endocrine System Diseases ; Neoplasms	signaling molecule	Biomarker	Resveratrol plays dual roles in pancreatic cancer cells.	24604347	2014
VEGFB	vascular endothelial growth factor B	C1458155	Mammary Neoplasms	Abnormality of the breast; Neoplasm	null	Neoplasms ; Skin and Connective Tissue Diseases	signaling molecule	Biomarker	The prognostic and predictive value of mRNA expression of vascular endothelial growth factor family members in breast cancer: a study in primary tumors of high-risk early breast cancer patients participating in a randomized Hellenic Cooperative Oncology Group trial.	23146280	2012
VEGFB	vascular endothelial growth factor B	C0035328	Retinal Vein Occlusion	Abnormality of the cardiovascular system; Abnormality of the eye	null	Cardiovascular Diseases ; Eye Diseases	signaling molecule	Biomarker	Effects of intravitreal triamcinolone acetonide on retinal gene expression in a rat model of central retinal vein occlusion.	21487926	2011
VEGFB	vascular endothelial growth factor B	C0004153	Atherosclerosis	Abnormality of the cardiovascular system	null	Cardiovascular Diseases	signaling molecule	GeneticVariation	Common polymorphisms in genes responsible for vascular function, inflammation, and oxidative stress appear to modify associations between proximity to major roadways and LVM. Further understanding of how genes modify effects of air pollution on CVD may he	20308035	2010
VEGFB	vascular endothelial growth factor B	C0004153	Atherosclerosis	Abnormality of the cardiovascular system	null	Cardiovascular Diseases	signaling molecule	GeneticVariation	We present an investigation of joint genetic and clinical factors associated with atherosclerosis that shows predictive results for both cases, as well as enhanced performance for their combination.	19948975	2010
VEGFB	vascular endothelial growth factor B	C0032914	Pre-Eclampsia	Abnormality of prenatal development or birth	189800	Female Urogenital Diseases and Pregnancy Complications	signaling molecule	GeneticVariation	Allelic variations in the fms-like tyrosine kinase 1 and vascular endothelial growth factor C genes are associated with preeclampsia in both ethnic groups.	20223440	2010
VEGFB	vascular endothelial growth factor B	C0032914	Pre-Eclampsia	Abnormality of prenatal development or birth	189800	Female Urogenital Diseases and Pregnancy Complications	signaling molecule	GeneticVariation	An SNP involved in controlling fetal inflammation (interleukin-6 receptor 1) and DNA variants in maternal genes encoding for proteins involved in extracellular matrix metabolism approximately doubled the risk of PTB.	20452482	2010
VEGFB	vascular endothelial growth factor B	C2239176	Liver carcinoma	Abnormality of the digestive system; Neoplasm	114550	Digestive System Diseases ; Neoplasms	signaling molecule	AlteredExpression	Increased <span class=gene id=18537151>VEGFB</span> expression is associated with <span class=disease id=18537151>hepatocellular carcinoma</span>	18537151	2008
VEGFB	vascular endothelial growth factor B	C2239176	Liver carcinoma	Abnormality of the digestive system; Neoplasm	114550	Digestive System Diseases ; Neoplasms	signaling molecule	AlteredExpression	Correlations of the expression of <span class= gene id= 18537151-0-34-70 >vascular endothelial growth factor B</span> and its isoforms in <span class= disease id= 18537151-0-91-115 >hepatocellular carcinoma</span> with clinico-pathological parameters.	18537151	2008
VEGFB	vascular endothelial growth factor B	C0021368	Inflammation	null	null	Pathological Conditions, Signs and Symptoms	signaling molecule	Biomarker	VEGF family proteins regulate wound healing, chronic inflammation and tumour angiogenesis and lymphangiogenesis in fibroblasts.	15009103	2004
VEGFB	vascular endothelial growth factor B	C0008495	Chorioamnionitis	null	null	Congenital, Hereditary, and Neonatal Diseases and Abnormalities ; Female Urogenital Diseases and Pregnancy Complications	signaling molecule	GeneticVariation	An SNP involved in controlling fetal inflammation (interleukin-6 receptor 1) and DNA variants in maternal genes encoding for proteins involved in extracellular matrix metabolism approximately doubled the risk of PTB.	20452482	2010
VEGFB	vascular endothelial growth factor B	C0015944	Fetal Membranes, Premature Rupture	Abnormality of prenatal development or birth	null	Female Urogenital Diseases and Pregnancy Complications	signaling molecule	GeneticVariation	An SNP involved in controlling fetal inflammation (interleukin-6 receptor 1) and DNA variants in maternal genes encoding for proteins involved in extracellular matrix metabolism approximately doubled the risk of PTB.	20452482	2010
VEGFB	vascular endothelial growth factor B	C0022876	Premature Obstetric Labor	null	null	Female Urogenital Diseases and Pregnancy Complications	signaling molecule	GeneticVariation	An SNP involved in controlling fetal inflammation (interleukin-6 receptor 1) and DNA variants in maternal genes encoding for proteins involved in extracellular matrix metabolism approximately doubled the risk of PTB.	20452482	2010
VEGFB	vascular endothelial growth factor B	C0024236	Lymphedema	Abnormality of metabolism/homeostasis	null	Hemic and Lymphatic Diseases	signaling molecule	GeneticVariation	Among these, the mutations in EMILIN1, RORC, LCP2, SYK, and <span class=gene id=18564921-9-60-65>VEGFB</span> failed to segregate with <span class=disease id=18564921-9-91-101>lymphedema</span>.	18564921	2008
VEGFB	vascular endothelial growth factor B	C0151526	Premature Birth	Abnormality of prenatal development or birth	null	Female Urogenital Diseases and Pregnancy Complications	signaling molecule	GeneticVariation	An SNP involved in controlling fetal inflammation (interleukin-6 receptor 1) and DNA variants in maternal genes encoding for proteins involved in extracellular matrix metabolism approximately doubled the risk of PTB.	20452482	2010
VEGFB	vascular endothelial growth factor B	C2919032	Infection of amniotic sac and membranes	null	null	null	signaling molecule	GeneticVariation	An SNP involved in controlling fetal inflammation (interleukin-6 receptor 1) and DNA variants in maternal genes encoding for proteins involved in extracellular matrix metabolism approximately doubled the risk of PTB.	20452482	2010
VEGFB	vascular endothelial growth factor B	C0027627	Neoplasm Metastasis	null	null	Neoplasms ; Pathological Conditions, Signs and Symptoms	signaling molecule	AlteredExpression	Because the crucial role of angiogenesis has been demonstrated in tumor growth and <span class= disease id= 10738243-1-83-93 >metastasis</span>, the present study was undertaken to characterize the relative expression of vascular endothelial growth factors VEGF (vascular endothelial growth factor), <span class= gene id= 10738243-1-250-256 >VEGF-B</span>, VEGF-C, and their receptors KDR (kinase in…	10738243	2000
VEGFB	vascular endothelial growth factor B	C0027627	Neoplasm Metastasis	null	null	Neoplasms ; Pathological Conditions, Signs and Symptoms	signaling molecule	Biomarker	Finally, levels of VEGF-A, but not <span class= gene id= 10873096-12-35-41 >VEGF-B</span> or VEGF-C, were higher in tumors with large nodal metastasis (&gt; or = 1 cm) than in those with small (&lt; 1 cm) nodal <span class= disease id= 10873096-12-157-167 >metastasis</span>.	10873096	2000
VEGFB	vascular endothelial growth factor B	C0027627	Neoplasm Metastasis	null	null	Neoplasms ; Pathological Conditions, Signs and Symptoms	signaling molecule	Biomarker	<span class= gene id= 25424698-0-0-36 >Vascular endothelial growth factor B</span> coordinates <span class= disease id= 25424698-0-49-59 >metastasis</span> of non-small cell lung cancer.	25424698	2014
VEGFB	vascular endothelial growth factor B	C0027627	Neoplasm Metastasis	null	null	Neoplasms ; Pathological Conditions, Signs and Symptoms	signaling molecule	AlteredExpression	Bladder preservation therapy for muscle-invading bladder cancers on Radiation Therapy Oncology Group trials 8802, 8903, 9506, and 9706: <span class= gene id= 23728940-0-136-172 >vascular endothelial growth factor B</span> overexpression predicts for increased distant <span class= disease id= 23728940-0-219-229 >metastasis</span> and shorter survival.	23728940	2014
VEGFB	vascular endothelial growth factor B	C0027627	Neoplasm Metastasis	null	null	Neoplasms ; Pathological Conditions, Signs and Symptoms	signaling molecule	Biomarker	In contrast, <span class= gene id= 25880726-13-13-19 >VEGF-B</span>-expressing extratumoral large and small vessels correlate with distant <span class= disease id= 25880726-13-91-101 >metastasis</span>.	25880726	2015
VEGFB	vascular endothelial growth factor B	C0007102	Malignant tumor of colon	Abnormality of the digestive system; Neoplasm	null	Digestive System Diseases ; Neoplasms	signaling molecule	Biomarker	The expression profiles of VEGFR-1, phosphorylated (activated) VEGFR-1 (pVEGFR-1(Tyr1048), pVEGFR-1(Tyr1213) and pVEGFR-1(Tyr1333)) and the VEGFR-1 ligands (VEGF, PlGF and <span class= gene id= 25880726-4-172-178 >VEGF-B</span>) were investigated using immunohistochemistry in different tumor compartments (intratumoral - invasive front - extratumoral), cell types (tumor cells - macro- (large and s…	25880726	2015
VEGFB	vascular endothelial growth factor B	C0007102	Malignant tumor of colon	Abnormality of the digestive system; Neoplasm	null	Digestive System Diseases ; Neoplasms	signaling molecule	Biomarker	Because the crucial role of angiogenesis has been demonstrated in tumor growth and metastasis, the present study was undertaken to characterize the relative expression of vascular endothelial growth factors VEGF (vascular endothelial growth factor), <span class= gene id= 10738243-1-250-256 >VEGF-B</span>, VEGF-C, and their receptors KDR (kinase insert domain-containing receptor), FLT-1 (fms-like …	10738243	2000
VEGFB	vascular endothelial growth factor B	C0151744	Myocardial Ischemia	null	null	Cardiovascular Diseases	signaling molecule	Biomarker	Because cardiomyocyte damage in <span class= disease id= 20937974-10-32-51 >myocardial ischemia</span> begins in the subendocardial myocardium, the <span class= gene id= 20937974-10-97-103 >VEGF-B</span>-induced increased arterial supply to this area could have therapeutic potential in <span class= disease id= 20937974-10-187-209 >ischemic heart disease</span>.	20937974	2010
VEGFB	vascular endothelial growth factor B	C0151744	Myocardial Ischemia	null	null	Cardiovascular Diseases	signaling molecule	Biomarker	Our data indicate that <span class= gene id= 24448490-9-23-29 >VEGF-B</span> could be used to increase the coronary vasculature and to reprogram myocardial metabolism to improve cardiac function in <span class= disease id= 24448490-9-151-173 >ischemic heart disease</span>.	24448490	2014
VEGFB	vascular endothelial growth factor B	C0686619	Secondary malignant neoplasm of lymph node	null	null	null	signaling molecule	AlteredExpression	We have then utilized RNase protection and ELISA to measure the relative levels of <span class= gene id= 15107801-2-83-89 >VEGF B</span>, C, D and flt-1, KDR, flt-4 and flt-4t(Delta773-1081) expression in freshly isolated benign prostatic hyperplasia or BPH tissue (n=21), primary prostate cancers (n=82) and matching <span class= disease id= 15107801-2-271-301 >sentinel lymph node metastases</span…	15107801	2004
VEGFB	vascular endothelial growth factor B	C0686619	Secondary malignant neoplasm of lymph node	null	null	null	signaling molecule	AlteredExpression	<span class= gene id= 11241411-0-0-6 >VEGF-B</span> expression in human primary breast cancers is associated with <span class= disease id= 11241411-0-69-90 >lymph node metastasis</span> but not angiogenesis.	11241411	2001
VEGFB	vascular endothelial growth factor B	C0001430	Adenoma	null	null	Neoplasms	signaling molecule	Biomarker	These results suggest that VEGF-A and <span class= gene id= 12754739-14-38-44 >VEGF-B</span> play a role early in tumour development at the stage of <span class= disease id= 12754739-14-101-108 >adenoma</span> formation and that VEGF-C plays a role in advanced disease when there is more likelihood of metastatic spread.	12754739	2003
VEGFB	vascular endothelial growth factor B	C0004114	Astrocytoma	Abnormality of the nervous system; Neoplasm	137800	Neoplasms	signaling molecule	AlteredExpression	Expression of <span class= gene id= 11303624-0-14-50 >vascular endothelial growth factor-b</span> in human <span class= disease id= 11303624-0-60-71 >astrocytoma</span>.	11303624	2001
VEGFB	vascular endothelial growth factor B	C0004565	Melanoma, B16	null	null	Neoplasms	signaling molecule	Biomarker	Expression of multiple angiogenic factors such as <span class= gene id= 22143793-8-50-56 >VEGF-B</span> and angiopoietins was decreased in tumor xenografts of JHDM1D-expressing <span class= disease id= 22143793-8-130-133 >B16</span> and HeLa cells.	22143793	2012
VEGFB	vascular endothelial growth factor B	C0005684	Malignant neoplasm of urinary bladder	null	109800	Female Urogenital Diseases and Pregnancy Complications ; Male Urogenital Diseases ; Neoplasms	signaling molecule	AlteredExpression	Bladder preservation therapy for muscle-invading <span class= disease id= 23728940-0-49-64 >bladder cancers</span> on Radiation Therapy Oncology Group trials 8802, 8903, 9506, and 9706: <span class= gene id= 23728940-0-136-172 >vascular endothelial growth factor B</span> overexpression predicts for increased distant metastasis and shorter survival.	23728940	2014
VEGFB	vascular endothelial growth factor B	C0006142	Malignant neoplasm of breast	null	114480	Neoplasms ; Skin and Connective Tissue Diseases	signaling molecule	AlteredExpression	<span class= gene id= 11241411-0-0-6 >VEGF-B</span> expression in human primary <span class= disease id= 11241411-0-35-49 >breast cancers</span> is associated with lymph node metastasis but not angiogenesis.	11241411	2001
VEGFB	vascular endothelial growth factor B	C0007103	Malignant neoplasm of endometrium	null	null	null	signaling molecule	AlteredExpression	We also demonstrate, using quantitative polymerase chain reaction, that levels of <span class= gene id= 12942123-5-82-88 >VEGF-B</span> mRNA are significantly lower in <span class= disease id= 12942123-5-121-139 >endometrial cancer</span> than benign endometrium.	12942123	2003
VEGFB	vascular endothelial growth factor B	C0007131	Non-Small Cell Lung Carcinoma	Abnormality of the respiratory system; Neoplasm	211980	Neoplasms ; Respiratory Tract Diseases	signaling molecule	Biomarker	<span class= gene id= 25424698-0-0-36 >Vascular endothelial growth factor B</span> coordinates metastasis of <span class= disease id= 25424698-0-63-89 >non-small cell lung cancer</span>.	25424698	2014
VEGFB	vascular endothelial growth factor B	C0007133	Carcinoma, Papillary	null	null	Neoplasms	signaling molecule	AlteredExpression	A significant increase was observed in flt-1 (P &lt; 0.001), KDR (P = 0.02), and flt-4 (P = 0.01) but not <span class= gene id= 11306510-9-103-109 >VEGF-B</span> (P = 0.82) or VEGF-C (P = 0.52) expression in clear cell compared with chromophil (<span class= disease id= 11306510-9-193-214 >papillary) carcinomas</span>.	11306510	2001
VEGFB	vascular endothelial growth factor B	C0007134	Renal Cell Carcinoma	Abnormality of the genitourinary system; Neoplasm	null	Female Urogenital Diseases and Pregnancy Complications ; Male Urogenital Diseases ; Neoplasms	signaling molecule	AlteredExpression	<span class= gene id= 11306510-0-0-36 >Vascular endothelial growth factor-B</span> and vascular endothelial growth factor-C expression in <span class= disease id= 11306510-0-92-113 >renal cell carcinomas</span>: regulation by the von Hippel-Lindau gene and hypoxia.	11306510	2001
VEGFB	vascular endothelial growth factor B	C0010054	Coronary Arteriosclerosis	Abnormality of the cardiovascular system	null	Cardiovascular Diseases	signaling molecule	Biomarker	Because cardiomyocyte damage in <span class= disease id= 20937974-10-32-51 >myocardial ischemia</span> begins in the subendocardial myocardium, the <span class= gene id= 20937974-10-97-103 >VEGF-B</span>-induced increased arterial supply to this area could have therapeutic potential in ischemic heart disease.	20937974	2010
VEGFB	vascular endothelial growth factor B	C0018799	Heart Diseases	null	null	Cardiovascular Diseases	signaling molecule	AlteredExpression	Importantly, we also show that <span class= gene id= 24448490-8-31-37 >VEGF-B</span> expression is reduced in human <span class= disease id= 24448490-8-69-82 >heart disease</span>.	24448490	2014
VEGFB	vascular endothelial growth factor B	C0018801	Heart failure	Abnormality of the cardiovascular system	null	Cardiovascular Diseases	signaling molecule	Biomarker	<span class= gene id= 20733007-10-0-6 >VEGF-B</span> may offer novel therapeutic possibilities for the prevention of the transition from compensated to decompensated cardiac hypertrophy and thereby for the treatment of <span class= disease id= 20733007-10-173-186 >heart failure</span>.	20733007	2011
VEGFB	vascular endothelial growth factor B	C0018802	Congestive heart failure	Abnormality of the cardiovascular system	null	Cardiovascular Diseases	signaling molecule	Biomarker	<span class= gene id= 20733007-10-0-6 >VEGF-B</span> may offer novel therapeutic possibilities for the prevention of the transition from compensated to decompensated cardiac hypertrophy and thereby for the treatment of <span class= disease id= 20733007-10-173-186 >heart failure</span>.	20733007	2011
VEGFB	vascular endothelial growth factor B	C0021345	Infectious Mononucleosis	null	null	Hemic and Lymphatic Diseases ; Immune System Diseases ; Virus Diseases	signaling molecule	AlteredExpression	The combination of RSV and <span class= gene id= 24604347-10-27-33 >VEGF-B</span> siRNA showed significantly higher apoptotic rate in comparison with RSV or <span class= gene id= 24604347-10-109-115 >VEGF-B</span> siRNA <span class= disease id= 24604347-10-122-126 >mono</span>-treatment group.	24604347	2014
VEGFB	vascular endothelial growth factor B	C0025286	Meningioma	Abnormality of the nervous system; Neoplasm	601728	Neoplasms ; Nervous System Diseases	signaling molecule	Biomarker	To investigate which other members of the VEGF family are overexpressed in human brain tumours, the mRNA levels of placenta growth factor (PlGF), VEGF-A, and <span class= gene id= 10451490-4-158-164 >VEGF-B</span> genes were determined by northern blot analysis in surgically obtained human <span class= disease id= 10451490-4-242-253 >meningiomas</span>.	10451490	2000
VEGFB	vascular endothelial growth factor B	C0027051	Myocardial Infarction	Abnormality of the cardiovascular system	null	Cardiovascular Diseases	signaling molecule	Biomarker	Cardiomyocyte VEGFR-1 activation by <span class= gene id= 20019242-0-36-42 >VEGF-B</span> induces compensatory hypertrophy and preserves cardiac function after <span class= disease id= 20019242-0-113-134 >myocardial infarction</span>.	20019242	2010
VEGFB	vascular endothelial growth factor B	C0027765	nervous system disorder	null	null	Nervous System Diseases	signaling molecule	Biomarker	Moreover, apart from playing a role in physiological conditions, VEGF and <span class= gene id= 23475071-4-74-80 >VEGF-B</span> have been related to different <span class= disease id= 23475071-4-112-134 >neurological disorders</span>.	23475071	2013
VEGFB	vascular endothelial growth factor B	C0029925	Ovarian Carcinoma	null	null	null	signaling molecule	Biomarker	These results imply that a second member of the VEGF family, <span class= gene id= 9426398-8-61-67 >VEGF-B</span>, may play a significant role in the angiogenesis, progression, and maintenance of <span class= disease id= 9426398-8-150-168 >ovarian carcinomas</span>.	9426398	1998
VEGFB	vascular endothelial growth factor B	C0035309	Retinal Diseases	Abnormality of the eye	null	Eye Diseases	signaling molecule	Biomarker	These results indicate that a lack of <span class= gene id= 12580897-11-38-44 >VEGF-B</span> does not significantly affect development of the retinal vasculature under normal conditions, nor does it appear to affect the proliferative retinal responses seen in oxygen-induced <span class= disease id= 12580897-11-227-238 >retinopathy</span>.	12580897	2003
VEGFB	vascular endothelial growth factor B	C0178874	Tumor Progression	null	null	null	signaling molecule	AlteredExpression	<span class= gene id= 10738243-5-0-6 >VEGF-B</span> mRNA levels were unchanged during the <span class= disease id= 10738243-5-45-67 >neoplastic progression</span> of colonic mucosa.	10738243	2000
VEGFB	vascular endothelial growth factor B	C0302592	Cervix carcinoma	null	null	null	signaling molecule	Biomarker	Real-time quantitative RT-PCR analysis was conducted on selected 11 genes (total VEGF-A, VEGF(121), VEGF(165), VEGF(189), <span class= gene id= 16000214-3-122-128 >VEGF-B</span>, C and D, bFGF, dThdPase, MMP-2 and uPA) using 11 <span class= disease id= 16000214-3-179-197 >cervical carcinoma</span> cell lines and 14 normal cervical tissues.	16000214	2005
VEGFB	vascular endothelial growth factor B	C0375023	Respiratory syncytial virus (RSV) infection in conditions classified elsewhere and of unspecified site	null	null	null	signaling molecule	AlteredExpression	The mRNA and protein levels of <span class= gene id= 24604347-8-31-37 >VEGF-B</span> were up-regulated after <span class= disease id= 24604347-8-62-65 >RSV</span> treatment.	24604347	2014
VEGFB	vascular endothelial growth factor B	C0376358	Malignant neoplasm of prostate	Abnormality of the genitourinary system	176807	Male Urogenital Diseases ; Neoplasms	signaling molecule	AlteredExpression	We have then utilized RNase protection and ELISA to measure the relative levels of <span class= gene id= 15107801-2-83-89 >VEGF B</span>, C, D and flt-1, KDR, flt-4 and flt-4t(Delta773-1081) expression in freshly isolated benign prostatic hyperplasia or BPH tissue (n=21), primary <span class= disease id= 15107801-2-234-250 >prostate cancers</span> (n=82) and matching sentinel lymph node metastase…	15107801	2004
VEGFB	vascular endothelial growth factor B	C0476089	Endometrial Carcinoma	Abnormality of the genitourinary system; Neoplasm	6.04396e+17	Female Urogenital Diseases and Pregnancy Complications ; Neoplasms	signaling molecule	Biomarker	We conclude that loss of <span class= gene id= 12942123-6-25-31 >VEGF-B</span> may contribute to the development of <span class= disease id= 12942123-6-69-90 >endometrial carcinoma</span> by modulating availability of receptors for VEGF-A.	12942123	2003
VEGFB	vascular endothelial growth factor B	C0524851	Neurodegenerative Disorders	Abnormality of the nervous system	null	Nervous System Diseases	signaling molecule	AlteredExpression	The neuroprotective activity of <span class= gene id= 18923022-9-32-38 >VEGF-B</span>, in combination with its negligible angiogenic/permeability activity, offers attractive opportunities for the treatment of <span class= disease id= 18923022-9-162-188 >neurodegenerative diseases</span>.	18923022	2008
VEGFB	vascular endothelial growth factor B	C0596263	Carcinogenesis	null	null	Neoplasms ; Pathological Conditions, Signs and Symptoms	signaling molecule	Biomarker	Suppressive effects of <span class= gene id= 21124841-0-23-59 >vascular endothelial growth factor-B</span> on tumor growth in a mouse model of pancreatic neuroendocrine <span class= disease id= 21124841-0-122-135 >tumorigenesis</span>.	21124841	2010
VEGFB	vascular endothelial growth factor B	C0677944	Sentinel node (disorder)	null	null	null	signaling molecule	AlteredExpression	We have then utilized RNase protection and ELISA to measure the relative levels of <span class= gene id= 15107801-2-83-89 >VEGF B</span>, C, D and flt-1, KDR, flt-4 and flt-4t(Delta773-1081) expression in freshly isolated benign prostatic hyperplasia or BPH tissue (n=21), primary prostate cancers (n=82) and matching <span class= disease id= 15107801-2-271-301 >sentinel lymph node metastases</span…	15107801	2004
VEGFB	vascular endothelial growth factor B	C0699790	Colon Carcinoma	null	114500191170	null	signaling molecule	Biomarker	The expression profiles of VEGFR-1, phosphorylated (activated) VEGFR-1 (pVEGFR-1(Tyr1048), pVEGFR-1(Tyr1213) and pVEGFR-1(Tyr1333)) and the VEGFR-1 ligands (VEGF, PlGF and <span class= gene id= 25880726-4-172-178 >VEGF-B</span>) were investigated using immunohistochemistry in different tumor compartments (intratumoral - invasive front - extratumoral), cell types (tumor cells - macro- (large and s…	25880726	2015
VEGFB	vascular endothelial growth factor B	C1378703	Renal carcinoma	Abnormality of the genitourinary system; Neoplasm	null	null	signaling molecule	AlteredExpression	The effect of von Hippel-Lindau (VHL) gene and hypoxia on <span class= gene id= 11306510-11-58-64 >VEGF-B</span> and VEGF-C expression in the <span class= disease id= 11306510-11-94-109 >renal carcinoma</span> cell line 786-0 transfected with wild-type and mutant VHL was determined by growing cells under 21% O2- and 0.1% O2.	11306510	2001
VEGFB	vascular endothelial growth factor B	C1510885	Angiogenic Switch	null	null	null	signaling molecule	Biomarker	The <span class= disease id= 12754739-0-4-21 >angiogenic switch</span> for vascular endothelial growth factor (VEGF)-A, <span class= gene id= 12754739-0-71-77 >VEGF-B</span>, VEGF-C, and VEGF-D in the adenoma-carcinoma sequence during colorectal cancer progression.	12754739	2003
VEGFB	vascular endothelial growth factor B	C1658953	tumor vasculature	null	null	null	signaling molecule	Biomarker	Additional analysis of miR-484 revealed that the sensitive phenotype is caused by a modulation of <span class= disease id= 23697367-8-98-115 >tumor vasculature</span> through the regulation of the <span class= gene id= 23697367-8-146-151 >VEGFB</span> and VEGFR2 pathways.	23697367	2013
VEGFB	vascular endothelial growth factor B	C1704272	Benign Prostatic Hyperplasia	Abnormality of the genitourinary system	600082	Male Urogenital Diseases	signaling molecule	AlteredExpression	We have then utilized RNase protection and ELISA to measure the relative levels of <span class= gene id= 15107801-2-83-89 >VEGF B</span>, C, D and flt-1, KDR, flt-4 and flt-4t(Delta773-1081) expression in freshly isolated <span class= disease id= 15107801-2-175-203 >benign prostatic hyperplasia</span> or BPH tissue (n=21), primary prostate cancers (n=82) and matching sentinel lymph node metastase…	15107801	2004
VEGFB	vascular endothelial growth factor B	C1883486	Uterine Corpus Cancer	null	null	null	signaling molecule	AlteredExpression	We also demonstrate, using quantitative polymerase chain reaction, that levels of <span class= gene id= 12942123-5-82-88 >VEGF-B</span> mRNA are significantly lower in <span class= disease id= 12942123-5-121-139 >endometrial cancer</span> than benign endometrium.	12942123	2003
VEGFB	vascular endothelial growth factor B	C3887505	DYSFUNCTION - SKIN DISORDERS	null	null	null	signaling molecule	AlteredExpression	Intramyocardial delivery of adenoviral vector expressing <span class= gene id= 20733007-4-57-63 >VEGF-B</span>(167A) improved the angiotensin II-induced diastolic <span class= disease id= 20733007-4-116-127 >dysfunction</span> compared with LacZ control virus.	20733007	2011
VEGFB	vascular endothelial growth factor B	C4024896	Motor neuron atrophy	Abnormality of the nervous system	null	null	signaling molecule	Biomarker	Novel role for vascular endothelial growth factor (VEGF) receptor-1 and its ligand <span class= gene id= 18923022-0-83-89 >VEGF-B</span> in <span class= disease id= 18923022-0-93-118 >motor neuron degeneration</span>.	18923022	2008
Symbol	Gene Name	cui	Disease Name	HPO Term	OMIM	Disease Class	Protein Class	Association Type	Sentence in the supporting publication	PMID	PMID Year
NRGN	neurogranin	C0036341	Schizophrenia	Abnormality of the nervous system	181500	Mental Disorders	null	GeneticVariation	Association of the gene encoding <span class=gene id=17140601-0-33-44>neurogranin</span> with <span class=disease id=17140601-0-50-63>schizophrenia</span> in males.	17140601	2006
NRGN	neurogranin	C0036341	Schizophrenia	Abnormality of the nervous system	181500	Mental Disorders	null	GeneticVariation	Our results confirm that common risk factors in the major histocompatibility complex region and TCF4 gene are associated with <span class= disease id= 20673877-7-126-139 >schizophrenia</span> in Han Chinese, but our results <span class= negexp >fail to show</span> an association with SNP <span class= variant dbSNP= rs12807809 genes_norm= 4900-6925 >rs12807809</span> in the <span class= gene id= 2…	20673877	2010
NRGN	neurogranin	C0036341	Schizophrenia	Abnormality of the nervous system	181500	Mental Disorders	null	GeneticVariation	Using data sets entirely independent of their original discoveries, we observed strong evidence that the PBRM1 locus is also associated with <span class= disease id= 21037240-6-141-154 >schizophrenia</span> (P = 0.00015) and nominally significant evidence (P &lt; 0.05) that the <span class= gene id= 21037240-6-224-228 >NRGN</span> and the extended MHC region are associated with BD.	21037240	2011
NRGN	neurogranin	C0036341	Schizophrenia	Abnormality of the nervous system	181500	Mental Disorders	null	GeneticVariation	The effect of the <span class= gene id= 22856365-0-18-29 >neurogranin</span> <span class= disease id= 22856365-0-30-43 >schizophrenia</span> risk variant <span class= variant dbSNP= rs12807809 genes_norm= 4900 >rs12807809</span> on brain structure and function.	22856365	2012
NRGN	neurogranin	C0036341	Schizophrenia	Abnormality of the nervous system	181500	Mental Disorders	null	GeneticVariation	Association of the gene encoding <span class= gene id= 17140601-0-33-44 >neurogranin</span> with <span class= disease id= 17140601-0-50-63 >schizophrenia</span> in males.	17140601	2006
NRGN	neurogranin	C0036341	Schizophrenia	Abnormality of the nervous system	181500	Mental Disorders	null	GeneticVariation	Functional genetic variation at the <span class= gene id= 22461181-0-36-40 >NRGN</span> gene and <span class= disease id= 22461181-0-50-63 >schizophrenia</span>: evidence from a gene-based case-control study and gene expression analysis.	22461181	2012
NRGN	neurogranin	C0036341	Schizophrenia	Abnormality of the nervous system	181500	Mental Disorders	null	GeneticVariation	Influence of <span class= gene id= 25739323-0-13-17 >NRGN</span> <span class= variant dbSNP= rs12807809 genes_norm= 4900 >rs12807809</span> polymorphism on symptom severity in individuals with <span class= disease id= 25739323-0-82-95 >schizophrenia</span> in the Han population but not the Zhuang population of south China.	25739323	2016
NRGN	neurogranin	C0036341	Schizophrenia	Abnormality of the nervous system	181500	Mental Disorders	null	GeneticVariation	For this purpose, we genotyped the <span class= disease id= 22781169-3-35-48 >schizophrenia</span>-associated risk variants within zinc-finger protein 804A (ZNF804A), transcription-factor 4 and <span class= gene id= 22781169-3-144-155 >neurogranin</span> in a large dyslexia case-control sample.	22781169	2013
NRGN	neurogranin	C0036341	Schizophrenia	Abnormality of the nervous system	181500	Mental Disorders	null	GeneticVariation	Influence of the <span class= gene id= 23903071-0-17-21 >NRGN</span> gene on intellectual ability in <span class= disease id= 23903071-0-54-67 >schizophrenia</span>.	23903071	2013
NRGN	neurogranin	C0036341	Schizophrenia	Abnormality of the nervous system	181500	Mental Disorders	null	GeneticVariation	Effects of the <span class= gene id= 24386483-0-15-26 >neurogranin</span> variant <span class= variant dbSNP= rs12807809 genes_norm= 4900 >rs12807809</span> on thalamocortical morphology in <span class= disease id= 24386483-0-79-92 >schizophrenia</span>.	24386483	2013
NRGN	neurogranin	C0036341	Schizophrenia	Abnormality of the nervous system	181500	Mental Disorders	null	Biomarker	Analysis of <span class= gene id= 21538840-0-12-23 >neurogranin</span> (NRGN) in <span class= disease id= 21538840-0-34-47 >schizophrenia</span>.	21538840	2011
NRGN	neurogranin	C0036341	Schizophrenia	Abnormality of the nervous system	181500	Mental Disorders	null	Biomarker	Association of the gene encoding <span class= gene id= 17140601-0-33-44 >neurogranin</span> with <span class= disease id= 17140601-0-50-63 >schizophrenia</span> in males.	17140601	2006
NRGN	neurogranin	C0036341	Schizophrenia	Abnormality of the nervous system	181500	Mental Disorders	null	GeneticVariation	Genotype distribution showed association of the rs7113041 SNP with schizophrenia in males of Portuguese origin, which was confirmed by the analysis of the proband-parent triads.	17140601	2006
NRGN	neurogranin	C0036341	Schizophrenia	Abnormality of the nervous system	181500	Mental Disorders	null	GeneticVariation	These include ZNF804A, TCF4 and <span class= gene id= 20934321-2-32-36 >NRGN</span>, which contain common variants that weakly increase <span class= disease id= 20934321-2-89-102 >schizophrenia</span> susceptibility, and NRXN1, in which rare copy number variants have a greater impact on <span class= disease id= 20934321-2-190-203 >schizophrenia</span> risk.	20934321	2010
NRGN	neurogranin	C0036341	Schizophrenia	Abnormality of the nervous system	181500	Mental Disorders	null	GeneticVariation	The impact of genome-wide supported <span class= disease id= 24098564-0-36-49 >schizophrenia</span> risk variants in the <span class= gene id= 24098564-0-71-82 >neurogranin</span> gene on brain structure and function.	24098564	2013
NRGN	neurogranin	C0036341	Schizophrenia	Abnormality of the nervous system	181500	Mental Disorders	null	GeneticVariation	Genetic variation in <span class= variant dbSNP= rs12807809 genes_norm= 4900-801-805-808 >rs12807809</span> in the <span class= gene id= 21799211-3-39-43 >NRGN</span> gene has recently been confirmed to be associated with <span class= disease id= 21799211-3-99-112 >schizophrenia</span> in a meta-analysis of genome-wide association studies: the T-allele was found to be genome-wide significantly as…	21799211	2013
NRGN	neurogranin	C0036341	Schizophrenia	Abnormality of the nervous system	181500	Mental Disorders	null	Biomarker	Impact of the genome wide supported <span class= gene id= 22253779-0-36-40 >NRGN</span> gene on anterior cingulate morphology in <span class= disease id= 22253779-0-82-95 >schizophrenia</span>.	22253779	2011
NRGN	neurogranin	C0036341	Schizophrenia	Abnormality of the nervous system	181500	Mental Disorders	null	GeneticVariation	Risk genes associated with <span class= disease id= 21946175-4-27-29 >SZ</span> at genome wide significance level (p value&lt;7.2 &times; 10(-8)) include zinc finger binding protein 804A (ZNF804A), major histocompatibility (MHC) region on chromosome 6, <span class= gene id= 21946175-4-194-205 >neurogranin</span> (<span class= gene id= 21946175-4-207-211 >NRGN</span>) and transcription factor 4 (T…	21946175	2011
NRGN	neurogranin	C0036341	Schizophrenia	Abnormality of the nervous system	181500	Mental Disorders	null	GeneticVariation	Polymorphisms in <span class= gene id= 26828755-0-17-21 >NRGN</span> are associated with <span class= disease id= 26828755-0-42-55 >schizophrenia</span>, major depressive disorder and bipolar disorder in the Han Chinese population.	26828755	2016
NRGN	neurogranin	C0036341	Schizophrenia	Abnormality of the nervous system	181500	Mental Disorders	null	GeneticVariation	Genetic and functional analysis of the gene encoding <span class= gene id= 22306195-0-53-64 >neurogranin</span> in <span class= disease id= 22306195-0-68-81 >schizophrenia</span>.	22306195	2012
NRGN	neurogranin	C0005586	Bipolar Disorder	Abnormality of the nervous system	611535	Mental Disorders	null	GeneticVariation	Polymorphisms in <span class= gene id= 26828755-0-17-21 >NRGN</span> are associated with schizophrenia, major depressive disorder and <span class= disease id= 26828755-0-87-103 >bipolar disorder</span> in the Han Chinese population.	26828755	2016
NRGN	neurogranin	C0005586	Bipolar Disorder	Abnormality of the nervous system	611535	Mental Disorders	null	GeneticVariation	Using data sets entirely independent of their original discoveries, we observed strong evidence that the PBRM1 locus is also associated with schizophrenia (P = 0.00015) and nominally significant evidence (P &lt; 0.05) that the <span class= gene id= 21037240-6-224-228 >NRGN</span> and the extended MHC region are associated with <span class= disease id= 21037240-6-277-279 >BD</span>.	21037240	2011
NRGN	neurogranin	C0005586	Bipolar Disorder	Abnormality of the nervous system	611535	Mental Disorders	null	Biomarker	Using data sets entirely independent of their original discoveries, we observed strong evidence that the PBRM1 locus is also associated with schizophrenia (P = 0.00015) and nominally significant evidence (P &lt; 0.05) that the <span class=gene id=21037240-6-224-228>NRGN</span> and the extended MHC region are associated with <span class=disease id=21037240-6-277-279>BD</span>.	21037240	2011
NRGN	neurogranin	C0009171	Cocaine Abuse	null	null	Mental Disorders ; Substance-Related Disorders	null	Biomarker	Results from this study provide the first evidence for a direct effect of <span class=disease id=22300446-8-74-87>cocaine abuse</span> on TR/RXR signaling, RA metabolism, and transcriptional regulation of <span class=gene id=22300446-8-158-160>Ng</span>, a gene essential for adult neuroplasticity.	22300446	2012
NRGN	neurogranin	C0020676	Hypothyroidism	Abnormality of the endocrine system	null	Endocrine System Diseases	null	Biomarker	The nature of the compensatory response to low thyroid hormone in the developing brain.	20041985	2010
NRGN	neurogranin	C0020676	Hypothyroidism	Abnormality of the endocrine system	null	Endocrine System Diseases	null	Therapeutic	Western blotting showed reduction in phosphorylated (P)-CAMKII, total-CaMKII, <span class= gene id= 16004982-6-78-89 >neurogranin</span>, and calmodulin basal levels in the CA1 region of the hippocampus of <span class= disease id= 16004982-6-159-170 >hypothyroid</span> rats.	16004982	2005
NRGN	neurogranin	C0033054	Prenatal Exposure Delayed Effects	null	null	Female Urogenital Diseases and Pregnancy Complications	null	Biomarker	[Prenatal restraint stress decreases neurogranin expression in rat offspring hippocampus].	17579784	2007
NRGN	neurogranin	C0036572	Seizures	Abnormality of the nervous system	null	Nervous System Diseases ; Pathological Conditions, Signs and Symptoms	null	Biomarker	Differential regulation of primary <span class= gene id= 11054811-0-35-61 >protein kinase C substrate</span> (MARCKS, MLP, GAP-43, RC3) mRNAs in the hippocampus during kainic acid-induced <span class= disease id= 11054811-0-141-149 >seizures</span> and synaptic reorganization.	11054811	2000
NRGN	neurogranin	C0037316	Sleep Deprivation	null	null	Mental Disorders ; Nervous System Diseases ; Pathological Conditions, Signs and Symptoms	null	Biomarker	Sleep deprivation differentially alters the mRNA and protein levels of neurogranin in rat brain.	7583240	1995
NRGN	neurogranin	C0033975	Psychotic Disorders	Abnormality of the nervous system	null	Mental Disorders	null	GeneticVariation	Despite the association between <span class= gene id= 26828755-8-32-36 >NRGN</span> and <span class= disease id= 26828755-8-41-50 >psychoses</span> we have found, we <span class= negexp >failed</span> to validate the positive variant <span class= variant dbSNP= rs12807809 genes_norm= 4900-801-805-808 >rs12807809</span>, which was reported in the Caucasian genome-wide association study both in our…	26828755	2016
NRGN	neurogranin	C0033975	Psychotic Disorders	Abnormality of the nervous system	null	Mental Disorders	null	GeneticVariation	Although the genome wide supported <span class= disease id= 24386483-1-35-44 >psychosis</span> susceptibility <span class= gene id= 24386483-1-60-71 >neurogranin</span> (<span class= gene id= 24386483-1-73-77 >NRGN</span>) gene is expressed in human brains, it is unclear how it impacts brain morphology in schizophrenia.	24386483	2013
NRGN	neurogranin	C0002395	Alzheimer's Disease	Abnormality of the nervous system	104300	Mental Disorders ; Nervous System Diseases	null	AlteredExpression	PTEN-induced putative kinase 1 (PINK1), phosphatidylethanolamine binding protein (PEBP), crystalline mu (CRYM), and <span class= gene id= 19760337-5-116-127 >neurogranin</span> (<span class= gene id= 19760337-5-129-133 >NRGN</span>) were significantly decreased in <span class= disease id= 19760337-5-167-169 >AD</span> tissues.	19760337	2009
NRGN	neurogranin	C0004135	Ataxia Telangiectasia	null	208900	Cardiovascular Diseases ; Congenital, Hereditary, and Neonatal Diseases and Abnormalities ; Immune System Diseases ; Nervous System Diseases ; Nutritional and Metabolic Diseases	null	Biomarker	The product of the <span class= disease id= 7644499-0-19-40 >ataxia-telangiectasia</span> group D complementing gene, ATDC, interacts with a <span class= gene id= 7644499-0-92-118 >protein kinase C substrate</span> and inhibitor.	7644499	1995
NRGN	neurogranin	C0004936	Mental disorders	null	null	Mental Disorders	null	Biomarker	Our findings prove that <span class= gene id= 26828755-10-24-28 >NRGN</span> is a shared susceptibility gene of schizophrenia, major depression and bipolar disorder in Han Chinese, and this might provide a new target for the diagnosis and treatment of these <span class= disease id= 26828755-10-210-226 >mental disorders</span>.	26828755	2016
NRGN	neurogranin	C0010308	Congenital Hypothyroidism	Abnormality of the endocrine system	null	Congenital, Hereditary, and Neonatal Diseases and Abnormalities ; Endocrine System Diseases ; Musculoskeletal Diseases	null	AlteredExpression	RC3/<span class= gene id= 7539519-0-4-15 >neurogranin</span> structure and expression in the caprine brain in relation to <span class= disease id= 7539519-0-77-102 >congenital hypothyroidism</span>.	7539519	1995
NRGN	neurogranin	C0017638	Glioma	Abnormality of the nervous system; Neoplasm	null	Neoplasms	null	AlteredExpression	Differential expression of MARCKS and other <span class= gene id= 7964753-0-44-70 >calmodulin-binding protein</span> kinase C substrates in cultured neuroblastoma and <span class= disease id= 7964753-0-121-127 >glioma</span> cells.	7964753	1994
NRGN	neurogranin	C0027627	Neoplasm Metastasis	null	null	Neoplasms ; Pathological Conditions, Signs and Symptoms	null	AlteredExpression	SSeCKS, a Src-suppressed <span class= gene id= 16740695-1-25-51 >protein kinase C substrate</span> with <span class= disease id= 16740695-1-57-67 >metastasis</span> suppressor activity, is the rodent orthologue of human gravin/AKAP12, a scaffolding protein for protein kinase A and protein kinase C. We show here that the tetracycline-regulated reexpression of SSeCKS in MatLyLu (MLL) prostate cance…	16740695	2006
NRGN	neurogranin	C0027819	Neuroblastoma	Abnormality of the nervous system; Neoplasm	null	Neoplasms	null	AlteredExpression	Differential expression of MARCKS and other <span class= gene id= 7964753-0-44-70 >calmodulin-binding protein</span> kinase C substrates in cultured <span class= disease id= 7964753-0-103-116 >neuroblastoma</span> and glioma cells.	7964753	1994
NRGN	neurogranin	C0041696	Unipolar Depression	null	608516	Mental Disorders	null	GeneticVariation	Polymorphisms in <span class= gene id= 26828755-0-17-21 >NRGN</span> are associated with schizophrenia, <span class= disease id= 26828755-0-57-82 >major depressive disorder</span> and bipolar disorder in the Han Chinese population.	26828755	2016
NRGN	neurogranin	C0346388	Malignant melanoma of choroid	Abnormality of the eye; Neoplasm	null	null	null	AlteredExpression	Altogether, these data suggest that the expression of this <span class= gene id= 9537244-9-59-85 >protein kinase C substrate</span> affects the proliferation and partially reverts the transformed phenotype of the <span class= disease id= 9537244-9-167-172 >OCM-1</span> cells.	9537244	1998
NRGN	neurogranin	C0349204	Nonorganic psychosis	null	null	null	null	GeneticVariation	Although the genome wide supported <span class= disease id= 24386483-1-35-44 >psychosis</span> susceptibility <span class= gene id= 24386483-1-60-71 >neurogranin</span> (<span class= gene id= 24386483-1-73-77 >NRGN</span>) gene is expressed in human brains, it is unclear how it impacts brain morphology in schizophrenia.	24386483	2013
NRGN	neurogranin	C0376358	Malignant neoplasm of prostate	Abnormality of the genitourinary system	176807	Male Urogenital Diseases ; Neoplasms	null	AlteredExpression	One of the largest gene classes identified in this screen includes several neuroendocrine-associated genes (neuron-specific enolase, <span class= gene id= 10984481-4-133-144 >neurogranin</span>), suggesting that EGR1 overexpression may contribute to the neuroendocrine differentiation that often accompanies <span class= disease id= 10984481-4-259-274 >prostate cancer</span> progression.	10984481	2001
NRGN	neurogranin	C0476254	Dyslexia	Abnormality of the nervous system	null	Mental Disorders ; Nervous System Diseases ; Pathological Conditions, Signs and Symptoms	null	Biomarker	For this purpose, we genotyped the schizophrenia-associated risk variants within zinc-finger protein 804A (ZNF804A), transcription-factor 4 and <span class= gene id= 22781169-3-144-155 >neurogranin</span> in a large <span class= disease id= 22781169-3-167-175 >dyslexia</span> case-control sample.	22781169	2013
NRGN	neurogranin	C0600139	Prostate carcinoma	null	null	null	null	AlteredExpression	One of the largest gene classes identified in this screen includes several neuroendocrine-associated genes (neuron-specific enolase, <span class= gene id= 10984481-4-133-144 >neurogranin</span>), suggesting that EGR1 overexpression may contribute to the neuroendocrine differentiation that often accompanies <span class= disease id= 10984481-4-259-274 >prostate cancer</span> progression.	10984481	2001
NRGN	neurogranin	C0700095	Central neuroblastoma	null	null	null	null	AlteredExpression	Differential expression of MARCKS and other <span class= gene id= 7964753-0-44-70 >calmodulin-binding protein</span> kinase C substrates in cultured <span class= disease id= 7964753-0-103-116 >neuroblastoma</span> and glioma cells.	7964753	1994
NRGN	neurogranin	C0795841	Jacobsen Distal 11q Deletion Syndrome	null	147791	Congenital, Hereditary, and Neonatal Diseases and Abnormalities ; Hemic and Lymphatic Diseases	null	Biomarker	Chromosomal microarray mapping suggests a role for BSX and <span class= gene id= 18855024-0-59-70 >Neurogranin</span> in neurocognitive and behavioral defects in the <span class= disease id= 18855024-0-119-149 >11q terminal deletion disorder</span> (<span class= disease id= 18855024-0-151-168 >Jacobsen syndrome</span>).	18855024	2008
NRGN	neurogranin	C1269683	Major Depressive Disorder	null	608516	Mental Disorders	null	GeneticVariation	Polymorphisms in <span class= gene id= 26828755-0-17-21 >NRGN</span> are associated with schizophrenia, <span class= disease id= 26828755-0-57-82 >major depressive disorder</span> and bipolar disorder in the Han Chinese population.	26828755	2016
NRGN	neurogranin	C1621958	Glioblastoma Multiforme	Abnormality of the nervous system; Neoplasm	137800	Neoplasms	null	AlteredExpression	Semi-quantitative RT-PCR experiments with 6 of those genes confirmed higher expression of DNCH2, ARHGEF6, NPM1 and SRI and lower expression of <span class= gene id= 16320026-4-143-147 >NRGN</span> and TM4SF2 in <span class= disease id= 16320026-4-162-165 >GBM</span> tumors.	16320026	2005
Symbol	Gene Name	cui	Disease Name	HPO Term	OMIM	Disease Class	Protein Class	Association Type	Sentence in the supporting publication	PMID	PMID Year
GMPR	guanosine monophosphate reductase	C3495559	Juvenile arthritis	null	null	Immune System Diseases ; Musculoskeletal Diseases ; Skin and Connective Tissue Diseases	oxidoreductase	Biomarker	Gene expression signatures in polyarticular juvenile idiopathic arthritis demonstrate disease heterogeneity and offer a molecular classification of disease subsets.	19565504	2009
GMPR	guanosine monophosphate reductase	C1956346	Coronary Artery Disease	Abnormality of the cardiovascular system	null	Cardiovascular Diseases	oxidoreductase	GeneticVariation	We have identified 4 novel loci associated with circulating lipids. We also show that in addition to those that are largely associated with LDL-C, genetic loci mainly associated with circulating triglycerides and HDL-C are also associated with risk of CAD	20864672	2010
GMPR	guanosine monophosphate reductase	C0025202	melanoma	Abnormality of the integument; Neoplasm	null	Neoplasms	oxidoreductase	Biomarker	A purine nucleotide biosynthesis enzyme <span class= gene id= 24139804-0-40-73 >guanosine monophosphate reductase</span> is a suppressor of <span class= disease id= 24139804-0-93-101 >melanoma</span> invasion.	24139804	2013
Symbol	Gene Name	cui	Disease Name	HPO Term	OMIM	Disease Class	Protein Class	Association Type	Sentence in the supporting publication	PMID	PMID Year
AGA	aspartylglucosaminidase	C0268225	Aspartylglucosaminuria	Abnormality of metabolism/homeostasis	208400	Congenital, Hereditary, and Neonatal Diseases and Abnormalities ; Nutritional and Metabolic Diseases	null	AlteredExpression	<span class= disease id= 8776587-1-0-22 >Aspartylglucosaminuria</span> (<span class= disease id= 8776587-1-24-27 >AGU</span>) is a lysosomal storage disease caused by deficient activity of <span class= gene id= 8776587-1-92-115 >aspartylglucosaminidase</span> (<span class= gene id= 8776587-1-117-120 >AGA</span>).	8776587	1996
AGA	aspartylglucosaminidase	C0268225	Aspartylglucosaminuria	Abnormality of metabolism/homeostasis	208400	Congenital, Hereditary, and Neonatal Diseases and Abnormalities ; Nutritional and Metabolic Diseases	null	GeneticVariation	The Ala--&gt;Val mutation therefore affects <span class= gene id= 8457202-7-41-61 >glycosylasparaginase</span> in a manner similar to the Finnish <span class= disease id= 8457202-7-97-100 >AGU</span> Cys--&gt;Ser substitution, further supporting a linkage of glycosylasparaginase catalytic activity to its lysosomal transport and subunit processing [Fisher and Aronson (1991) J. Biol.Chem.266, 12105…	8457202	1993
AGA	aspartylglucosaminidase	C0268225	Aspartylglucosaminuria	Abnormality of metabolism/homeostasis	208400	Congenital, Hereditary, and Neonatal Diseases and Abnormalities ; Nutritional and Metabolic Diseases	null	GeneticVariation	Molecular biology of <span class= gene id= 8405810-5-21-41 >glycosylasparaginase</span> has progressed rapidly and already some mutations in the <span class= gene id= 8405810-5-99-119 >glycosylasparaginase</span> gene resulting in <span class= disease id= 8405810-5-138-141 >AGU</span> have been identified.	8405810	1993
AGA	aspartylglucosaminidase	C0268225	Aspartylglucosaminuria	Abnormality of metabolism/homeostasis	208400	Congenital, Hereditary, and Neonatal Diseases and Abnormalities ; Nutritional and Metabolic Diseases	null	GeneticVariation	<span class= disease id= 1505217-1-0-22 >Aspartylglucosaminuria</span> (<span class= disease id= 1505217-1-24-27 >AGU</span>) is a recessive autosomally inherited lysosomal storage disorder due to deficiency of the enzyme <span class= gene id= 1505217-1-125-148 >aspartylglucosaminidase</span> (AGA).	1505217	1992
AGA	aspartylglucosaminidase	C0268225	Aspartylglucosaminuria	Abnormality of metabolism/homeostasis	208400	Congenital, Hereditary, and Neonatal Diseases and Abnormalities ; Nutritional and Metabolic Diseases	null	Biomarker	Recombinant <span class= gene id= 7896015-0-12-32 >glycosylasparaginase</span> and in vitro correction of <span class= disease id= 7896015-0-60-82 >aspartylglycosaminuria</span>.	7896015	1995
AGA	aspartylglucosaminidase	C0268225	Aspartylglucosaminuria	Abnormality of metabolism/homeostasis	208400	Congenital, Hereditary, and Neonatal Diseases and Abnormalities ; Nutritional and Metabolic Diseases	null	AlteredExpression	Toward understanding the neuronal pathogenesis of <span class= disease id= 10444340-0-50-72 >aspartylglucosaminuria</span>: expression of <span class= gene id= 10444340-0-88-111 >aspartylglucosaminidase</span> in brain during development.	10444340	1999
AGA	aspartylglucosaminidase	C0268225	Aspartylglucosaminuria	Abnormality of metabolism/homeostasis	208400	Congenital, Hereditary, and Neonatal Diseases and Abnormalities ; Nutritional and Metabolic Diseases	null	Biomarker	<span class= disease id= 1722323-1-0-22 >Aspartylglucosaminuria</span> (<span class= disease id= 1722323-1-24-27 >AGU</span>) is an inherited lysosomal storage disorder caused by the deficiency of <span class= gene id= 1722323-1-100-123 >aspartylglucosaminidase</span>.	1722323	1992
AGA	aspartylglucosaminidase	C0268225	Aspartylglucosaminuria	Abnormality of metabolism/homeostasis	208400	Congenital, Hereditary, and Neonatal Diseases and Abnormalities ; Nutritional and Metabolic Diseases	null	AlteredExpression	The mRNA quantification revealed that the normal and mutant genes are expressed at similar levels in kidney, liver, and cultured fibroblast, whereas the amount of <span class= gene id= 1477657-9-163-166 >AGA</span> mRNA in normal placenta and brain is significantly higher than that found in the corresponding samples from <span class= disease id= 1477657-9-275-278 >AGU</span> patients.	1477657	1993
AGA	aspartylglucosaminidase	C0268225	Aspartylglucosaminuria	Abnormality of metabolism/homeostasis	208400	Congenital, Hereditary, and Neonatal Diseases and Abnormalities ; Nutritional and Metabolic Diseases	null	Biomarker	In the current work, ERT of <span class= disease id= 20607610-3-28-31 >AGU</span> mice was initiated at the age of 1 week with three different dosage schedules of recombinant <span class= gene id= 20607610-3-125-145 >glycosylasparaginase</span>.	20607610	2010
AGA	aspartylglucosaminidase	C0268225	Aspartylglucosaminuria	Abnormality of metabolism/homeostasis	208400	Congenital, Hereditary, and Neonatal Diseases and Abnormalities ; Nutritional and Metabolic Diseases	null	AlteredExpression	Further analyses of in vitro expressed <span class= gene id= 1765378-5-39-42 >AGA</span> proteins and the enzyme purified from an <span class= disease id= 1765378-5-84-87 >AGU</span> patient revealed that Cys163 participates in and S-S bridge.	1765378	1992
AGA	aspartylglucosaminidase	C0268225	Aspartylglucosaminuria	Abnormality of metabolism/homeostasis	208400	Congenital, Hereditary, and Neonatal Diseases and Abnormalities ; Nutritional and Metabolic Diseases	null	GeneticVariation	A novel <span class= disease id= 15365992-0-8-30 >aspartylglucosaminuria</span> mutation affects translocation of <span class= gene id= 15365992-0-65-88 >aspartylglucosaminidase</span>.	15365992	2005
AGA	aspartylglucosaminidase	C0268225	Aspartylglucosaminuria	Abnormality of metabolism/homeostasis	208400	Congenital, Hereditary, and Neonatal Diseases and Abnormalities ; Nutritional and Metabolic Diseases	null	GeneticVariation	<span class= disease id= 1703489-0-0-22 >Aspartylglucosaminuria</span>: cDNA encoding human <span class= gene id= 1703489-0-44-67 >aspartylglucosaminidase</span> and the missense mutation causing the disease.	1703489	1991
AGA	aspartylglucosaminidase	C0268225	Aspartylglucosaminuria	Abnormality of metabolism/homeostasis	208400	Congenital, Hereditary, and Neonatal Diseases and Abnormalities ; Nutritional and Metabolic Diseases	null	Biomarker	Thus, the fluorometric <span class= gene id= 8131272-4-23-43 >glycosylasparaginase</span> assay in various blood samples allows specific detection of the enzyme defect in <span class= disease id= 8131272-4-125-128 >AGU</span>, but <span class= negexp >cannot be</span> used for reliable detection of carriers of the disease.	8131272	1994
AGA	aspartylglucosaminidase	C0268225	Aspartylglucosaminuria	Abnormality of metabolism/homeostasis	208400	Congenital, Hereditary, and Neonatal Diseases and Abnormalities ; Nutritional and Metabolic Diseases	null	AlteredExpression	Thus, the high frequency of mucosal overgrowth in <span class= disease id= 10353787-13-50-53 >AGU</span> patients does <span class= negexp >not appear to</span> be directly associated with lysosomal storage or with alterations in the level of <span class= gene id= 10353787-13-164-167 >AGA</span> expression.	10353787	1999
AGA	aspartylglucosaminidase	C0268225	Aspartylglucosaminuria	Abnormality of metabolism/homeostasis	208400	Congenital, Hereditary, and Neonatal Diseases and Abnormalities ; Nutritional and Metabolic Diseases	null	GeneticVariation	Here we use the three-dimensional structure of <span class= gene id= 11309371-7-47-50 >AGA</span> to predict structural consequences of <span class= disease id= 11309371-7-89-92 >AGU</span> mutations, including six novel mutations, and make an effort to characterize every known disease mutation by dissecting the effect of mutations on intracellular stability, maturation, transport and the activit…	11309371	2001
AGA	aspartylglucosaminidase	C0268225	Aspartylglucosaminuria	Abnormality of metabolism/homeostasis	208400	Congenital, Hereditary, and Neonatal Diseases and Abnormalities ; Nutritional and Metabolic Diseases	null	GeneticVariation	<span class= disease id= 16518877-1-0-22 >Aspartylglucosaminuria</span> (<span class= disease id= 16518877-1-24-27 >AGU</span>) is a lysosomal storage disease with severe neurodegenerative clinical features resulting from the deficiency of lysosomal <span class= gene id= 16518877-1-151-174 >aspartylglucosaminidase</span> (<span class= gene id= 16518877-1-176-179 >AGA</span>).	16518877	2006
AGA	aspartylglucosaminidase	C0268225	Aspartylglucosaminuria	Abnormality of metabolism/homeostasis	208400	Congenital, Hereditary, and Neonatal Diseases and Abnormalities ; Nutritional and Metabolic Diseases	null	GeneticVariation	Single base deletion in exon 7 of the <span class= gene id= 8830180-0-38-58 >glycosylasparaginase</span> gene causes a mild form of <span class= disease id= 8830180-0-86-108 >aspartylglycosaminuria</span> in a patient of Mauritian origin.	8830180	1996
AGA	aspartylglucosaminidase	C0268225	Aspartylglucosaminuria	Abnormality of metabolism/homeostasis	208400	Congenital, Hereditary, and Neonatal Diseases and Abnormalities ; Nutritional and Metabolic Diseases	null	Biomarker	The combined evidence indicates that cell-to-cell transfer of <span class= gene id= 11418116-4-62-64 >GA</span> plays a main role in enzyme replacement therapy of <span class= disease id= 11418116-4-116-119 >AGU</span> by normal lymphocytes.	11418116	2001
AGA	aspartylglucosaminidase	C0268225	Aspartylglucosaminuria	Abnormality of metabolism/homeostasis	208400	Congenital, Hereditary, and Neonatal Diseases and Abnormalities ; Nutritional and Metabolic Diseases	null	GeneticVariation	To elucidate the basis of <span class= disease id= 18992224-1-26-48 >aspartylglucosaminuria</span> (AGU) from the viewpoint of enzyme structure, we constructed structural models of mutant <span class= gene id= 18992224-1-138-161 >aspartylglucosaminidase</span> (<span class= gene id= 18992224-1-163-166 >AGA</span>) proteins using molecular modeling software, TINKER.	18992224	2008
AGA	aspartylglucosaminidase	C0268225	Aspartylglucosaminuria	Abnormality of metabolism/homeostasis	208400	Congenital, Hereditary, and Neonatal Diseases and Abnormalities ; Nutritional and Metabolic Diseases	null	GeneticVariation	Localization of the disulfide bond involved in post-translational processing of <span class= gene id= 7852406-0-80-100 >glycosylasparaginase</span> and disrupted by a mutation in the Finnish-type <span class= disease id= 7852406-0-149-171 >aspartylglycosaminuria</span>.	7852406	1995
AGA	aspartylglucosaminidase	C0268225	Aspartylglucosaminuria	Abnormality of metabolism/homeostasis	208400	Congenital, Hereditary, and Neonatal Diseases and Abnormalities ; Nutritional and Metabolic Diseases	null	Biomarker	The specific enzyme linked to <span class= disease id= 25456816-2-30-33 >AGU</span> is a lysosomal hydrolase called <span class= gene id= 25456816-2-66-86 >glycosylasparaginase</span>.	25456816	2014
AGA	aspartylglucosaminidase	C0268225	Aspartylglucosaminuria	Abnormality of metabolism/homeostasis	208400	Congenital, Hereditary, and Neonatal Diseases and Abnormalities ; Nutritional and Metabolic Diseases	null	GeneticVariation	Aspartylglycosaminuria in the Finnish population: identification of two point mutations in the heavy chain of glycoasparaginase.	2011603	1991
AGA	aspartylglucosaminidase	C0268225	Aspartylglucosaminuria	Abnormality of metabolism/homeostasis	208400	Congenital, Hereditary, and Neonatal Diseases and Abnormalities ; Nutritional and Metabolic Diseases	null	Biomarker	<span class= gene id= 8172656-1-0-23 >Aspartylglucosaminidase</span> (<span class= gene id= 8172656-1-25-28 >AGA</span>) is a lysosomal enzyme, the deficiency in which leads to human storage disease <span class= disease id= 8172656-1-108-130 >aspartylglucosaminuria</span> (<span class= disease id= 8172656-1-132-135 >AGU</span>).	8172656	1994
AGA	aspartylglucosaminidase	C0268225	Aspartylglucosaminuria	Abnormality of metabolism/homeostasis	208400	Congenital, Hereditary, and Neonatal Diseases and Abnormalities ; Nutritional and Metabolic Diseases	null	Biomarker	null	null	null
AGA	aspartylglucosaminidase	C0268225	Aspartylglucosaminuria	Abnormality of metabolism/homeostasis	208400	Congenital, Hereditary, and Neonatal Diseases and Abnormalities ; Nutritional and Metabolic Diseases	null	GeneticVariation	<span class= disease id= 8946839-1-0-22 >Aspartylglycosaminuria</span> (AGU), the most common disorder of glycoprotein degradation in humans, is caused by mutations in the gene encoding the lysosomal enzyme glycosylasparaginase (<span class= gene id= 8946839-1-181-184 >Aga</span>).	8946839	1997
AGA	aspartylglucosaminidase	C0268225	Aspartylglucosaminuria	Abnormality of metabolism/homeostasis	208400	Congenital, Hereditary, and Neonatal Diseases and Abnormalities ; Nutritional and Metabolic Diseases	null	GermlineCausalMutation	null	null	null
AGA	aspartylglucosaminidase	C0268225	Aspartylglucosaminuria	Abnormality of metabolism/homeostasis	208400	Congenital, Hereditary, and Neonatal Diseases and Abnormalities ; Nutritional and Metabolic Diseases	null	GeneticVariation	<span class= disease id= 1559710-1-0-22 >Aspartylglucosaminuria</span> (<span class= disease id= 1559710-1-24-27 >AGU</span>) is a recessively inherited lysosomal disease caused by inadequate <span class= gene id= 1559710-1-95-118 >aspartylglucosaminidase</span> (<span class= gene id= 1559710-1-120-123 >AGA</span>) activity.	1559710	1992
AGA	aspartylglucosaminidase	C0268225	Aspartylglucosaminuria	Abnormality of metabolism/homeostasis	208400	Congenital, Hereditary, and Neonatal Diseases and Abnormalities ; Nutritional and Metabolic Diseases	null	GeneticVariation	<span class= disease id= 8776587-1-0-22 >Aspartylglucosaminuria</span> (<span class= disease id= 8776587-1-24-27 >AGU</span>) is a lysosomal storage disease caused by deficient activity of <span class= gene id= 8776587-1-92-115 >aspartylglucosaminidase</span> (<span class= gene id= 8776587-1-117-120 >AGA</span>).	8776587	1996
AGA	aspartylglucosaminidase	C0268225	Aspartylglucosaminuria	Abnormality of metabolism/homeostasis	208400	Congenital, Hereditary, and Neonatal Diseases and Abnormalities ; Nutritional and Metabolic Diseases	null	GeneticVariation	Both this and a previously characterized Finnish <span class= disease id= 1879549-5-49-52 >AGU</span> mutation appear to affect folding of the single-chain precursor of <span class= gene id= 1879549-5-120-140 >glycosylasparaginase</span> and thereby prevent transport of the enzyme to lysosomes.	1879549	1991
AGA	aspartylglucosaminidase	C0268225	Aspartylglucosaminuria	Abnormality of metabolism/homeostasis	208400	Congenital, Hereditary, and Neonatal Diseases and Abnormalities ; Nutritional and Metabolic Diseases	null	Biomarker	null	null	null
AGA	aspartylglucosaminidase	C0268225	Aspartylglucosaminuria	Abnormality of metabolism/homeostasis	208400	Congenital, Hereditary, and Neonatal Diseases and Abnormalities ; Nutritional and Metabolic Diseases	null	GeneticVariation	We have identified a novel <span class= disease id= 7881426-1-27-49 >aspartylglucosaminuria</span> (<span class= disease id= 7881426-1-51-54 >AGU</span>) mutation in the second exon of the <span class= gene id= 7881426-1-91-114 >aspartylglucosaminidase</span> (<span class= gene id= 7881426-1-116-119 >AGA</span>) gene resulting in a lysosomal storage disease in a Puerto Rican pedigree.	7881426	1995
AGA	aspartylglucosaminidase	C0268225	Aspartylglucosaminuria	Abnormality of metabolism/homeostasis	208400	Congenital, Hereditary, and Neonatal Diseases and Abnormalities ; Nutritional and Metabolic Diseases	null	Biomarker	<span class= disease id= 8322015-1-0-22 >Aspartylglucosaminuria</span> (AGU) is exceptional among lysosomal storage diseases since it represents the only known amidase deficiency in man, being caused by an inadequate function of <span class= gene id= 8322015-1-181-204 >aspartylglucosaminidase</span> (AGA, E.C.3.5.1.26.).	8322015	1993
AGA	aspartylglucosaminidase	C0268225	Aspartylglucosaminuria	Abnormality of metabolism/homeostasis	208400	Congenital, Hereditary, and Neonatal Diseases and Abnormalities ; Nutritional and Metabolic Diseases	null	Biomarker	<span class= disease id= 9427148-1-0-22 >Aspartylglucosaminuria</span> (<span class= disease id= 9427148-1-24-27 >AGU</span>) is a rare disorder of glycoprotein metabolism caused by the deficiency of the lysosomal enzyme <span class= gene id= 9427148-1-124-147 >aspartylglucosaminidase</span> (<span class= gene id= 9427148-1-149-152 >AGA</span>).	9427148	1998
AGA	aspartylglucosaminidase	C0268225	Aspartylglucosaminuria	Abnormality of metabolism/homeostasis	208400	Congenital, Hereditary, and Neonatal Diseases and Abnormalities ; Nutritional and Metabolic Diseases	null	Biomarker	The major known <span class= gene id= 1840528-8-16-36 >glycosylasparaginase</span> gene defect G488----C, which causes the lysosomal storage disease <span class= disease id= 1840528-8-103-125 >aspartylglycosaminuria</span> (<span class= disease id= 1840528-8-127-130 >AGU</span>) in Finland, is located in exon 4.	1840528	1991
AGA	aspartylglucosaminidase	C0268225	Aspartylglucosaminuria	Abnormality of metabolism/homeostasis	208400	Congenital, Hereditary, and Neonatal Diseases and Abnormalities ; Nutritional and Metabolic Diseases	null	GeneticVariation	<span class= disease id= 9627765-1-0-22 >Aspartylglucosaminuria</span> (McKusick 208400) is a lysosomopathy associated with <span class= gene id= 9627765-1-76-99 >aspartylglucosaminidase</span> (L-aspartamido-beta-N-acetylglucosamine amidohydrolase, EC 3.5.1.26) deficiency.	9627765	1998
AGA	aspartylglucosaminidase	C0268225	Aspartylglucosaminuria	Abnormality of metabolism/homeostasis	208400	Congenital, Hereditary, and Neonatal Diseases and Abnormalities ; Nutritional and Metabolic Diseases	null	Biomarker	null	null	null
AGA	aspartylglucosaminidase	C0268225	Aspartylglucosaminuria	Abnormality of metabolism/homeostasis	208400	Congenital, Hereditary, and Neonatal Diseases and Abnormalities ; Nutritional and Metabolic Diseases	null	AlteredExpression	<span class= disease id= 1973404-1-0-22 >Aspartylglucosaminuria</span> (<span class= disease id= 1973404-1-24-27 >AGU</span>) is caused by deficient activity of the enzyme <span class= gene id= 1973404-1-75-98 >aspartylglucosaminidase</span> (<span class= gene id= 1973404-1-100-103 >AGA</span>).	1973404	1990
AGA	aspartylglucosaminidase	C0268225	Aspartylglucosaminuria	Abnormality of metabolism/homeostasis	208400	Congenital, Hereditary, and Neonatal Diseases and Abnormalities ; Nutritional and Metabolic Diseases	null	Biomarker	<span class= disease id= 9137882-1-0-22 >Aspartylglucosaminuria</span> (<span class= disease id= 9137882-1-24-27 >AGU</span>) is a lysosomal storage disease caused by deficiency of <span class= gene id= 9137882-1-84-107 >aspartylglucosaminidase</span>.	9137882	1997
AGA	aspartylglucosaminidase	C0268225	Aspartylglucosaminuria	Abnormality of metabolism/homeostasis	208400	Congenital, Hereditary, and Neonatal Diseases and Abnormalities ; Nutritional and Metabolic Diseases	null	Biomarker	<span class= disease id= 7548272-2-0-22 >Aspartylglucosaminuria</span> (<span class= disease id= 7548272-2-24-27 >AGU</span>) is caused by deficiency of <span class= gene id= 7548272-2-56-79 >aspartylglucosaminidase</span> (<span class= gene id= 7548272-2-81-84 >AGA</span>) leading to interruption of the ordered breakdown of glycoproteins in lysosomes.	7548272	1995
AGA	aspartylglucosaminidase	C0268225	Aspartylglucosaminuria	Abnormality of metabolism/homeostasis	208400	Congenital, Hereditary, and Neonatal Diseases and Abnormalities ; Nutritional and Metabolic Diseases	null	GeneticVariation	Here we use the three-dimensional structure of <span class= gene id= 11309371-7-47-50 >AGA</span> to predict structural consequences of <span class= disease id= 11309371-7-89-92 >AGU</span> mutations, including six novel mutations, and make an effort to characterize every known disease mutation by dissecting the effect of mutations on intracellular stability, maturation, transport and the activit…	11309371	2001
AGA	aspartylglucosaminidase	C0268225	Aspartylglucosaminuria	Abnormality of metabolism/homeostasis	208400	Congenital, Hereditary, and Neonatal Diseases and Abnormalities ; Nutritional and Metabolic Diseases	null	Biomarker	<span class= disease id= 7795599-1-0-22 >Aspartylglucosaminuria</span> (<span class= disease id= 7795599-1-24-27 >AGU</span>) is an inborn error of glycoprotein catabolism and represents the only known human deficiency of an amidase, <span class= gene id= 7795599-1-137-160 >aspartylglucosaminidase</span> (<span class= gene id= 7795599-1-162-165 >AGA</span>, EC 3.5.1.26).	7795599	1995
AGA	aspartylglucosaminidase	C0268225	Aspartylglucosaminuria	Abnormality of metabolism/homeostasis	208400	Congenital, Hereditary, and Neonatal Diseases and Abnormalities ; Nutritional and Metabolic Diseases	null	GeneticVariation	<span class= disease id= 9137882-1-0-22 >Aspartylglucosaminuria</span> (<span class= disease id= 9137882-1-24-27 >AGU</span>) is a lysosomal storage disease caused by deficiency of <span class= gene id= 9137882-1-84-107 >aspartylglucosaminidase</span>.	9137882	1997
AGA	aspartylglucosaminidase	C0268225	Aspartylglucosaminuria	Abnormality of metabolism/homeostasis	208400	Congenital, Hereditary, and Neonatal Diseases and Abnormalities ; Nutritional and Metabolic Diseases	null	GeneticVariation	<span class= disease id= 1577713-1-0-22 >Aspartylglucosaminuria</span> (<span class= disease id= 1577713-1-24-27 >AGU</span>) is a lysosomal storage disease due to mutations in the <span class= gene id= 1577713-1-84-107 >aspartylglucosaminidase</span> (<span class= gene id= 1577713-1-109-112 >AGA</span>) gene.	1577713	1992
AGA	aspartylglucosaminidase	C0268225	Aspartylglucosaminuria	Abnormality of metabolism/homeostasis	208400	Congenital, Hereditary, and Neonatal Diseases and Abnormalities ; Nutritional and Metabolic Diseases	null	GeneticVariation	Identification of a novel mutation causing <span class= disease id= 7627186-0-43-65 >aspartylglucosaminuria</span> reveals a mutation hotspot region in the <span class= gene id= 7627186-0-107-130 >aspartylglucosaminidase</span> gene.	7627186	1995
AGA	aspartylglucosaminidase	C0268225	Aspartylglucosaminuria	Abnormality of metabolism/homeostasis	208400	Congenital, Hereditary, and Neonatal Diseases and Abnormalities ; Nutritional and Metabolic Diseases	null	GeneticVariation	<span class= disease id= 23271757-0-0-22 >Aspartylglucosaminuria</span>: unusual neonatal presentation in Qatari twins with a novel <span class= gene id= 23271757-0-83-106 >aspartylglucosaminidase</span> gene mutation and 3 new cases in a Turkish family.	23271757	2014
AGA	aspartylglucosaminidase	C0002986	Fabry Disease	Abnormality of the cardiovascular system; Abnormality of the integument	300644301500	Cardiovascular Diseases ; Congenital, Hereditary, and Neonatal Diseases and Abnormalities ; Nervous System Diseases ; Nutritional and Metabolic Diseases	null	Biomarker	null	null	null
AGA	aspartylglucosaminidase	C0002986	Fabry Disease	Abnormality of the cardiovascular system; Abnormality of the integument	300644301500	Cardiovascular Diseases ; Congenital, Hereditary, and Neonatal Diseases and Abnormalities ; Nervous System Diseases ; Nutritional and Metabolic Diseases	null	AlteredExpression	We report here that one of these substrates, lissamine rhodamine ceramide trihexoside (LR-CTH), can be used as a probe for functional activity of <span class= gene id= 20526001-3-146-149 >AGA</span> in intact fibroblasts, endothelial cells, and T-lymphocytes from patients with <span class= disease id= 20526001-3-229-242 >Fabry disease</span>.	20526001	2011
AGA	aspartylglucosaminidase	C0036341	Schizophrenia	Abnormality of the nervous system	181500	Mental Disorders	null	Biomarker	Three genes in the 4q33-35.1 haplotype region were also differentially expressed in <span class=disease id=16604350-12-84-97>schizophrenia</span> in postmortem dorsolateral prefrontal cortex: <span class=gene id=16604350-12-144-147>AGA</span>, HMGB2, and SCRG1.	16604350	2006
AGA	aspartylglucosaminidase	C0036341	Schizophrenia	Abnormality of the nervous system	181500	Mental Disorders	null	AlteredExpression	Three genes in the 4q33-35.1 haplotype region were also differentially expressed in <span class= disease id= 16604350-12-84-97 >schizophrenia</span> in postmortem dorsolateral prefrontal cortex: <span class= gene id= 16604350-12-144-147 >AGA</span>, HMGB2, and SCRG1.	16604350	2006
AGA	aspartylglucosaminidase	C0011334	Dental caries	Abnormality of head or neck	null	Stomatognathic Diseases	null	Biomarker	null	null	null
AGA	aspartylglucosaminidase	C0011991	Diarrhea	Abnormality of the digestive system	null	Pathological Conditions, Signs and Symptoms	null	Biomarker	null	null	null
AGA	aspartylglucosaminidase	C0013384	Dyskinetic syndrome	Abnormality of the nervous system	null	Nervous System Diseases ; Pathological Conditions, Signs and Symptoms	null	Biomarker	null	null	null
AGA	aspartylglucosaminidase	C0014544	Epilepsy	Abnormality of the nervous system	null	Nervous System Diseases	null	Biomarker	null	null	null
AGA	aspartylglucosaminidase	C0016663	Pathological fracture	Abnormality of the skeletal system	null	Wounds and Injuries	null	Biomarker	null	null	null
AGA	aspartylglucosaminidase	C0017566	Gingival Hyperplasia	Abnormality of head or neck	null	Stomatognathic Diseases	null	Biomarker	null	null	null
AGA	aspartylglucosaminidase	C0017567	Gingival Hypertrophy	Abnormality of head or neck	null	Stomatognathic Diseases	null	Biomarker	null	null	null
AGA	aspartylglucosaminidase	C0019209	Hepatomegaly	Abnormality of the digestive system	null	Digestive System Diseases ; Pathological Conditions, Signs and Symptoms	null	Biomarker	null	null	null
AGA	aspartylglucosaminidase	C0019270	Hernia	Abnormality of connective tissue	null	Pathological Conditions, Signs and Symptoms	null	Biomarker	null	null	null
AGA	aspartylglucosaminidase	C0019322	Umbilical hernia	Abnormality of connective tissue; Abnormality of the digestive system	null	null	null	Biomarker	null	null	null
AGA	aspartylglucosaminidase	C0019825	Hoarseness	Abnormality of the voice	null	Nervous System Diseases ; Otorhinolaryngologic Diseases ; Pathological Conditions, Signs and Symptoms ; Respiratory Tract Diseases	null	Biomarker	null	null	null
AGA	aspartylglucosaminidase	C0020534	Orbital separation excessive	Abnormality of head or neck; Abnormality of the eye	145400	Congenital, Hereditary, and Neonatal Diseases and Abnormalities ; Musculoskeletal Diseases	null	Biomarker	null	null	null
AGA	aspartylglucosaminidase	C0022821	Kyphosis deformity of spine	Abnormality of the skeletal system	null	Musculoskeletal Diseases	null	Biomarker	null	null	null
AGA	aspartylglucosaminidase	C0023012	Language Delay	Abnormality of the nervous system	null	Nervous System Diseases ; Pathological Conditions, Signs and Symptoms	null	Biomarker	null	null	null
AGA	aspartylglucosaminidase	C0024421	Macroglossia	Abnormality of head or neck; Abnormality of the musculature	153630	Stomatognathic Diseases	null	Biomarker	null	null	null
AGA	aspartylglucosaminidase	C0024433	Macrostomia	Abnormality of head or neck	null	Congenital, Hereditary, and Neonatal Diseases and Abnormalities ; Stomatognathic Diseases	null	Biomarker	null	null	null
AGA	aspartylglucosaminidase	C0025362	Mental Retardation	Abnormality of the nervous system	null	null	null	Biomarker	null	null	null
AGA	aspartylglucosaminidase	C0026266	Mitral Valve Insufficiency	Abnormality of the cardiovascular system	null	Cardiovascular Diseases	null	Biomarker	null	null	null
AGA	aspartylglucosaminidase	C0026827	Muscle hypotonia	Abnormality of the musculature	null	Nervous System Diseases ; Pathological Conditions, Signs and Symptoms	null	Biomarker	null	null	null
AGA	aspartylglucosaminidase	C0026838	Muscle Spasticity	Abnormality of the musculature; Abnormality of the nervous system	null	Musculoskeletal Diseases ; Nervous System Diseases ; Pathological Conditions, Signs and Symptoms	null	Biomarker	null	null	null
AGA	aspartylglucosaminidase	C0036572	Seizures	Abnormality of the nervous system	null	Nervous System Diseases ; Pathological Conditions, Signs and Symptoms	null	Biomarker	null	null	null
AGA	aspartylglucosaminidase	C0037822	Speech Disorders	Abnormality of the nervous system	null	Nervous System Diseases ; Pathological Conditions, Signs and Symptoms	null	Biomarker	null	null	null
AGA	aspartylglucosaminidase	C0037932	Curvature of spine	Abnormality of the skeletal system	null	Musculoskeletal Diseases	null	Biomarker	null	null	null
AGA	aspartylglucosaminidase	C0038016	Spondylolisthesis	Abnormality of the skeletal system	184200	Musculoskeletal Diseases	null	Biomarker	null	null	null
AGA	aspartylglucosaminidase	C0038018	Spondylolysis	Abnormality of the skeletal system	null	Musculoskeletal Diseases	null	Biomarker	null	null	null
AGA	aspartylglucosaminidase	C0086437	Joint laxity	Abnormality of the skeletal system	null	Musculoskeletal Diseases	null	Biomarker	null	null	null
AGA	aspartylglucosaminidase	C0086543	Cataract	Abnormality of the eye	null	Eye Diseases	null	Biomarker	null	null	null
AGA	aspartylglucosaminidase	C0086795	Pfaundler-Hurler Syndrome	Abnormality of the skeletal system	252800607014	Congenital, Hereditary, and Neonatal Diseases and Abnormalities ; Nutritional and Metabolic Diseases ; Skin and Connective Tissue Diseases	null	Biomarker	null	null	null
AGA	aspartylglucosaminidase	C0152423	Congenital small ears	Abnormality of the ear	null	Congenital, Hereditary, and Neonatal Diseases and Abnormalities ; Otorhinolaryngologic Diseases	null	Biomarker	null	null	null
AGA	aspartylglucosaminidase	C0154671	Degenerative brain disorder	Abnormality of the nervous system	null	null	null	Biomarker	null	null	null
AGA	aspartylglucosaminidase	C0158731	Congenital pectus carinatum	Abnormality of the skeletal system	null	Congenital, Hereditary, and Neonatal Diseases and Abnormalities ; Musculoskeletal Diseases ; Skin and Connective Tissue Diseases	null	Biomarker	null	null	null
AGA	aspartylglucosaminidase	C0221356	Brachycephaly	Abnormality of head or neck; Abnormality of the skeletal system	null	Congenital, Hereditary, and Neonatal Diseases and Abnormalities ; Musculoskeletal Diseases	null	Biomarker	null	null	null
AGA	aspartylglucosaminidase	C0233715	Speech impairment	Abnormality of the nervous system	null	null	null	Biomarker	null	null	null
AGA	aspartylglucosaminidase	C0235946	Cerebral atrophy	Abnormality of the nervous system	null	null	null	Biomarker	null	null	null
AGA	aspartylglucosaminidase	C0241210	Speech Delay	Abnormality of the nervous system	null	Nervous System Diseases ; Pathological Conditions, Signs and Symptoms	null	Biomarker	null	null	null
AGA	aspartylglucosaminidase	C0264112	Wedging of vertebra	Abnormality of the skeletal system	null	null	null	Biomarker	null	null	null
AGA	aspartylglucosaminidase	C0302501	Mandibular hyperplasia	Abnormality of head or neck; Abnormality of the skeletal system	null	null	null	Biomarker	null	null	null
AGA	aspartylglucosaminidase	C0349588	Short stature	Growth abnormality	null	null	null	Biomarker	null	null	null
AGA	aspartylglucosaminidase	C0376480	Gingival Overgrowth	Abnormality of head or neck	null	Stomatognathic Diseases	null	Biomarker	null	null	null
AGA	aspartylglucosaminidase	C0399526	Class III malocclusion	Abnormality of head or neck; Abnormality of the skeletal system	176700	Stomatognathic Diseases	null	Biomarker	null	null	null
AGA	aspartylglucosaminidase	C0423903	Low intelligence	Abnormality of the nervous system	null	null	null	Biomarker	null	null	null
AGA	aspartylglucosaminidase	C0424688	Small head	Abnormality of head or neck; Abnormality of the nervous system; Abnormality of the skeletal system	null	null	null	Biomarker	null	null	null
AGA	aspartylglucosaminidase	C0426414	Small nose	Abnormality of head or neck	null	null	null	Biomarker	null	null	null
AGA	aspartylglucosaminidase	C0454644	Delayed speech and language development	Abnormality of the nervous system	null	null	null	Biomarker	null	null	null
AGA	aspartylglucosaminidase	C0541764	Delayed bone age	Abnormality of the skeletal system	null	null	null	Biomarker	null	null	null
AGA	aspartylglucosaminidase	C0700208	Acquired scoliosis	Abnormality of the skeletal system	null	null	null	Biomarker	null	null	null
AGA	aspartylglucosaminidase	C0702166	Acne	Abnormality of the immune system; Abnormality of the integument	null	null	null	Biomarker	null	null	null
AGA	aspartylglucosaminidase	C0853697	Neutrophil count decreased	Abnormality of blood and blood-forming tissues; Abnormality of the immune system	null	null	null	Biomarker	null	null	null
AGA	aspartylglucosaminidase	C0917816	Mental deficiency	Abnormality of the nervous system	null	Behavior and Behavior Mechanisms ; Mental Disorders ; Nervous System Diseases ; Pathological Conditions, Signs and Symptoms	null	Biomarker	null	null	null
AGA	aspartylglucosaminidase	C1263023	Macroorchidism	Abnormality of the genitourinary system	null	null	null	Biomarker	null	null	null
AGA	aspartylglucosaminidase	C1328440	Amino acid level abnormal	Abnormality of metabolism/homeostasis	null	null	null	Biomarker	null	null	null
AGA	aspartylglucosaminidase	C1510497	Lens Opacities	Abnormality of the eye	null	Eye Diseases	null	Biomarker	null	null	null
AGA	aspartylglucosaminidase	C1836542	Depressed nasal bridge	Abnormality of head or neck	null	null	null	Biomarker	null	null	null
AGA	aspartylglucosaminidase	C1836543	Thick vermilion border	Abnormality of head or neck	null	null	null	Biomarker	null	null	null
AGA	aspartylglucosaminidase	C1836550	Loss of developmental milestones	Abnormality of the nervous system	null	null	null	Biomarker	null	null	null
AGA	aspartylglucosaminidase	C1836830	Developmental regression	Abnormality of the nervous system	null	null	null	Biomarker	null	null	null
AGA	aspartylglucosaminidase	C1836855	Vacuolated lymphocytes	Abnormality of blood and blood-forming tissues; Abnormality of the immune system	null	null	null	Biomarker	null	null	null
AGA	aspartylglucosaminidase	C1839739	Prominent lower lip	Abnormality of head or neck	null	null	null	Biomarker	null	null	null
AGA	aspartylglucosaminidase	C1839764	Broad flat nasal bridge	Abnormality of head or neck	null	null	null	Biomarker	null	null	null
AGA	aspartylglucosaminidase	C1840077	Anteverted nostril	Abnormality of head or neck	null	null	null	Biomarker	null	null	null
AGA	aspartylglucosaminidase	C1843367	Poor school performance	Abnormality of the nervous system	null	null	null	Biomarker	null	null	null
AGA	aspartylglucosaminidase	C1844704	Platyspondyly	Abnormality of the skeletal system	null	null	null	Biomarker	null	null	null
AGA	aspartylglucosaminidase	C1845112	Hyperkyphosis	Abnormality of the skeletal system	null	null	null	Biomarker	null	null	null
AGA	aspartylglucosaminidase	C1845847	Coarse facial features	Abnormality of head or neck	null	null	null	Biomarker	null	null	null
AGA	aspartylglucosaminidase	C1849367	Nasal bridge wide	Abnormality of head or neck	null	null	null	Biomarker	null	null	null
AGA	aspartylglucosaminidase	C1850493	Psychomotor regression, progressive	Abnormality of the nervous system	null	null	null	Biomarker	null	null	null
AGA	aspartylglucosaminidase	C1854114	Short nose	Abnormality of head or neck	null	null	null	Biomarker	null	null	null
AGA	aspartylglucosaminidase	C1855009	Psychomotor regression in infants	Abnormality of the nervous system	null	null	null	Biomarker	null	null	null
AGA	aspartylglucosaminidase	C1855019	Psychomotor regression	Abnormality of the nervous system	null	null	null	Biomarker	null	null	null
AGA	aspartylglucosaminidase	C1855996	Psychomotor regression beginning in infancy	Abnormality of the nervous system	null	null	null	Biomarker	null	null	null
AGA	aspartylglucosaminidase	C1856599	Beaked vertebral bodies	Abnormality of the skeletal system	null	null	null	Biomarker	null	null	null
AGA	aspartylglucosaminidase	C1857121	Neurodevelopmental regression	Abnormality of the nervous system	null	null	null	Biomarker	null	null	null
AGA	aspartylglucosaminidase	C1858452	Thickened calvaria	Abnormality of head or neck; Abnormality of the skeletal system	null	null	null	Biomarker	null	null	null
AGA	aspartylglucosaminidase	C1859678	Mental deterioration in childhood	Abnormality of the nervous system	null	null	null	Biomarker	null	null	null
AGA	aspartylglucosaminidase	C1859680	Broad face	Abnormality of head or neck	null	null	null	Biomarker	null	null	null
AGA	aspartylglucosaminidase	C1859682	Hypoplastic frontal sinuses	Abnormality of head or neck; Abnormality of the skeletal system	null	null	null	Biomarker	null	null	null
AGA	aspartylglucosaminidase	C2053437	Full lower lip	Abnormality of head or neck	null	null	null	Biomarker	null	null	null
AGA	aspartylglucosaminidase	C2227134	mandibular excess (physical finding)	Abnormality of head or neck; Abnormality of the skeletal system	null	null	null	Biomarker	null	null	null
AGA	aspartylglucosaminidase	C2748652	Large face	Abnormality of head or neck	null	null	null	Biomarker	null	null	null
AGA	aspartylglucosaminidase	C2931840	Aspartylglucosamidase (AGA) deficiency	null	208400	null	null	GermlineCausalMutation	null	null	null
AGA	aspartylglucosaminidase	C3550546	Depressed nasal root/bridge	Abnormality of head or neck	null	null	null	Biomarker	null	null	null
AGA	aspartylglucosaminidase	C3551535	Mitral regurgitation, mild	Abnormality of the cardiovascular system	null	null	null	Biomarker	null	null	null
AGA	aspartylglucosaminidase	C3714756	Intellectual Disability	Abnormality of the nervous system	null	Behavior and Behavior Mechanisms ; Mental Disorders ; Nervous System Diseases ; Pathological Conditions, Signs and Symptoms	null	Biomarker	null	null	null
AGA	aspartylglucosaminidase	C3806482	Recurrent respiratory infections	Abnormality of the immune system; Abnormality of the respiratory system	null	null	null	Biomarker	null	null	null
AGA	aspartylglucosaminidase	C4020860	Supratentorial atrophy	Abnormality of the nervous system	null	null	null	Biomarker	null	null	null
AGA	aspartylglucosaminidase	C4020876	Dull intelligence	Abnormality of the nervous system	null	null	null	Biomarker	null	null	null
AGA	aspartylglucosaminidase	C4020899	Autosomal recessive predisposition	null	null	null	null	Biomarker	null	null	null
AGA	aspartylglucosaminidase	C4021541	Anterior beaking of lumbar vertebrae	Abnormality of the skeletal system	null	null	null	Biomarker	null	null	null
AGA	aspartylglucosaminidase	C4021741	Abnormal cortical bone morphology	Abnormality of the skeletal system	null	null	null	Biomarker	null	null	null
AGA	aspartylglucosaminidase	C4021768	Abnormality of metabolism/homeostasis	Abnormality of metabolism/homeostasis	null	null	null	Biomarker	null	null	null
AGA	aspartylglucosaminidase	C4025662	Abnormality of the ulna	Abnormality of limbs; Abnormality of the skeletal system	null	null	null	Biomarker	null	null	null
AGA	aspartylglucosaminidase	C4072823	Broad cranium shape	Abnormality of head or neck; Abnormality of the skeletal system	null	null	null	Biomarker	null	null	null
AGA	aspartylglucosaminidase	C4072824	Wide skull shape	Abnormality of head or neck; Abnormality of the skeletal system	null	null	null	Biomarker	null	null	null
AGA	aspartylglucosaminidase	C4072825	Thickened facial skin with coarse facial features	Abnormality of head or neck	null	null	null	Biomarker	null	null	null
AGA	aspartylglucosaminidase	C4280495	Concave bridge of nose	Abnormality of head or neck	null	null	null	Biomarker	null	null	null
AGA	aspartylglucosaminidase	C4280548	Hypotrophic frontal sinus	Abnormality of head or neck; Abnormality of the skeletal system	null	null	null	Biomarker	null	null	null
AGA	aspartylglucosaminidase	C4280549	Decreased pneumatization of frontal sinus	Abnormality of head or neck; Abnormality of the skeletal system	null	null	null	Biomarker	null	null	null
AGA	aspartylglucosaminidase	C4280560	Increased thickness of cranium	Abnormality of head or neck; Abnormality of the skeletal system	null	null	null	Biomarker	null	null	null
AGA	aspartylglucosaminidase	C4280623	Rotting teeth	Abnormality of head or neck	null	null	null	Biomarker	null	null	null
AGA	aspartylglucosaminidase	C4280644	Increased size of mandible	Abnormality of head or neck; Abnormality of the skeletal system	null	null	null	Biomarker	null	null	null
AGA	aspartylglucosaminidase	C4280645	Hypertrophy of lower jaw	Abnormality of head or neck; Abnormality of the skeletal system	null	null	null	Biomarker	null	null	null
AGA	aspartylglucosaminidase	C0085078	Lysosomal Storage Diseases	null	null	Congenital, Hereditary, and Neonatal Diseases and Abnormalities ; Nutritional and Metabolic Diseases	null	GeneticVariation	The <span class= gene id= 15365992-1-4-7 >AGA</span> gene is mutated in patients with aspartylglucosaminuria (AGU), a <span class= disease id= 15365992-1-73-98 >lysosomal storage disease</span> enriched in the Finnish population.	15365992	2005
AGA	aspartylglucosaminidase	C0085078	Lysosomal Storage Diseases	null	null	Congenital, Hereditary, and Neonatal Diseases and Abnormalities ; Nutritional and Metabolic Diseases	null	GeneticVariation	Aspartylglucosaminuria (AGU) is a <span class= disease id= 1577713-1-34-59 >lysosomal storage disease</span> due to mutations in the <span class= gene id= 1577713-1-84-107 >aspartylglucosaminidase</span> (<span class= gene id= 1577713-1-109-112 >AGA</span>) gene.	1577713	1992
AGA	aspartylglucosaminidase	C0085078	Lysosomal Storage Diseases	null	null	Congenital, Hereditary, and Neonatal Diseases and Abnormalities ; Nutritional and Metabolic Diseases	null	GeneticVariation	We have identified a novel aspartylglucosaminuria (AGU) mutation in the second exon of the <span class= gene id= 7881426-1-91-114 >aspartylglucosaminidase</span> (<span class= gene id= 7881426-1-116-119 >AGA</span>) gene resulting in a <span class= disease id= 7881426-1-141-166 >lysosomal storage disease</span> in a Puerto Rican pedigree.	7881426	1995
AGA	aspartylglucosaminidase	C0085078	Lysosomal Storage Diseases	null	null	Congenital, Hereditary, and Neonatal Diseases and Abnormalities ; Nutritional and Metabolic Diseases	null	Biomarker	The deficiency of a lysosomal enzyme, <span class= gene id= 10444340-1-38-61 >aspartylglucosaminidase</span>, results in a <span class= disease id= 10444340-1-76-102 >lysosomal storage disorder</span>, aspartylglucosaminuria, manifesting as progressive mental retardation.	10444340	1999
AGA	aspartylglucosaminidase	C0085078	Lysosomal Storage Diseases	null	null	Congenital, Hereditary, and Neonatal Diseases and Abnormalities ; Nutritional and Metabolic Diseases	null	GeneticVariation	Aspartyglucosaminuria (AGU) is a <span class= disease id= 9425233-1-33-58 >lysosomal storage disease</span> with autosomal recessive inheritance that is caused by deficient activity of <span class= gene id= 9425233-1-136-159 >aspartylglucosaminidase</span> (<span class= gene id= 9425233-1-161-164 >AGA</span>), a lysosomal enzyme belonging to the newly described enzyme family of N-terminal hydrola…	9425233	1998
AGA	aspartylglucosaminidase	C0085078	Lysosomal Storage Diseases	null	null	Congenital, Hereditary, and Neonatal Diseases and Abnormalities ; Nutritional and Metabolic Diseases	null	Biomarker	Aspartylglycosaminuria (AGU) is a <span class= disease id= 8830180-1-34-60 >lysosomal storage disorder</span> of glycoprotein degradation caused by deficiency of <span class= gene id= 8830180-1-113-133 >glycosylasparaginase</span> (<span class= gene id= 8830180-1-135-137 >GA</span>).	8830180	1996
AGA	aspartylglucosaminidase	C0085078	Lysosomal Storage Diseases	null	null	Congenital, Hereditary, and Neonatal Diseases and Abnormalities ; Nutritional and Metabolic Diseases	null	GeneticVariation	Aspartylglycosaminuria (AGU) is a <span class= disease id= 8457202-1-34-59 >lysosomal storage disease</span> principally occurring in Finland that results from mutations in the structural gene for <span class= gene id= 8457202-1-148-168 >glycosylasparaginase</span> (AGU).	8457202	1993
AGA	aspartylglucosaminidase	C0085078	Lysosomal Storage Diseases	null	null	Congenital, Hereditary, and Neonatal Diseases and Abnormalities ; Nutritional and Metabolic Diseases	null	Biomarker	The major known <span class= gene id= 1840528-8-16-36 >glycosylasparaginase</span> gene defect G488----C, which causes the <span class= disease id= 1840528-8-77-102 >lysosomal storage disease</span> aspartylglycosaminuria (AGU) in Finland, is located in exon 4.	1840528	1991
AGA	aspartylglucosaminidase	C0085078	Lysosomal Storage Diseases	null	null	Congenital, Hereditary, and Neonatal Diseases and Abnormalities ; Nutritional and Metabolic Diseases	null	GeneticVariation	Aspartylglucosaminuria (AGU) is a <span class= disease id= 16518877-1-34-59 >lysosomal storage disease</span> with severe neurodegenerative clinical features resulting from the deficiency of lysosomal <span class= gene id= 16518877-1-151-174 >aspartylglucosaminidase</span> (<span class= gene id= 16518877-1-176-179 >AGA</span>).	16518877	2006
AGA	aspartylglucosaminidase	C0085078	Lysosomal Storage Diseases	null	null	Congenital, Hereditary, and Neonatal Diseases and Abnormalities ; Nutritional and Metabolic Diseases	null	GeneticVariation	A deficiency of functional <span class= gene id= 11309371-1-27-50 >aspartylglucosaminidase</span> (<span class= gene id= 11309371-1-52-55 >AGA</span>) causes a <span class= disease id= 11309371-1-66-91 >lysosomal storage disease</span>, aspartylglucosaminuria (AGU).	11309371	2001
AGA	aspartylglucosaminidase	C0027612	Congenital, Hereditary, and Neonatal Diseases and Abnormalities	null	null	Congenital, Hereditary, and Neonatal Diseases and Abnormalities	null	Biomarker	<span class=gene id=16435229>aspartylglucosaminidase</span> may have a role in development of <span class=disease id=16435229>congenital disorders of glycosylation</span> type I	16435229	2006
AGA	aspartylglucosaminidase	C4083212	Alopecia, Male Pattern	Abnormality of the integument	109200	Pathological Conditions, Signs and Symptoms ; Skin and Connective Tissue Diseases	null	GeneticVariation	<span class= disease id= 22032556-1-0-21 >Male-pattern baldness</span> (androgenetic alopecia, <span class= gene id= 22032556-1-46-49 >AGA</span>) is the most common form of hair loss among humans.	22032556	2012
AGA	aspartylglucosaminidase	C4083212	Alopecia, Male Pattern	Abnormality of the integument	109200	Pathological Conditions, Signs and Symptoms ; Skin and Connective Tissue Diseases	null	GeneticVariation	<span class= disease id= 23701444-1-0-21 >Male pattern baldness</span> (androgenetic alopecia, <span class= gene id= 23701444-1-46-49 >AGA</span>) is a highly heritable trait and the most common form of hair loss in humans.	23701444	2013
AGA	aspartylglucosaminidase	C4083212	Alopecia, Male Pattern	Abnormality of the integument	109200	Pathological Conditions, Signs and Symptoms ; Skin and Connective Tissue Diseases	null	GeneticVariation	Genetic variants in the human androgen receptor gene (AR) are associated with <span class= disease id= 19373488-1-78-99 >male pattern baldness</span> (androgenetic alopecia, <span class= gene id= 19373488-1-124-127 >AGA</span>) in Europeans.	19373488	2009
AGA	aspartylglucosaminidase	C4083212	Alopecia, Male Pattern	Abnormality of the integument	109200	Pathological Conditions, Signs and Symptoms ; Skin and Connective Tissue Diseases	null	GeneticVariation	The gene encoding the androgen receptor (AR) is associated with <span class= disease id= 21073542-1-64-85 >male pattern baldness</span> (<span class= disease id= 21073542-1-87-108 >androgenetic alopecia</span> - <span class= gene id= 21073542-1-111-114 >AGA</span>).	21073542	2011
AGA	aspartylglucosaminidase	C0162311	Androgenetic Alopecia	null	109200	Pathological Conditions, Signs and Symptoms ; Skin and Connective Tissue Diseases	null	Biomarker	The gene encoding the androgen receptor (AR) is associated with male pattern baldness (<span class= disease id= 21073542-1-87-108 >androgenetic alopecia</span> - <span class= gene id= 21073542-1-111-114 >AGA</span>).	21073542	2011
AGA	aspartylglucosaminidase	C0162311	Androgenetic Alopecia	null	109200	Pathological Conditions, Signs and Symptoms ; Skin and Connective Tissue Diseases	null	Biomarker	In six tumors, identical <span class= gene id= 8439962-4-25-28 >AGA</span> (<span class= disease id= 8439962-4-30-33 >Arg</span>)--&gt;ACA (Thr) point mutations at codon 280 were observed, suggesting a mutational hotspot in these tumors.	8439962	1993
AGA	aspartylglucosaminidase	C0162311	Androgenetic Alopecia	null	109200	Pathological Conditions, Signs and Symptoms ; Skin and Connective Tissue Diseases	null	Biomarker	We recently generated a novel neuroprotective peptide named Colivelin by attaching activity-dependent neurotrophic factor (ADNF) to the N-terminus of a potent Humanin derivative, <span class= gene id= 17519506-4-179-182 >AGA</span>-(<span class= disease id= 17519506-4-184-187 >C8R</span>)HNG17.	17519506	2006
AGA	aspartylglucosaminidase	C0002170	Alopecia	Abnormality of head or neck; Abnormality of the integument	null	Pathological Conditions, Signs and Symptoms ; Skin and Connective Tissue Diseases	null	GeneticVariation	Male pattern baldness (androgenetic alopecia, <span class= gene id= 23701444-1-46-49 >AGA</span>) is a highly heritable trait and the most common form of <span class= disease id= 23701444-1-107-116 >hair loss</span> in humans.	23701444	2013
AGA	aspartylglucosaminidase	C0002170	Alopecia	Abnormality of head or neck; Abnormality of the integument	null	Pathological Conditions, Signs and Symptoms ; Skin and Connective Tissue Diseases	null	GeneticVariation	Male-pattern baldness (androgenetic alopecia, <span class= gene id= 22032556-1-46-49 >AGA</span>) is the most common form of <span class= disease id= 22032556-1-78-87 >hair loss</span> among humans.	22032556	2012
AGA	aspartylglucosaminidase	C0007570	Celiac Disease	Abnormality of metabolism/homeostasis; Abnormality of the digestive system; Abnormality of the immune system	null	Digestive System Diseases ; Nutritional and Metabolic Diseases	null	Biomarker	Potential <span class= disease id= 17573785-9-10-12 >CD</span> trigger(s) other than only gluten probably function before <span class= gene id= 17573785-9-72-75 >AGA</span>-IgG emerges, i.e., &gt; or =3 months earlier than the transglutaminase-associated antibodies appear.	17573785	2007
AGA	aspartylglucosaminidase	C0007570	Celiac Disease	Abnormality of metabolism/homeostasis; Abnormality of the digestive system; Abnormality of the immune system	null	Digestive System Diseases ; Nutritional and Metabolic Diseases	null	Biomarker	Diagnosis of <span class= disease id= 9647032-3-13-27 >celiac disease</span> was made on the basis of clinical history, presence of positive antigliadin IgA (AGA-A) and IgG (<span class= gene id= 9647032-3-125-128 >AGA</span>-G) antibodies, antireticulin antibodies (ARA), antiendomysium antibodies (EMA), and was confirmed by jejunal biopsy.	9647032	1998
AGA	aspartylglucosaminidase	C0267971	Storage disease	null	null	null	null	Biomarker	<span class= gene id= 8172656-1-0-23 >Aspartylglucosaminidase</span> (<span class= gene id= 8172656-1-25-28 >AGA</span>) is a lysosomal enzyme, the deficiency in which leads to human <span class= disease id= 8172656-1-92-107 >storage disease</span> aspartylglucosaminuria (AGU).	8172656	1994
AGA	aspartylglucosaminidase	C0267971	Storage disease	null	null	null	null	GeneticVariation	During the past few years there has been significant progress in our understanding of both the protein chemistry and molecular biology of <span class= gene id= 8405810-2-138-158 >glycosylasparaginase</span> (EC 3.5.1.26) as well as the molecular changes underlying the <span class= disease id= 8405810-2-221-236 >storage disease</span> AGU that results from deficiency of this lysosomal hydrolase.	8405810	1993
AGA	aspartylglucosaminidase	C0004031	Aspergillosis, Allergic Bronchopulmonary	null	null	Bacterial Infections and Mycoses ; Immune System Diseases ; Respiratory Tract Diseases ; Skin and Connective Tissue Diseases	null	GeneticVariation	Patients with <span class= disease id= 12743564-8-14-18 >ABPA</span> with GCT and AGG alleles showed significantly high levels of total IgE and percentage eosinophilia versus patients with <span class= disease id= 12743564-8-139-143 >ABPA</span> with CCT and <span class= gene id= 12743564-8-157-160 >AGA</span> alleles.	12743564	2003
AGA	aspartylglucosaminidase	C0004096	Asthma	Abnormality of the immune system; Abnormality of the respiratory system	null	Immune System Diseases ; Respiratory Tract Diseases	null	GeneticVariation	For African-Americans, who had a low frequency of the AAG haplotype, carrying one copy of the AGG haplotype was associated with a lower risk of <span class= disease id= 16021473-8-144-150 >asthma</span> (OR = 0.3, 95% CI 0.1-0.8), as compared with two copies of the <span class= gene id= 16021473-8-214-217 >AGA</span> haplotype.	16021473	2005
AGA	aspartylglucosaminidase	C0007103	Malignant neoplasm of endometrium	null	null	null	null	GeneticVariation	An association between <span class= disease id= 15099969-3-23-41 >endometrial cancer</span> and the polymorphism at codon 31 (AGC/serine to <span class= gene id= 15099969-3-90-93 >AGA</span>/arginine [<span class= variant dbSNP= NA genes_norm= NA >Ser(31)Arg</span>]) of the p21 gene, which is known to be a downstream mediator of p53, has also been reported.	15099969	2004
AGA	aspartylglucosaminidase	C0014121	Bacterial Endocarditis	Abnormality of the cardiovascular system; Abnormality of the immune system	null	Bacterial Infections and Mycoses ; Cardiovascular Diseases	null	GeneticVariation	The presence of any of the three GGA/GAA/<span class= gene id= 24165416-6-41-44 >AGA</span> haplotypes was more frequent in patients with <span class= disease id= 24165416-6-91-93 >IE</span> (OR 8.22, 95CI% 1.8-37.4, p 0.001).	24165416	2013
AGA	aspartylglucosaminidase	C0020459	Hyperinsulinism	Abnormality of metabolism/homeostasis; Abnormality of the endocrine system	null	Nutritional and Metabolic Diseases	null	GeneticVariation	The A-allele of a single nucleotide polymorphism (SNP) in exon 31 of the SUR1 gene (AGG--&gt;<span class= gene id= 11030411-2-90-93 >AGA</span>; Arg1273Arg) has previously been shown to be associated with <span class= disease id= 11030411-2-155-171 >hyperinsulinemia</span> in nondiabetic Mexican-American subjects.	11030411	2000
AGA	aspartylglucosaminidase	C0021400	Influenza	null	null	Respiratory Tract Diseases ; Virus Diseases	null	Biomarker	For example, <span class= gene id= 18552348-3-13-36 >aspartylglucosaminidase</span> (<span class= gene id= 18552348-3-38-41 >AGA</span>), PLA2, SIAT8B, GALNT7, or B3GAT1 metabolize chemical ligands to which the <span class= disease id= 18552348-3-117-126 >influenza</span> virus, herpes simplex, cytomegalovirus (CMV), rubella, or Toxoplasma gondii bind.	18552348	2010
AGA	aspartylglucosaminidase	C0024143	Lupus Nephritis	null	null	Female Urogenital Diseases and Pregnancy Complications ; Immune System Diseases ; Male Urogenital Diseases ; Skin and Connective Tissue Diseases	null	GeneticVariation	Four trans-eSNPs were observed to be associated with susceptibility to <span class= disease id= 26509176-6-71-73 >LN</span> (P &lt; 0.05), including ANKRD50 <span class= variant dbSNP= rs17008504 genes_norm= 175-54790-57144-57182-9474 >rs17008504</span>, <span class= gene id= 26509176-6-116-119 >AGA</span> <span class= variant dbSNP= rs2271100 genes_norm= 175-54790-57144-57182-9474 >rs2271100</sp…	26509176	2015
AGA	aspartylglucosaminidase	C0024623	Malignant neoplasm of stomach	null	null	Digestive System Diseases ; Neoplasms	null	GeneticVariation	Compared with the most common haplotype GGA, haplotypes <span class= gene id= 17433039-6-56-59 >AGA</span>, GGG and GAA (each containing one variant allele) were associated with 33%, 29% and 34% significantly decreased risk of <span class= disease id= 17433039-6-180-194 >gastric cancer</span> (adjusted OR = 0.67, 95% CI = 0.55-0.82 for <span class= gene id= 17433039-6-239-242 >AGA</span>; OR = 0.…	17433039	2007
AGA	aspartylglucosaminidase	C0030193	Pain	Constitutional symptom	null	Nervous System Diseases ; Pathological Conditions, Signs and Symptoms	null	AlteredExpression	However, there was <span class= negexp >no association</span> of serum <span class= gene id= 17437606-6-43-46 >AGA</span> activity with renal function or <span class= disease id= 17437606-6-79-83 >pain</span> symptom scores.	17437606	2007
AGA	aspartylglucosaminidase	C0038013	Ankylosing spondylitis	null	null	Musculoskeletal Diseases	null	GeneticVariation	Validation of SNP showed that the LRP5SNP3 were associated with <span class= disease id= 21885484-5-64-66 >AS</span> after multiple testing correction (allele P(c) = 0.0087, genotype P(c) = 0.0316, haplotype <span class= gene id= 21885484-5-158-161 >AGA</span>, P(c) = 0.0051, OR = 2.54 and haplotype AGG, P(c) = 0.048, OR = 0.63, respectively).	21885484	2012
AGA	aspartylglucosaminidase	C0038454	Cerebrovascular accident	Abnormality of the cardiovascular system; Abnormality of the nervous system	601367	Cardiovascular Diseases ; Nervous System Diseases	null	Biomarker	Thus, <span class= gene id= 26062019-10-6-9 >AGA</span>(C8R)-HNG17 has potential use for the development of drug therapies for necrosis-related diseases, for example, traumatic brain injury, <span class= disease id= 26062019-10-145-151 >stroke</span>, myocardial infarction, and other conditions for which no efficient drug-based treatment is currently available.	26062019	2015
AGA	aspartylglucosaminidase	C0234221	Acroparesthesia	null	null	null	null	AlteredExpression	There were <span class= negexp >no associations</span> between the biochemical levels of serum <span class= gene id= 10514230-7-67-70 >AGA</span> activity and renal function (Ccr values) or the symptom scores (grading of <span class= disease id= 10514230-7-146-161 >acroparesthesia</span>), indicating that biochemical parameters do <span class= negexp >not predict</span> clinical severity.	10514230	1999
AGA	aspartylglucosaminidase	C0282577	Congenital Disorders of Glycosylation	null	null	Congenital, Hereditary, and Neonatal Diseases and Abnormalities ; Nutritional and Metabolic Diseases	null	Biomarker	Elevation of plasma <span class= gene id= 16435229-0-20-43 >aspartylglucosaminidase</span> is a useful marker for the <span class= disease id= 16435229-0-71-108 >congenital disorders of glycosylation</span> type I (CDG I).	16435229	2006
AGA	aspartylglucosaminidase	C0476089	Endometrial Carcinoma	Abnormality of the genitourinary system; Neoplasm	6.04396e+17	Female Urogenital Diseases and Pregnancy Complications ; Neoplasms	null	GeneticVariation	An association between <span class= disease id= 15099969-3-23-41 >endometrial cancer</span> and the polymorphism at codon 31 (AGC/serine to <span class= gene id= 15099969-3-90-93 >AGA</span>/arginine [<span class= variant dbSNP= NA genes_norm= NA >Ser(31)Arg</span>]) of the p21 gene, which is known to be a downstream mediator of p53, has also been reported.	15099969	2004
AGA	aspartylglucosaminidase	C0699791	Stomach Carcinoma	Abnormality of the digestive system; Neoplasm	613659	null	null	GeneticVariation	Compared with the most common haplotype GGA, haplotypes <span class= gene id= 17433039-6-56-59 >AGA</span>, GGG and GAA (each containing one variant allele) were associated with 33%, 29% and 34% significantly decreased risk of <span class= disease id= 17433039-6-180-194 >gastric cancer</span> (adjusted OR = 0.67, 95% CI = 0.55-0.82 for <span class= gene id= 17433039-6-239-242 >AGA</span>; OR = 0.…	17433039	2007
AGA	aspartylglucosaminidase	C1541923	Infective endocarditis	null	null	Cardiovascular Diseases	null	GeneticVariation	The presence of any of the three GGA/GAA/<span class= gene id= 24165416-6-41-44 >AGA</span> haplotypes was more frequent in patients with <span class= disease id= 24165416-6-91-93 >IE</span> (OR 8.22, 95CI% 1.8-37.4, p 0.001).	24165416	2013
AGA	aspartylglucosaminidase	C1832648	Hypoparathyroidism familial isolated	null	146200	null	null	GeneticVariation	Screening of amplified DNA from normal subjects and patients with <span class= disease id= 1740484-5-66-69 >FIH</span> revealed two single base changes that altered migration of amplified preproPTH gene fragments through denaturing gels: 1) an A----G transition in intron 1; 10 nucleotides upstream of exon 2; and 2) a C----A transversion in exon 3 that conserves the arginine residue at codon 52 (C…	1740484	1992
AGA	aspartylglucosaminidase	C1883486	Uterine Corpus Cancer	null	null	null	null	GeneticVariation	An association between <span class= disease id= 15099969-3-23-41 >endometrial cancer</span> and the polymorphism at codon 31 (AGC/serine to <span class= gene id= 15099969-3-90-93 >AGA</span>/arginine [<span class= variant dbSNP= NA genes_norm= NA >Ser(31)Arg</span>]) of the p21 gene, which is known to be a downstream mediator of p53, has also been reported.	15099969	2004
AGA	aspartylglucosaminidase	C4049006	Selective immunoglobulin A deficiency	null	137100	null	null	Biomarker	Patients with elevated EMA, or <span class= gene id= 10636980-5-31-34 >AGA</span>-IgG elevation and <span class= disease id= 10636980-5-53-77 >selective IgA deficiency</span>, were advised to undergo small intestinal biopsy.	10636980	2000
Symbol	Gene Name	cui	Disease Name	HPO Term	OMIM	Disease Class	Protein Class	Association Type	Sentence in the supporting publication	PMID	PMID Year
FLT1	fms related tyrosine kinase 1	C0023890	Liver Cirrhosis	Abnormality of the digestive system	null	Digestive System Diseases	null	Biomarker	Hypoxia-induced VEGF and collagen I expressions are associated with angiogenesis and fibrogenesis in experimental cirrhosis.	11981751	2002
FLT1	fms related tyrosine kinase 1	C0023890	Liver Cirrhosis	Abnormality of the digestive system	null	Digestive System Diseases	null	Biomarker	Up-regulation of proproliferative genes and the ligand/receptor pair placental growth factor and <span class= gene id= 17696935-0-97-142 >vascular endothelial growth factor receptor 1</span> in hepatitis C <span class= disease id= 17696935-0-158-167 >cirrhosis</span>.	17696935	2007
FLT1	fms related tyrosine kinase 1	C0023890	Liver Cirrhosis	Abnormality of the digestive system	null	Digestive System Diseases	null	Biomarker	Hypoxia-induced VEGF and collagen I expressions are associated with angiogenesis and fibrogenesis in experimental cirrhosis.	11981751	2002
FLT1	fms related tyrosine kinase 1	C2937358	Cerebral Hemorrhage	Abnormality of blood and blood-forming tissues; Abnormality of the cardiovascular system; Abnormality of the nervous system	null	Cardiovascular Diseases ; Nervous System Diseases ; Pathological Conditions, Signs and Symptoms	null	Biomarker	Cerebral angiogenesis after collagenase-induced intracerebral hemorrhage in rats.	17888890	2007
FLT1	fms related tyrosine kinase 1	C2937358	Cerebral Hemorrhage	Abnormality of blood and blood-forming tissues; Abnormality of the cardiovascular system; Abnormality of the nervous system	null	Cardiovascular Diseases ; Nervous System Diseases ; Pathological Conditions, Signs and Symptoms	null	Biomarker	Cerebral angiogenesis after collagenase-induced intracerebral hemorrhage in rats.	17888890	2007
FLT1	fms related tyrosine kinase 1	C0032914	Pre-Eclampsia	Abnormality of prenatal development or birth	189800	Female Urogenital Diseases and Pregnancy Complications	null	Biomarker	Soluble fms-like tyrosine kinase-1 is increased in the first trimester in women with subsequent late-onset preeclampsia and might therefore be useful to predict preeclampsia.	18771978	2008
FLT1	fms related tyrosine kinase 1	C0032914	Pre-Eclampsia	Abnormality of prenatal development or birth	189800	Female Urogenital Diseases and Pregnancy Complications	null	AlteredExpression	Preeclamptic placental villous explants showed a four-fold increase in sVEGFR-1 over normal pregnancies/levels of sVEGFR-1 in preeclampsia are responsible for inhibiting angiogenesis.	15472115	2005
FLT1	fms related tyrosine kinase 1	C0032914	Pre-Eclampsia	Abnormality of prenatal development or birth	189800	Female Urogenital Diseases and Pregnancy Complications	null	GeneticVariation	Allelic variations in the fms-like tyrosine kinase 1 and vascular endothelial growth factor C genes are associated with preeclampsia in both ethnic groups.	20223440	2010
FLT1	fms related tyrosine kinase 1	C0032914	Pre-Eclampsia	Abnormality of prenatal development or birth	189800	Female Urogenital Diseases and Pregnancy Complications	null	Biomarker	Autoantibodies against angiotensin II type 1 receptor (AT1-AAs) were common in patients with preeclampsia, although sFlt-1 was a superior biomarker.	19064815	2009
FLT1	fms related tyrosine kinase 1	C0032914	Pre-Eclampsia	Abnormality of prenatal development or birth	189800	Female Urogenital Diseases and Pregnancy Complications	null	Biomarker	sFlt-1 and PlGF and their ratio relative to one another may play a role in the development of preeclampsia	17982238	2007
FLT1	fms related tyrosine kinase 1	C0032914	Pre-Eclampsia	Abnormality of prenatal development or birth	189800	Female Urogenital Diseases and Pregnancy Complications	null	GeneticVariation	A soluble human-specific splicing variant of Flt1 in vascular smooth muscle cells, especially in placental cells in pre-eclampsia.	18515749	2008
FLT1	fms related tyrosine kinase 1	C0032914	Pre-Eclampsia	Abnormality of prenatal development or birth	189800	Female Urogenital Diseases and Pregnancy Complications	null	AlteredExpression	Women with preeclampsia and preexisting diabetes hve elevated blood levels of FLT1.	17259514	2007
FLT1	fms related tyrosine kinase 1	C0032914	Pre-Eclampsia	Abnormality of prenatal development or birth	189800	Female Urogenital Diseases and Pregnancy Complications	null	Biomarker	Placental expression of ceruloplasmin in pregnancies complicated by severe preeclampsia.	18679377	2008
FLT1	fms related tyrosine kinase 1	C0032914	Pre-Eclampsia	Abnormality of prenatal development or birth	189800	Female Urogenital Diseases and Pregnancy Complications	null	Biomarker	Demonstrates the utility of sVEGFR-1 as a sensitive and specific biomarker for the early onset (&lt; or = 34 weeks) of pre-eclampsia.	18992679	2008
FLT1	fms related tyrosine kinase 1	C0032914	Pre-Eclampsia	Abnormality of prenatal development or birth	189800	Female Urogenital Diseases and Pregnancy Complications	null	AlteredExpression	Third-trimester increases in sFlt-1 and decreases in placental growth factor levels are associated with preeclampsia.	17197602	2007
FLT1	fms related tyrosine kinase 1	C0032914	Pre-Eclampsia	Abnormality of prenatal development or birth	189800	Female Urogenital Diseases and Pregnancy Complications	null	Biomarker	fms-like tyrosine kinase 1, a circulating antiangiogenic protein, may play an important role in the pathogenesis of preeclampsia [review]	15817508	2005
FLT1	fms related tyrosine kinase 1	C0032914	Pre-Eclampsia	Abnormality of prenatal development or birth	189800	Female Urogenital Diseases and Pregnancy Complications	null	Biomarker	Increased sFlt-1 secretion in first versus second pregnancies may account in part for the increased risk of preeclampsia among nulliparous women.	16021053	2005
FLT1	fms related tyrosine kinase 1	C0032914	Pre-Eclampsia	Abnormality of prenatal development or birth	189800	Female Urogenital Diseases and Pregnancy Complications	null	GeneticVariation	An SNP involved in controlling fetal inflammation (interleukin-6 receptor 1) and DNA variants in maternal genes encoding for proteins involved in extracellular matrix metabolism approximately doubled the risk of PTB.	20452482	2010
FLT1	fms related tyrosine kinase 1	C0032914	Pre-Eclampsia	Abnormality of prenatal development or birth	189800	Female Urogenital Diseases and Pregnancy Complications	null	Biomarker	role for sFlt-1 in the maternal manifestations of preeclampsia	15886253	2005
FLT1	fms related tyrosine kinase 1	C0032914	Pre-Eclampsia	Abnormality of prenatal development or birth	189800	Female Urogenital Diseases and Pregnancy Complications	null	Biomarker	Cigarette smoking is associated with lower maternal sFlt-1 concentrations during pregnancy and preeclampsia	18566591	2008
FLT1	fms related tyrosine kinase 1	C0032914	Pre-Eclampsia	Abnormality of prenatal development or birth	189800	Female Urogenital Diseases and Pregnancy Complications	null	Biomarker	patients destined to develop Preeclampsia had a significantly higher plasma concentration of sVEGFR-1 (vascular endothelial growth factor receptor) at 26 and 29 weeks of gestation	18175241	2008
FLT1	fms related tyrosine kinase 1	C0032914	Pre-Eclampsia	Abnormality of prenatal development or birth	189800	Female Urogenital Diseases and Pregnancy Complications	null	AlteredExpression	Apoptotic levels do not correlate with Flt1 in preeclampsia placentae and are not regulated by in vivo exposure to the antihypertensives clonidine and hydralazine.	19003637	2008
FLT1	fms related tyrosine kinase 1	C0032914	Pre-Eclampsia	Abnormality of prenatal development or birth	189800	Female Urogenital Diseases and Pregnancy Complications	null	Biomarker	Mothers with small for gestational age fetuses had high plasma vascular endothelial growth factor receptor (sVEGFR-1), but lower than preeclampsia patients; those with abnormal uterine and umbilical artery velocimetry had the highest sVEGFR-1	18175242	2008
FLT1	fms related tyrosine kinase 1	C0032914	Pre-Eclampsia	Abnormality of prenatal development or birth	189800	Female Urogenital Diseases and Pregnancy Complications	null	AlteredExpression	an increased expression of fms-related tyrosine kinase 1 (FLT1), was detected in the placentas of patients with both preeclampsia and small for gestational age infants	18330824	2008
FLT1	fms related tyrosine kinase 1	C0025202	melanoma	Abnormality of the integument; Neoplasm	null	Neoplasms	null	AlteredExpression	<span class= gene id= 21212411-0-0-7 >VEGFR-1</span> expressed by <span class= disease id= 21212411-0-21-39 >malignant melanoma</span>-initiating cells is required for tumor growth.	21212411	2011
FLT1	fms related tyrosine kinase 1	C0025202	melanoma	Abnormality of the integument; Neoplasm	null	Neoplasms	null	GeneticVariation	We found ERBB4 mutations in 19% of individuals with <span class=disease id=19718025-4-52-60>melanoma</span> and found mutations in two other kinases (<span class=gene id=19718025-4-103-107>FLT1</span> and PTK2B) in 10% of individuals with <span class=disease id=19718025-4-146-155>melanomas</span>.	19718025	2009
FLT1	fms related tyrosine kinase 1	C0025202	melanoma	Abnormality of the integument; Neoplasm	null	Neoplasms	null	Biomarker	Model 2: <span class= gene id= 10937546-7-9-18 >Adflt-ExR</span> was injected into pre-established B16 cell-induced eyelid <span class= disease id= 10937546-7-77-95 >malignant melanoma</span>.	10937546	2000
FLT1	fms related tyrosine kinase 1	C0025202	melanoma	Abnormality of the integument; Neoplasm	null	Neoplasms	null	Biomarker	These data support the involvement in melanoma growth and survival of a VEGF-dependent internal autocrine loop mechanism, at least in vitro.	15610528	2005
FLT1	fms related tyrosine kinase 1	C0025202	melanoma	Abnormality of the integument; Neoplasm	null	Neoplasms	null	Biomarker	Therapy response monitoring of the early effects of a new BRAF inhibitor on <span class= disease id= 25204436-0-76-84 >melanoma</span> xenograft in mice: evaluation of (18) F-FDG-PET and (18) F-<span class= gene id= 25204436-0-144-147 >FLT</span>-PET.	25204436	2014
FLT1	fms related tyrosine kinase 1	C0025202	melanoma	Abnormality of the integument; Neoplasm	null	Neoplasms	null	AlteredExpression	<span class= disease id= 10541969-0-0-8 >Melanoma</span>-associated expression of vascular endothelial growth factor and its receptors <span class= gene id= 10541969-0-87-92 >FLT-1</span> and KDR.	10541969	1999
FLT1	fms related tyrosine kinase 1	C0025202	melanoma	Abnormality of the integument; Neoplasm	null	Neoplasms	null	AlteredExpression	Established <span class= disease id= 10616207-8-12-20 >melanoma</span> cell lines expressed <span class= gene id= 10616207-8-42-49 >VEGFR-1</span> mRNA in four of five lines, with VEGFR-2 coexpression in two lines.	10616207	2000
FLT1	fms related tyrosine kinase 1	C0025202	melanoma	Abnormality of the integument; Neoplasm	null	Neoplasms	null	AlteredExpression	In this study we investigated whether PlGF and NRP-1 cooperate in promoting <span class= disease id= 26846845-4-76-84 >melanoma</span> aggressiveness independently of <span class= gene id= 26846845-4-117-124 >VEGFR-1</span>.	26846845	2015
FLT1	fms related tyrosine kinase 1	C0025202	melanoma	Abnormality of the integument; Neoplasm	null	Neoplasms	null	Biomarker	<span class= gene id= 21389833-0-0-6 >VEGFR1</span> and PKC&alpha; signaling control <span class= disease id= 21389833-0-34-42 >melanoma</span> vasculogenic mimicry in a VEGFR2 kinase-independent manner.	21389833	2011
FLT1	fms related tyrosine kinase 1	C0025202	melanoma	Abnormality of the integument; Neoplasm	null	Neoplasms	null	AlteredExpression	Increased expression of <span class=gene id=15166498>FLT1</span> is associated with an aggressive angiogenic phenotype in <span class=disease id=15166498>melanoma</span>.	15166498	2004
FLT1	fms related tyrosine kinase 1	C0025202	melanoma	Abnormality of the integument; Neoplasm	null	Neoplasms	null	Biomarker	We found ERBB4 mutations in 19% of individuals with <span class= disease id= 19718025-4-52-60 >melanoma</span> and found mutations in two other kinases (<span class= gene id= 19718025-4-103-107 >FLT1</span> and PTK2B) in 10% of individuals with <span class= disease id= 19718025-4-146-155 >melanomas</span>.	19718025	2009
FLT1	fms related tyrosine kinase 1	C0025202	melanoma	Abnormality of the integument; Neoplasm	null	Neoplasms	null	GeneticVariation	We found ERBB4 mutations in 19% of individuals with <span class= disease id= 19718025-4-52-60 >melanoma</span> and found mutations in two other kinases (<span class= gene id= 19718025-4-103-107 >FLT1</span> and PTK2B) in 10% of individuals with <span class= disease id= 19718025-4-146-155 >melanomas</span>.	19718025	2009
FLT1	fms related tyrosine kinase 1	C0025202	melanoma	Abnormality of the integument; Neoplasm	null	Neoplasms	null	AlteredExpression	Placenta growth factor (PlGF) and its receptor <span class= gene id= 21109946-1-47-92 >vascular endothelial growth factor receptor-1</span> (<span class= gene id= 21109946-1-94-101 >VEGFR-1</span>) are co-expressed in a large number of human <span class= disease id= 21109946-1-147-155 >melanoma</span> cell lines.	21109946	2011
FLT1	fms related tyrosine kinase 1	C0025202	melanoma	Abnormality of the integument; Neoplasm	null	Neoplasms	null	Biomarker	Expresson of vascular endothelial growth factor, its receptors (<span class= gene id= 11438469-0-64-69 >FLT-1</span>, KDR) and TSP-1 related to microvessel density and patient outcome in vertical growth phase <span class= disease id= 11438469-0-162-171 >melanomas</span>.	11438469	2001
FLT1	fms related tyrosine kinase 1	C0025202	melanoma	Abnormality of the integument; Neoplasm	null	Neoplasms	null	Biomarker	Analyzing the contribution of progenitor-like cells during melanoma metastasis formation, we observed an enhanced proliferation and mobilization of <span class= gene id= 17230507-6-148-155 >VEGFR-1</span>+ myeloid and VEGFR-2+ endothelial cells with progenitor potential by the induction of <span class= disease id= 17230507-6-242-250 >melanoma</span> lung metastasis, which was not influenced by in…	17230507	2007
FLT1	fms related tyrosine kinase 1	C0027627	Neoplasm Metastasis	null	null	Neoplasms ; Pathological Conditions, Signs and Symptoms	null	Biomarker	Moreover, we found that the soluble <span class= gene id= 25895458-5-36-41 >Flt-1</span> from SWT neutralized the increased placental growth factor (PLGF) secreted by the <span class= disease id= 25895458-5-124-141 >metastatic cancer</span> cells after primary cancer resection and subsequently inhibited the cancer neovascularization to suppress the <span class= disease id= 25895458-5-252-269 >met…	25895458	2015
FLT1	fms related tyrosine kinase 1	C0027627	Neoplasm Metastasis	null	null	Neoplasms ; Pathological Conditions, Signs and Symptoms	null	Biomarker	Simultaneous blockade of <span class= gene id= 17230507-0-25-32 >VEGFR-1</span> and VEGFR-2 activation is necessary to efficiently inhibit experimental melanoma growth and <span class= disease id= 17230507-0-125-135 >metastasis</span> formation.	17230507	2007
FLT1	fms related tyrosine kinase 1	C0027627	Neoplasm Metastasis	null	null	Neoplasms ; Pathological Conditions, Signs and Symptoms	null	AlteredExpression	<span class= gene id= 24908415-14-0-5 >Flt-1</span> was overexpressed in primary CRC and their nodal <span class= disease id= 24908415-14-55-65 >metastases</span>.	24908415	2014
FLT1	fms related tyrosine kinase 1	C0027627	Neoplasm Metastasis	null	null	Neoplasms ; Pathological Conditions, Signs and Symptoms	null	AlteredExpression	Because the crucial role of angiogenesis has been demonstrated in tumor growth and <span class= disease id= 10738243-1-83-93 >metastasis</span>, the present study was undertaken to characterize the relative expression of vascular endothelial growth factors VEGF (vascular endothelial growth factor), VEGF-B, VEGF-C, and their receptors KDR (kinase insert domain-containing receptor), <span class= ge…	10738243	2000
FLT1	fms related tyrosine kinase 1	C0027627	Neoplasm Metastasis	null	null	Neoplasms ; Pathological Conditions, Signs and Symptoms	null	Biomarker	Chemotherapy enhances <span class= disease id= 21975929-0-22-32 >metastasis</span> formation via <span class= gene id= 21975929-0-47-54 >VEGFR-1</span>-expressing endothelial cells.	21975929	2011
FLT1	fms related tyrosine kinase 1	C0027627	Neoplasm Metastasis	null	null	Neoplasms ; Pathological Conditions, Signs and Symptoms	null	AlteredExpression	Concerning the functional significance of VEGF receptor expression, VEGF treatment of <span class= gene id= 10616207-9-86-93 >VEGFR-1</span>-expressing tumor cells induced the inhibition of cell proliferation by 25 to 55% and the inhibition of <span class= disease id= 10616207-9-197-217 >tumor cell migration</span> by 29 to 55%.	10616207	2000
FLT1	fms related tyrosine kinase 1	C0027627	Neoplasm Metastasis	null	null	Neoplasms ; Pathological Conditions, Signs and Symptoms	null	Biomarker	Given the known involvement of <span class= gene id= 21070749-7-31-38 >VEGFR-1</span> in cellular migration, our results suggest that EP3 receptors may contribute to tumor cell <span class= disease id= 21070749-7-130-140 >metastasis</span> by increasing cellular migration through the up-regulation of VEGFR-1 signaling.	21070749	2010
FLT1	fms related tyrosine kinase 1	C0027627	Neoplasm Metastasis	null	null	Neoplasms ; Pathological Conditions, Signs and Symptoms	null	Biomarker	Preclinical studies have suggested that <span class= gene id= 26450920-1-40-46 >VEGFR1</span>-positive cells potentially foster the development of <span class= disease id= 26450920-1-100-110 >metastases</span> by establishing a premetastatic niche.	26450920	2015
FLT1	fms related tyrosine kinase 1	C0027627	Neoplasm Metastasis	null	null	Neoplasms ; Pathological Conditions, Signs and Symptoms	null	Biomarker	Soluble <span class= gene id= 10871751-0-8-13 >Flt-1</span> gene therapy for peritoneal <span class= disease id= 10871751-0-42-52 >metastases</span> using HVJ-cationic liposomes.	10871751	2000
FLT1	fms related tyrosine kinase 1	C0027627	Neoplasm Metastasis	null	null	Neoplasms ; Pathological Conditions, Signs and Symptoms	null	Biomarker	These findings suggest that <span class= gene id= 23776453-12-28-35 >VEGFR-1</span> may promote breast cancer progression and <span class= disease id= 23776453-12-78-88 >metastasis</span>, and therapies that target VEGFR-1 may be beneficial in the treatment of breast cancer patients.	23776453	2013
FLT1	fms related tyrosine kinase 1	C0027627	Neoplasm Metastasis	null	null	Neoplasms ; Pathological Conditions, Signs and Symptoms	null	Biomarker	The vascular endothelial growth factor receptor <span class= gene id= 15564138-3-48-53 >FLT-1</span> is involved in regulation of angiogenesis and tumor growth, invasion, and <span class= disease id= 15564138-3-128-138 >metastasis</span> of prostate carcinoma.	15564138	2004
FLT1	fms related tyrosine kinase 1	C0027627	Neoplasm Metastasis	null	null	Neoplasms ; Pathological Conditions, Signs and Symptoms	null	Biomarker	We examined the role of <span class= gene id= 21558755-3-24-29 >Flt-1</span> in carcinogenesis using Flt-1-signal-deficient (<span class= gene id= 21558755-3-78-83 >Flt-1</span> TK-/-) mice, and found that this receptor stimulates tumor growth and <span class= disease id= 21558755-3-154-164 >metastasis</span> most likely via macrophages, making it an important potential target in the treatment of…	21558755	2011
FLT1	fms related tyrosine kinase 1	C0027627	Neoplasm Metastasis	null	null	Neoplasms ; Pathological Conditions, Signs and Symptoms	null	Biomarker	These findings demonstrate that the VEGF-VEGFR1 signaling pathway is crucial for <span class= disease id= 21785819-7-81-97 >tumor metastasis</span> and the blockade of VEGF-<span class= gene id= 21785819-7-123-129 >VEGFR1</span>-induced <span class= disease id= 21785819-7-138-148 >metastasis</span> may provide a novel approach for the prevention and treatment of <span class= disease id= 21785819-…	21785819	2011
FLT1	fms related tyrosine kinase 1	C0027627	Neoplasm Metastasis	null	null	Neoplasms ; Pathological Conditions, Signs and Symptoms	null	AlteredExpression	Lymphocyte-associated <span class= gene id= 25880726-14-22-29 >VEGFR-1</span> expression in the invasive front without accompanying autophosphorylation could prevent against distant <span class= disease id= 25880726-14-134-144 >metastasis</span> possibly by acting as a decoy and scavenger receptor.	25880726	2015
FLT1	fms related tyrosine kinase 1	C0027627	Neoplasm Metastasis	null	null	Neoplasms ; Pathological Conditions, Signs and Symptoms	null	AlteredExpression	We previously showed that expression of <span class= gene id= 23113927-2-40-85 >vascular endothelial growth factor receptor-1</span> mRNA in peripheral blood may be useful to predict distant <span class= disease id= 23113927-2-144-154 >metastasis</span> in gastric cancer patients.	23113927	2012
FLT1	fms related tyrosine kinase 1	C0027627	Neoplasm Metastasis	null	null	Neoplasms ; Pathological Conditions, Signs and Symptoms	null	AlteredExpression	Identification of the high-risk group for <span class= disease id= 17486129-0-42-52 >metastasis</span> of gastric cancer cases by <span class= gene id= 17486129-0-80-125 >vascular endothelial growth factor receptor-1</span> overexpression in peripheral blood.	17486129	2007
FLT1	fms related tyrosine kinase 1	C0027627	Neoplasm Metastasis	null	null	Neoplasms ; Pathological Conditions, Signs and Symptoms	null	Biomarker	Multiple SNPs in COL18A1, EGF receptor (EGFR), <span class= gene id= 23462921-9-47-51 >FLT1</span>, interleukin (IL)-10, platelet-derived growth factor D (PDGFD), PIK3CA, and toll-like receptor (TLR)-3 were associated with the risk of SLN <span class= disease id= 23462921-9-192-202 >metastasis</span> and/or patient mortality.	23462921	2013
FLT1	fms related tyrosine kinase 1	C0027627	Neoplasm Metastasis	null	null	Neoplasms ; Pathological Conditions, Signs and Symptoms	null	AlteredExpression	Elevated expression of VEGFR-1 facilitates the establishment of hematogenous metastases in gastric cancer/simultaneous presence of isolated tumor cells and VEGFR-1 expression at premetastatic sites is clinically significant for disease progression.	18451223	2008
FLT1	fms related tyrosine kinase 1	C0027627	Neoplasm Metastasis	null	null	Neoplasms ; Pathological Conditions, Signs and Symptoms	null	AlteredExpression	In addition, patients with higher <span class= gene id= 28072723-5-34-40 >VEGFR1</span> expression levels were more likely to develop distant <span class= disease id= 28072723-5-95-105 >metastases</span> than those with lower <span class= gene id= 28072723-5-128-134 >VEGFR1</span> expression levels (P?=?0.049).	28072723	2017
FLT1	fms related tyrosine kinase 1	C0027627	Neoplasm Metastasis	null	null	Neoplasms ; Pathological Conditions, Signs and Symptoms	null	Biomarker	VEGF appears to be up-regulated in various cancers in which <span class= gene id= 16432214-6-60-65 >flt-1</span> may have a role in tumor progression and <span class= disease id= 16432214-6-107-117 >metastasis</span>.	16432214	2006
FLT1	fms related tyrosine kinase 1	C0027627	Neoplasm Metastasis	null	null	Neoplasms ; Pathological Conditions, Signs and Symptoms	null	Biomarker	Importantly, <span class= gene id= 26261265-9-13-17 >FLT1</span> inhibition reduces tumor metastatic efficiency even after initial seeding, suggesting that these pathways represent therapeutic targets in <span class= disease id= 26261265-9-157-175 >metastatic disease</span>.	26261265	2015
FLT1	fms related tyrosine kinase 1	C0027627	Neoplasm Metastasis	null	null	Neoplasms ; Pathological Conditions, Signs and Symptoms	null	Biomarker	<span class= gene id= 21115742-8-0-4 >Flt1</span> knockdown decreased the growth and <span class= disease id= 21115742-8-40-50 >metastasis</span> of tumor cells in syngeneic mice.	21115742	2011
FLT1	fms related tyrosine kinase 1	C0027627	Neoplasm Metastasis	null	null	Neoplasms ; Pathological Conditions, Signs and Symptoms	null	Biomarker	Here we report pharmacodynamic studies testing anti-<span class= gene id= 10815937-4-52-57 >Flt-1</span> (<span class= gene id= 10815937-4-59-66 >VEGFR-1</span>) and anti-KDR (VEGFR-2) ribozymes in animal models of solid tumor growth and <span class= disease id= 10815937-4-144-154 >metastasis</span>.	10815937	2000
FLT1	fms related tyrosine kinase 1	C0027627	Neoplasm Metastasis	null	null	Neoplasms ; Pathological Conditions, Signs and Symptoms	null	AlteredExpression	EGFR expression was positively correlated with nuclear grade (P = 0.001) and negatively correlated with the hormonal receptor oestrogen receptor (P = 0.005). pEGFR was positively related to the Akt pathway (P = 0.008) and appeared to participate in invasion and <span class= disease id= 18522728-8-262-272 >metastasis</span> (uPAR, P = 0.049; MMP-14, P = 0.025; <span class= gene id= 18522728-8-310-…	18522728	2008
FLT1	fms related tyrosine kinase 1	C0027627	Neoplasm Metastasis	null	null	Neoplasms ; Pathological Conditions, Signs and Symptoms	null	Biomarker	Transduction of soluble <span class= gene id= 15150121-0-24-29 >Flt-1</span> gene to peritoneal mesothelial cells can effectively suppress peritoneal <span class= disease id= 15150121-0-103-113 >metastasis</span> of gastric cancer.	15150121	2004
FLT1	fms related tyrosine kinase 1	C0027627	Neoplasm Metastasis	null	null	Neoplasms ; Pathological Conditions, Signs and Symptoms	null	Biomarker	Finally, MCT4 was associated with parametrial invasion and HPV18 infection, CD147 and GLUT1 with distant metastasis, CAIX with tumor size and HPV18 infection, and <span class= gene id= 26525902-11-163-170 >VEGFR-1</span> with local and lymphnode <span class= disease id= 26525902-11-196-206 >metastasis</span>.	26525902	2015
FLT1	fms related tyrosine kinase 1	C0007134	Renal Cell Carcinoma	Abnormality of the genitourinary system; Neoplasm	null	Female Urogenital Diseases and Pregnancy Complications ; Male Urogenital Diseases ; Neoplasms	null	Biomarker	VEGF and <span class= gene id= 18041056-0-9-16 >VEGFR-1</span> are coexpressed by epithelial and stromal cells of <span class= disease id= 18041056-0-68-88 >renal cell carcinoma</span>.	18041056	2008
FLT1	fms related tyrosine kinase 1	C0007134	Renal Cell Carcinoma	Abnormality of the genitourinary system; Neoplasm	null	Female Urogenital Diseases and Pregnancy Complications ; Male Urogenital Diseases ; Neoplasms	null	Biomarker	Restoration of immunocompetence in metastatic renal cell carcinoma patients by pharmacological elimination of VEGFR1+ cells may have a significant impact on the therapeutic efficacy of cancer vaccines or other immune-based therapies	18566400	2008
FLT1	fms related tyrosine kinase 1	C0007134	Renal Cell Carcinoma	Abnormality of the genitourinary system; Neoplasm	null	Female Urogenital Diseases and Pregnancy Complications ; Male Urogenital Diseases ; Neoplasms	null	AlteredExpression	In conclusion, the targeted and armed vvdd-<span class= gene id= 19906926-12-43-50 >VEGFR-1</span>-Ig has promising anticancer activity in <span class= disease id= 19906926-12-91-108 >renal cell cancer</span> models.	19906926	2010
FLT1	fms related tyrosine kinase 1	C0007134	Renal Cell Carcinoma	Abnormality of the genitourinary system; Neoplasm	null	Female Urogenital Diseases and Pregnancy Complications ; Male Urogenital Diseases ; Neoplasms	null	Therapeutic	In vivo growth of transitional and renal cell carcinoma cell lines can be suppressed by the adenovirus-mediated expression of a soluble form of vascular endothelial growth factor receptor.	16596207	2006
FLT1	fms related tyrosine kinase 1	C0007134	Renal Cell Carcinoma	Abnormality of the genitourinary system; Neoplasm	null	Female Urogenital Diseases and Pregnancy Complications ; Male Urogenital Diseases ; Neoplasms	null	Biomarker	Suppression of lung metastasis of <span class= disease id= 15126877-0-34-54 >renal cell carcinoma</span> by the intramuscular gene transfer of a soluble form of <span class= gene id= 15126877-0-111-156 >vascular endothelial growth factor receptor I</span>.	15126877	2004
FLT1	fms related tyrosine kinase 1	C0007134	Renal Cell Carcinoma	Abnormality of the genitourinary system; Neoplasm	null	Female Urogenital Diseases and Pregnancy Complications ; Male Urogenital Diseases ; Neoplasms	null	AlteredExpression	Papillary <span class= disease id= 14574539-8-10-13 >RCC</span> had significantly lower VEGF121 and <span class= gene id= 14574539-8-50-55 >flt-1</span> mRNA levels compared with conventional <span class= disease id= 14574539-8-95-98 >RCC</span> (p=0.001).	14574539	2003
FLT1	fms related tyrosine kinase 1	C0007134	Renal Cell Carcinoma	Abnormality of the genitourinary system; Neoplasm	null	Female Urogenital Diseases and Pregnancy Complications ; Male Urogenital Diseases ; Neoplasms	null	AlteredExpression	Furthermore, since <span class= gene id= 11846206-8-19-26 >VEGFR-1</span> and VEGFR-2 proteins were expressed in the tumor cells as well as in the endothelial cells, these receptors may also be responsible for the progression of <span class= disease id= 11846206-8-182-185 >RCC</span>.	11846206	2002
FLT1	fms related tyrosine kinase 1	C1458155	Mammary Neoplasms	Abnormality of the breast; Neoplasm	null	Neoplasms ; Skin and Connective Tissue Diseases	null	Biomarker	Results show a unique survival system in <span class=disease id=17550303>breast cancer</span> cells by which VEGF can act as an internal autocrine (intracrine) survival factor through its binding to <span class=gene id=17550303>VEGFR1</span>, and may lead to a strategy for tumor therapy based on the inhibition of angiogenesis.	17550303	2007
FLT1	fms related tyrosine kinase 1	C1458155	Mammary Neoplasms	Abnormality of the breast; Neoplasm	null	Neoplasms ; Skin and Connective Tissue Diseases	null	Biomarker	Importantly, cotreatment with mAbs targeting human <span class= gene id= 16671089-6-51-58 >VEGFR-1</span> on tumor cells and murine <span class= gene id= 16671089-6-85-92 >VEGFR-1</span> on vasculature led to more potent growth inhibition of <span class= disease id= 16671089-6-148-160 >breast tumor</span> xenografts.	16671089	2006
FLT1	fms related tyrosine kinase 1	C1458155	Mammary Neoplasms	Abnormality of the breast; Neoplasm	null	Neoplasms ; Skin and Connective Tissue Diseases	null	Biomarker	Thus, CSF1 is epistatic to <span class= gene id= 26261265-8-27-31 >FLT1</span>, establishing a link between <span class= gene id= 26261265-8-61-65 >FLT1</span> and inflammatory responses within <span class= disease id= 26261265-8-100-112 >breast tumor</span> metastases.	26261265	2015
FLT1	fms related tyrosine kinase 1	C1458155	Mammary Neoplasms	Abnormality of the breast; Neoplasm	null	Neoplasms ; Skin and Connective Tissue Diseases	null	Biomarker	In this study, we found that VEGF-A 165 (recombinant protein or <span class= disease id= 18284215-3-64-76 >breast tumor</span> cell-secreted) is also capable of inducing migration of VEGFR2-negative human aortic smooth muscle cells (hAOSMCs), and this induction is mediated through a molecular cross-talk of neuropilin-1 (NRP-1), <span class= gene id= 18284215-3-280-286 >VEGFR1</span> (Flt-1), and …	18284215	2008
FLT1	fms related tyrosine kinase 1	C1458155	Mammary Neoplasms	Abnormality of the breast; Neoplasm	null	Neoplasms ; Skin and Connective Tissue Diseases	null	AlteredExpression	While vascular endothelial growth factor (VEGF) expression in <span class= disease id= 17550303-1-62-75 >breast tumors</span> has been correlated with a poor outcome in the pathogenesis of breast cancer, the expression, localization, and function of VEGF receptors <span class= gene id= 17550303-1-215-221 >VEGFR1</span> (also known as <span class= gene id= 17550303-1-237-241 >FLT1</span>) and VEGF…	17550303	2007
FLT1	fms related tyrosine kinase 1	C1458155	Mammary Neoplasms	Abnormality of the breast; Neoplasm	null	Neoplasms ; Skin and Connective Tissue Diseases	null	Biomarker	The prognostic and predictive value of mRNA expression of vascular endothelial growth factor family members in breast cancer: a study in primary tumors of high-risk early breast cancer patients participating in a randomized Hellenic Cooperative Oncology Group trial.	23146280	2012
FLT1	fms related tyrosine kinase 1	C1458155	Mammary Neoplasms	Abnormality of the breast; Neoplasm	null	Neoplasms ; Skin and Connective Tissue Diseases	null	Biomarker	Prognostic Significance of VEGFC and VEGFR1 mRNA Expression According to HER2 Status in Breast Cancer: A Study of Primary Tumors from Patients with High-risk Early Breast Cancer Participating in a Randomized Hellenic Cooperative Oncology Group Trial.	26124351	2015
FLT1	fms related tyrosine kinase 1	C1458155	Mammary Neoplasms	Abnormality of the breast; Neoplasm	null	Neoplasms ; Skin and Connective Tissue Diseases	null	AlteredExpression	Thus, we assessed the ability of adenoviral vectors containing the <span class= gene id= 11888889-3-67-72 >flt-1</span> promoter to achieve transgene expression in a range of gynecological and <span class= disease id= 11888889-3-146-158 >breast tumor</span> lines.	11888889	2002
FLT1	fms related tyrosine kinase 1	C0037286	Skin Neoplasms	Abnormality of the integument; Neoplasm	null	Neoplasms ; Skin and Connective Tissue Diseases	null	GeneticVariation	Analysis of the tyrosine kinome in melanoma reveals recurrent mutations in ERBB4.	19718025	2009
FLT1	fms related tyrosine kinase 1	C0037286	Skin Neoplasms	Abnormality of the integument; Neoplasm	null	Neoplasms ; Skin and Connective Tissue Diseases	null	Biomarker	Analysis of the tyrosine kinome in melanoma reveals recurrent mutations in ERBB4.	19718025	2009
FLT1	fms related tyrosine kinase 1	C0018923	Hemangiosarcoma	Neoplasm	null	Neoplasms	null	Biomarker	Carcinogenic susceptibility of rasH2 mice to troglitazone.	17569031	2007
FLT1	fms related tyrosine kinase 1	C0029422	Osteochondrodysplasias	Abnormality of the skeletal system	null	Congenital, Hereditary, and Neonatal Diseases and Abnormalities ; Musculoskeletal Diseases	null	Biomarker	Thiram-induced changes in the expression of genes relating to vascularization and tibial dyschondroplasia.	17954590	2007
FLT1	fms related tyrosine kinase 1	C0041948	Uremia	null	null	Female Urogenital Diseases and Pregnancy Complications ; Male Urogenital Diseases	null	Biomarker	A calcimimetic (R-568), but not calcitriol, prevents vascular remodeling in uremia.	19092814	2009
FLT1	fms related tyrosine kinase 1	C4277682	Chemical and Drug Induced Liver Injury	null	null	Digestive System Diseases ; Substance-Related Disorders	null	Therapeutic	Vascular endothelial growth factor receptor-1 signaling promotes liver repair through restoration of liver microvasculature after acetaminophen hepatotoxicity.	21135413	2011
FLT1	fms related tyrosine kinase 1	C0027051	Myocardial Infarction	Abnormality of the cardiovascular system	null	Cardiovascular Diseases	null	GeneticVariation	PHACTR1, CDKN2B-AS1, LPL, PSRC1, <span class= gene id= 25738804-8-33-37 >FLT1</span> and CNNM2 may thus be susceptibility loci for <span class= disease id= 25738804-8-84-86 >MI</span> in Japanese individuals.	25738804	2015
FLT1	fms related tyrosine kinase 1	C0027051	Myocardial Infarction	Abnormality of the cardiovascular system	null	Cardiovascular Diseases	null	Biomarker	Cardiomyocyte <span class= gene id= 20019242-0-14-21 >VEGFR-1</span> activation by VEGF-B induces compensatory hypertrophy and preserves cardiac function after <span class= disease id= 20019242-0-113-134 >myocardial infarction</span>.	20019242	2010
FLT1	fms related tyrosine kinase 1	C0027051	Myocardial Infarction	Abnormality of the cardiovascular system	null	Cardiovascular Diseases	null	Biomarker	We induced a <span class= disease id= 16714360-3-13-34 >myocardial infarction</span> (<span class= disease id= 16714360-3-36-38 >MI</span>) in 12-mo-old rats to analyze 1) protein expression in VEGF/<span class= gene id= 16714360-3-99-104 >Flt-1</span>/Flk-1 and angiopoietin (Ang)-1/Ang-2/Tie-2 systems, 2) the arteriolar DNA synthesis, 3) the extent of the arteriolar bed, and 4) the alteration in…	16714360	2006
FLT1	fms related tyrosine kinase 1	C0011884	Diabetic Retinopathy	null	null	Cardiovascular Diseases ; Endocrine System Diseases ; Eye Diseases	null	Biomarker	From the literature it is clear that overexpression of VEGFs and their receptors <span class= gene id= 12597922-3-81-88 >VEGFR-1</span>, VEGFR-2 and VEGFR-3 is causing increased microvascular permeability and angiogenesis in eye conditions such as <span class= disease id= 12597922-3-201-203 >DR</span> and AMD.	12597922	2003
FLT1	fms related tyrosine kinase 1	C0011884	Diabetic Retinopathy	null	null	Cardiovascular Diseases ; Endocrine System Diseases ; Eye Diseases	null	Therapeutic	Intravitreal triamcinolone acetonide inhibits breakdown of the blood-retinal barrier through differential regulation of VEGF-A and its receptors in early diabetic rat retinas.	18174522	2008
FLT1	fms related tyrosine kinase 1	C0011269	Dementia, Vascular	null	null	Cardiovascular Diseases ; Mental Disorders ; Nervous System Diseases	null	Therapeutic	[Effects of moxibustion on the expressions of hippocampal VEGF, <span class= gene id= 22500404-0-64-69 >flt-1</span>, bFGF, and bFGF-r in <span class= disease id= 22500404-0-91-108 >vascular dementia</span> rats].	22500404	2012
FLT1	fms related tyrosine kinase 1	C0029883	Otitis Media with Effusion	Abnormality of the ear	null	Otorhinolaryngologic Diseases	null	Biomarker	These results suggest that both <span class= gene id= 12875575-9-32-39 >VEGFR-1</span> and -2 are upregulated during experimental otitis media in the rat and these receptors may play different roles in the production of effusion in <span class= disease id= 12875575-9-185-188 >OME</span>.	12875575	2003
FLT1	fms related tyrosine kinase 1	C0242488	Acute Lung Injury	null	null	Respiratory Tract Diseases	null	Biomarker	Time-dependent alterations of VEGF and its signaling molecules in acute lung injury in a rat model of sepsis.	21528367	2012
FLT1	fms related tyrosine kinase 1	C0600518	Choroidal Neovascularization	null	null	Eye Diseases ; Pathological Conditions, Signs and Symptoms	null	Therapeutic	Long-term efficacy of ciliary muscle gene transfer of three sFlt-1 variants in a rat model of laser-induced choroidal neovascularization.	23804076	2013
FLT1	fms related tyrosine kinase 1	C2936380	Neointima	null	null	Pathological Conditions, Signs and Symptoms	null	Biomarker	Vascular endothelial growth factor increases the mitogenic response to fibroblast growth factor-2 in vascular smooth muscle cells in vivo via expression of fms-like tyrosine kinase-1.	9400373	1997
FLT1	fms related tyrosine kinase 1	C2936380	Neointima	null	null	Pathological Conditions, Signs and Symptoms	null	Therapeutic	Vascular endothelial growth factor-induced osteopontin expression mediates vascular inflammation and neointima formation via Flt-1 in adventitial fibroblasts.	22814749	2012
FLT1	fms related tyrosine kinase 1	C0038356	Stomach Neoplasms	Abnormality of the digestive system; Neoplasm	null	Digestive System Diseases ; Neoplasms	null	AlteredExpression	Serum levels of VEGF-A and its receptor, <span class=gene id=18609713>VEGFR-1</span>, were significantly higher in patients with <span class=disease id=18609713>gastric cancer</span> than in healthy donors.	18609713	2008
FLT1	fms related tyrosine kinase 1	C0038356	Stomach Neoplasms	Abnormality of the digestive system; Neoplasm	null	Digestive System Diseases ; Neoplasms	null	AlteredExpression	Elevated expression of VEGFR-1 facilitates the establishment of hematogenous metastases in gastric cancer/simultaneous presence of isolated tumor cells and VEGFR-1 expression at premetastatic sites is clinically significant for disease progression.	18451223	2008
FLT1	fms related tyrosine kinase 1	C0015934	Fetal Growth Retardation	Growth abnormality	null	Congenital, Hereditary, and Neonatal Diseases and Abnormalities ; Female Urogenital Diseases and Pregnancy Complications ; Pathological Conditions, Signs and Symptoms	null	GeneticVariation	Mutation analysis of the growth factor genes PlGF, Flt1, IGF-I, and IGF-IR in intrauterine growth restriction with abnormal placental blood flow.	19658040	2010
FLT1	fms related tyrosine kinase 1	C0015934	Fetal Growth Retardation	Growth abnormality	null	Congenital, Hereditary, and Neonatal Diseases and Abnormalities ; Female Urogenital Diseases and Pregnancy Complications ; Pathological Conditions, Signs and Symptoms	null	AlteredExpression	Reduced placental perfusion may contribute to the increased expression of sFlt-1 in IUGR pregnancies/are compatible with differential sFlt-1 expression in placentas from discordant twins.	17956955	2008
FLT1	fms related tyrosine kinase 1	C0024305	Lymphoma, Non-Hodgkin	Abnormality of blood and blood-forming tissues; Neoplasm	605027170280	Hemic and Lymphatic Diseases ; Immune System Diseases ; Neoplasms	null	Biomarker	Staining for the receptors <span class=gene id=12607599>VEGFR-1</span> and VEGFR-2 was positive in large lymphoid cells in stage IV <span class=disease id=12607599>non-Hodgkin lymphoma</span>.	12607599	2002
FLT1	fms related tyrosine kinase 1	C0024305	Lymphoma, Non-Hodgkin	Abnormality of blood and blood-forming tissues; Neoplasm	605027170280	Hemic and Lymphatic Diseases ; Immune System Diseases ; Neoplasms	null	GeneticVariation	Polymorphisms in the estrogen receptor 1 and vitamin C and matrix metalloproteinase gene families are associated with susceptibility to lymphoma.	18636124	2008
FLT1	fms related tyrosine kinase 1	C0151526	Premature Birth	Abnormality of prenatal development or birth	null	Female Urogenital Diseases and Pregnancy Complications	null	GeneticVariation	An SNP involved in controlling fetal inflammation (interleukin-6 receptor 1) and DNA variants in maternal genes encoding for proteins involved in extracellular matrix metabolism approximately doubled the risk of PTB.	20452482	2010
FLT1	fms related tyrosine kinase 1	C0151526	Premature Birth	Abnormality of prenatal development or birth	null	Female Urogenital Diseases and Pregnancy Complications	null	GeneticVariation	These results demonstrate that the risk of preterm delivery that is associated with tag SNPs in genes that regulate the inflammatory response is modified by an environmental exposure such as bacterial vaginosis.	20350647	2010
FLT1	fms related tyrosine kinase 1	C0006142	Malignant neoplasm of breast	null	114480	Neoplasms ; Skin and Connective Tissue Diseases	null	GeneticVariation	The single-nucleotide polymorphisms <span class= variant dbSNP= NA genes_norm= NA >+936 C/T</span> VEGF and <span class= variant dbSNP= NA genes_norm= NA >-710 C/T</span> <span class= gene id= 22315135-0-63-69 >VEGFR1</span> are associated with <span class= disease id= 22315135-0-90-103 >breast cancer</span> protection in a Spanish population.	22315135	2012
FLT1	fms related tyrosine kinase 1	C0006142	Malignant neoplasm of breast	null	114480	Neoplasms ; Skin and Connective Tissue Diseases	null	Biomarker	A novel intracellular isoform of <span class= gene id= 20512933-0-33-40 >VEGFR-1</span> activates Src and promotes cell invasion in MDA-MB-231 <span class= disease id= 20512933-0-96-109 >breast cancer</span> cells.	20512933	2010
FLT1	fms related tyrosine kinase 1	C0006142	Malignant neoplasm of breast	null	114480	Neoplasms ; Skin and Connective Tissue Diseases	null	AlteredExpression	An angiogenic switch in <span class= disease id= 15173272-0-24-37 >breast cancer</span> involves estrogen and soluble <span class= gene id= 15173272-0-68-113 >vascular endothelial growth factor receptor 1</span>.	15173272	2004
FLT1	fms related tyrosine kinase 1	C0006142	Malignant neoplasm of breast	null	114480	Neoplasms ; Skin and Connective Tissue Diseases	null	AlteredExpression	Here, we report that <span class= gene id= 16671089-2-21-28 >VEGFR-1</span> is expressed on a panel of 16 human breast tumor cell lines, and the vasculature and the tumor cell compartment of a subset of breast carcinoma lesions, and that selective signaling through <span class= gene id= 16671089-2-219-226 >VEGFR-1</span> on <span class= disease id= 16671089-2-230-243 >breast cancer</span> cells s…	16671089	2006
FLT1	fms related tyrosine kinase 1	C0006142	Malignant neoplasm of breast	null	114480	Neoplasms ; Skin and Connective Tissue Diseases	null	Biomarker	Here we show that FMS-like tyrosine kinase 1 (<span class= gene id= 26261265-3-46-50 >Flt1</span>, also known as <span class= gene id= 26261265-3-66-72 >VEGFR1</span>) labels a subset of macrophages in human <span class= disease id= 26261265-3-114-128 >breast cancers</span> that are significantly enriched in metastatic sites.	26261265	2015
FLT1	fms related tyrosine kinase 1	C0006142	Malignant neoplasm of breast	null	114480	Neoplasms ; Skin and Connective Tissue Diseases	null	GeneticVariation	Results from our study indicate that common genetic variation in VEGFA and <span class= gene id= 21119072-8-75-79 >FLT1</span> (<span class= gene id= 21119072-8-81-87 >VEGFR1</span>) may contribute to <span class= disease id= 21119072-8-107-120 >breast cancer</span> susceptibility.	21119072	2011
FLT1	fms related tyrosine kinase 1	C0006142	Malignant neoplasm of breast	null	114480	Neoplasms ; Skin and Connective Tissue Diseases	null	GeneticVariation	Association of VEGF and <span class= gene id= 25604142-0-24-30 >VEGFR1</span> polymorphisms with <span class= disease id= 25604142-0-50-63 >breast cancer</span> risk in North Indians.	25604142	2015
FLT1	fms related tyrosine kinase 1	C0006142	Malignant neoplasm of breast	null	114480	Neoplasms ; Skin and Connective Tissue Diseases	null	Biomarker	A truncated-<span class= gene id= 23904188-0-12-16 >Flt1</span> isoform of <span class= disease id= 23904188-0-28-41 >breast cancer</span> cells is upregulated by Notch and downregulated by retinoic acid.	23904188	2013
FLT1	fms related tyrosine kinase 1	C0006142	Malignant neoplasm of breast	null	114480	Neoplasms ; Skin and Connective Tissue Diseases	null	Biomarker	Although promising in one preclinical model, further studies are required to determine the overall value of [18F]<span class= gene id= 19584166-13-113-116 >FLT</span>-PET as a biomarker of response to trastuzumab in HER2+ <span class= disease id= 19584166-13-172-185 >breast cancer</span>.	19584166	2009
FLT1	fms related tyrosine kinase 1	C0006142	Malignant neoplasm of breast	null	114480	Neoplasms ; Skin and Connective Tissue Diseases	null	AlteredExpression	<span class= gene id= 23113927-0-0-45 >Vascular endothelial growth factor receptor-1</span> mRNA overexpression in peripheral blood as a useful prognostic marker in <span class= disease id= 23113927-0-119-132 >breast cancer</span>.	23113927	2012
FLT1	fms related tyrosine kinase 1	C0006142	Malignant neoplasm of breast	null	114480	Neoplasms ; Skin and Connective Tissue Diseases	null	Biomarker	In mouse tumor xenograft models in which mice were implanted with MCF-7 cells that overexpressed cyclin A1 or control vector, cyclin A1 overexpression results in an increase in tumor growth and angiogenesis, which is coincident with an enhanced expression of VEGF, <span class= gene id= 23991063-8-265-271 >VEGFR1</span> and ER-&alpha; Our findings unravel a novel role for cyclin A1 in growth and p…	23991063	2013
FLT1	fms related tyrosine kinase 1	C0006142	Malignant neoplasm of breast	null	114480	Neoplasms ; Skin and Connective Tissue Diseases	null	AlteredExpression	Comparative studies of WIBC-9, three established non-IBC xenografts, and a human <span class= disease id= 11212228-8-81-94 >breast cancer</span> cell line (SK-BR3) by reverse transcription-PCR, ELISA, and immunohistochemistry indicated that certain human genes (interleukin 8, vascular epidermal growth factor, basic fibroblast growth factor, angiopoietin 13, <span class= gene id= 11212228-8-310-31…	11212228	2001
FLT1	fms related tyrosine kinase 1	C0006142	Malignant neoplasm of breast	null	114480	Neoplasms ; Skin and Connective Tissue Diseases	null	Biomarker	This study provides, to our knowledge for the first time, evidence of a unique survival system in <span class= disease id= 17550303-10-98-111 >breast cancer</span> cells by which VEGF can act as an internal autocrine (intracrine) survival factor through its binding to <span class= gene id= 17550303-10-217-223 >VEGFR1</span>.	17550303	2007
FLT1	fms related tyrosine kinase 1	C0006142	Malignant neoplasm of breast	null	114480	Neoplasms ; Skin and Connective Tissue Diseases	null	Biomarker	<span class= gene id= 23776453-0-0-45 >Vascular endothelial growth factor receptor-1</span> activation promotes migration and invasion of <span class= disease id= 23776453-0-92-105 >breast cancer</span> cells through epithelial-mesenchymal transition.	23776453	2013
FLT1	fms related tyrosine kinase 1	C0006142	Malignant neoplasm of breast	null	114480	Neoplasms ; Skin and Connective Tissue Diseases	null	GeneticVariation	Epistatic interaction of <span class= variant dbSNP= rs11540654 genes_norm= 7157 >Arg72Pro</span> TP53 and <span class= variant dbSNP= NA genes_norm= NA >-710 C/T</span> <span class= gene id= 23716179-0-52-58 >VEGFR1</span> polymorphisms in <span class= disease id= 23716179-0-76-89 >breast cancer</span>: predisposition and survival.	23716179	2013
FLT1	fms related tyrosine kinase 1	C0006142	Malignant neoplasm of breast	null	114480	Neoplasms ; Skin and Connective Tissue Diseases	null	AlteredExpression	This study therefore measured the mRNA level of VEGF-B and its receptor <span class= gene id= 11241411-5-72-77 >flt-1</span> by ribonuclease protection assay and the pattern of VEGF-B expression by immunohistochemistry in 13 normal breast samples and 68 invasive <span class= disease id= 11241411-5-216-230 >breast cancers</span>.	11241411	2001
FLT1	fms related tyrosine kinase 1	C0678222	Breast Carcinoma	Abnormality of the breast; Neoplasm	null	Neoplasms ; Skin and Connective Tissue Diseases	null	GeneticVariation	Results from our study indicate that common genetic variation in VEGFA and <span class= gene id= 21119072-8-75-79 >FLT1</span> (<span class= gene id= 21119072-8-81-87 >VEGFR1</span>) may contribute to <span class= disease id= 21119072-8-107-120 >breast cancer</span> susceptibility.	21119072	2011
FLT1	fms related tyrosine kinase 1	C0678222	Breast Carcinoma	Abnormality of the breast; Neoplasm	null	Neoplasms ; Skin and Connective Tissue Diseases	null	Biomarker	The vascular endothelial growth factor receptor (<span class= gene id= 16671089-0-49-56 >VEGFR-1</span>) supports growth and survival of human <span class= disease id= 16671089-0-96-112 >breast carcinoma</span>.	16671089	2006
FLT1	fms related tyrosine kinase 1	C0678222	Breast Carcinoma	Abnormality of the breast; Neoplasm	null	Neoplasms ; Skin and Connective Tissue Diseases	null	Biomarker	<span class= gene id= 23776453-0-0-45 >Vascular endothelial growth factor receptor-1</span> activation promotes migration and invasion of <span class= disease id= 23776453-0-92-105 >breast cancer</span> cells through epithelial-mesenchymal transition.	23776453	2013
FLT1	fms related tyrosine kinase 1	C0678222	Breast Carcinoma	Abnormality of the breast; Neoplasm	null	Neoplasms ; Skin and Connective Tissue Diseases	null	Biomarker	In mouse tumor xenograft models in which mice were implanted with MCF-7 cells that overexpressed cyclin A1 or control vector, cyclin A1 overexpression results in an increase in tumor growth and angiogenesis, which is coincident with an enhanced expression of VEGF, <span class= gene id= 23991063-8-265-271 >VEGFR1</span> and ER-&alpha; Our findings unravel a novel role for cyclin A1 in growth and p…	23991063	2013
FLT1	fms related tyrosine kinase 1	C0678222	Breast Carcinoma	Abnormality of the breast; Neoplasm	null	Neoplasms ; Skin and Connective Tissue Diseases	null	GeneticVariation	Epistatic interaction of <span class= variant dbSNP= rs11540654 genes_norm= 7157 >Arg72Pro</span> TP53 and <span class= variant dbSNP= NA genes_norm= NA >-710 C/T</span> <span class= gene id= 23716179-0-52-58 >VEGFR1</span> polymorphisms in <span class= disease id= 23716179-0-76-89 >breast cancer</span>: predisposition and survival.	23716179	2013
FLT1	fms related tyrosine kinase 1	C0678222	Breast Carcinoma	Abnormality of the breast; Neoplasm	null	Neoplasms ; Skin and Connective Tissue Diseases	null	AlteredExpression	An angiogenic switch in <span class= disease id= 15173272-0-24-37 >breast cancer</span> involves estrogen and soluble <span class= gene id= 15173272-0-68-113 >vascular endothelial growth factor receptor 1</span>.	15173272	2004
FLT1	fms related tyrosine kinase 1	C0678222	Breast Carcinoma	Abnormality of the breast; Neoplasm	null	Neoplasms ; Skin and Connective Tissue Diseases	null	Biomarker	In this study, we examined gene expression of vascular endothelial growth factor (VEGF); its receptor, <span class= gene id= 8616842-2-103-108 >flt-1</span>; basic fibroblast growth factor; and transforming growth factors (TGFs) alpha and beta in 18 paired cases of human <span class= disease id= 8616842-2-224-241 >breast carcinomas</span> and the adjacent nonneoplastic tissues.	8616842	1996
FLT1	fms related tyrosine kinase 1	C0678222	Breast Carcinoma	Abnormality of the breast; Neoplasm	null	Neoplasms ; Skin and Connective Tissue Diseases	null	Biomarker	Although promising in one preclinical model, further studies are required to determine the overall value of [18F]<span class= gene id= 19584166-13-113-116 >FLT</span>-PET as a biomarker of response to trastuzumab in HER2+ <span class= disease id= 19584166-13-172-185 >breast cancer</span>.	19584166	2009
FLT1	fms related tyrosine kinase 1	C0678222	Breast Carcinoma	Abnormality of the breast; Neoplasm	null	Neoplasms ; Skin and Connective Tissue Diseases	null	Biomarker	This study provides, to our knowledge for the first time, evidence of a unique survival system in <span class= disease id= 17550303-10-98-111 >breast cancer</span> cells by which VEGF can act as an internal autocrine (intracrine) survival factor through its binding to <span class= gene id= 17550303-10-217-223 >VEGFR1</span>.	17550303	2007
FLT1	fms related tyrosine kinase 1	C0678222	Breast Carcinoma	Abnormality of the breast; Neoplasm	null	Neoplasms ; Skin and Connective Tissue Diseases	null	Biomarker	A truncated-<span class= gene id= 23904188-0-12-16 >Flt1</span> isoform of <span class= disease id= 23904188-0-28-41 >breast cancer</span> cells is upregulated by Notch and downregulated by retinoic acid.	23904188	2013
FLT1	fms related tyrosine kinase 1	C0678222	Breast Carcinoma	Abnormality of the breast; Neoplasm	null	Neoplasms ; Skin and Connective Tissue Diseases	null	GeneticVariation	Association of VEGF and <span class= gene id= 25604142-0-24-30 >VEGFR1</span> polymorphisms with <span class= disease id= 25604142-0-50-63 >breast cancer</span> risk in North Indians.	25604142	2015
FLT1	fms related tyrosine kinase 1	C0678222	Breast Carcinoma	Abnormality of the breast; Neoplasm	null	Neoplasms ; Skin and Connective Tissue Diseases	null	AlteredExpression	Comparative studies of WIBC-9, three established non-IBC xenografts, and a human <span class= disease id= 11212228-8-81-94 >breast cancer</span> cell line (SK-BR3) by reverse transcription-PCR, ELISA, and immunohistochemistry indicated that certain human genes (interleukin 8, vascular epidermal growth factor, basic fibroblast growth factor, angiopoietin 13, <span class= gene id= 11212228-8-310-31…	11212228	2001
FLT1	fms related tyrosine kinase 1	C0678222	Breast Carcinoma	Abnormality of the breast; Neoplasm	null	Neoplasms ; Skin and Connective Tissue Diseases	null	Biomarker	A novel intracellular isoform of <span class= gene id= 20512933-0-33-40 >VEGFR-1</span> activates Src and promotes cell invasion in MDA-MB-231 <span class= disease id= 20512933-0-96-109 >breast cancer</span> cells.	20512933	2010
FLT1	fms related tyrosine kinase 1	C0678222	Breast Carcinoma	Abnormality of the breast; Neoplasm	null	Neoplasms ; Skin and Connective Tissue Diseases	null	GeneticVariation	The single-nucleotide polymorphisms <span class= variant dbSNP= NA genes_norm= NA >+936 C/T</span> VEGF and <span class= variant dbSNP= NA genes_norm= NA >-710 C/T</span> <span class= gene id= 22315135-0-63-69 >VEGFR1</span> are associated with <span class= disease id= 22315135-0-90-103 >breast cancer</span> protection in a Spanish population.	22315135	2012
FLT1	fms related tyrosine kinase 1	C0678222	Breast Carcinoma	Abnormality of the breast; Neoplasm	null	Neoplasms ; Skin and Connective Tissue Diseases	null	AlteredExpression	<span class= gene id= 23113927-0-0-45 >Vascular endothelial growth factor receptor-1</span> mRNA overexpression in peripheral blood as a useful prognostic marker in <span class= disease id= 23113927-0-119-132 >breast cancer</span>.	23113927	2012
FLT1	fms related tyrosine kinase 1	C0023418	leukemia	Abnormality of blood and blood-forming tissues; Abnormality of the immune system; Neoplasm	null	Neoplasms	null	Biomarker	Aplidine, a new anticancer agent of marine origin, inhibits vascular endothelial growth factor (VEGF) secretion and blocks VEGF-<span class= gene id= 12529660-0-128-135 >VEGFR-1</span> (<span class= gene id= 12529660-0-137-142 >flt-1</span>) autocrine loop in human <span class= disease id= 12529660-0-168-176 >leukemia</span> cells MOLT-4.	12529660	2002
FLT1	fms related tyrosine kinase 1	C0023418	leukemia	Abnormality of blood and blood-forming tissues; Abnormality of the immune system; Neoplasm	null	Neoplasms	null	Biomarker	However, <span class= gene id= 19342098-10-9-15 >VEGFR1</span> transduce growth and survival signals through pathways other than MEK and Akt (NB4), although Akt phosphorylation may account for some of the VEGFR1 signals (<span class= disease id= 19342098-10-174-182 >Kasumi-1</span>).	19342098	2009
FLT1	fms related tyrosine kinase 1	C0023418	leukemia	Abnormality of blood and blood-forming tissues; Abnormality of the immune system; Neoplasm	null	Neoplasms	null	Biomarker	In turn, <span class= gene id= 16249383-5-9-14 >FLT-1</span> neutralization affects <span class= disease id= 16249383-5-38-46 >leukemia</span> localization (now in the BM diaphysis), increases <span class= disease id= 16249383-5-97-105 >leukemia</span> apoptosis, and impedes the exit of ALL cells, prolonging the survival of inoculated mice.	16249383	2006
FLT1	fms related tyrosine kinase 1	C0023418	leukemia	Abnormality of blood and blood-forming tissues; Abnormality of the immune system; Neoplasm	null	Neoplasms	null	AlteredExpression	Mechanistically, cholesterol increases <span class= gene id= 21209384-7-39-44 >FLT-1</span> expression and promotes PlGF/VEGF-induced <span class= disease id= 21209384-7-87-95 >leukemia</span> cells viability and also induces VEGF production by the leukemia cells in vitro.	21209384	2011
FLT1	fms related tyrosine kinase 1	C0023418	leukemia	Abnormality of blood and blood-forming tissues; Abnormality of the immune system; Neoplasm	null	Neoplasms	null	Biomarker	<span class=gene id=16249383>FLT-1</span> targeting on subsets of acute <span class=disease id=16249383>leukemias</span> may delay the onset of extramedullary disease, which may be advantageous in combinatorial therapeutic settings.	16249383	2006
FLT1	fms related tyrosine kinase 1	C2239176	Liver carcinoma	Abnormality of the digestive system; Neoplasm	114550	Digestive System Diseases ; Neoplasms	null	Biomarker	<span class=gene id=16786116>VEGFR-1</span> and VEGFR-2 have roles in differentiation of <span class=disease id=16786116>hepatocellular carcinoma</span>	16786116	2006
FLT1	fms related tyrosine kinase 1	C2239176	Liver carcinoma	Abnormality of the digestive system; Neoplasm	114550	Digestive System Diseases ; Neoplasms	null	AlteredExpression	VEGF, kinase domain region (KDR)/fetal liver kinase 1 (flk-1), and <span class= gene id= 11115828-3-67-72 >flt-1</span> expression were examined by immunohistochemistry and in situ hybridisation in 15 human <span class= disease id= 11115828-3-160-163 >HCC</span> tissues.	11115828	2001
FLT1	fms related tyrosine kinase 1	C2239176	Liver carcinoma	Abnormality of the digestive system; Neoplasm	114550	Digestive System Diseases ; Neoplasms	null	AlteredExpression	We quantified gene and protein expression of members of the vascular endothelial growth factor (VEGF) and angiopoietin systems and studied localization of VEGF, its receptors <span class= gene id= 18924243-3-175-182 >VEGFR-1</span> and VEGFR-2, Angiopoietin (Ang)-1 and Ang-2, and their receptor, in <span class= disease id= 18924243-3-251-254 >HCC</span> in noncirrhotic and cirrhotic livers.	18924243	2008
FLT1	fms related tyrosine kinase 1	C2239176	Liver carcinoma	Abnormality of the digestive system; Neoplasm	114550	Digestive System Diseases ; Neoplasms	null	Biomarker	&alpha;-fetoprotein, <span class= gene id= 22294840-0-15-60 >vascular endothelial growth factor receptor-1</span> and early recurrence of <span class= disease id= 22294840-0-85-93 >hepatoma</span>.	22294840	2011
FLT1	fms related tyrosine kinase 1	C2239176	Liver carcinoma	Abnormality of the digestive system; Neoplasm	114550	Digestive System Diseases ; Neoplasms	null	AlteredExpression	Expression of VEGF-C, <span class= gene id= 23737988-11-22-29 >VEGFR-1</span>, and VEGFR-3 in peritumoral liver tissue is associated with a unique type of <span class= disease id= 23737988-11-107-110 >HCC</span> that has a poorer outcome after hepatectomy.	23737988	2013
FLT1	fms related tyrosine kinase 1	C1961102	Precursor Cell Lymphoblastic Leukemia Lymphoma	null	613065	Hemic and Lymphatic Diseases ; Immune System Diseases ; Neoplasms	null	Biomarker	VEGF receptors 1 (<span class= gene id= 21209384-1-18-23 >FLT-1</span>) and 2 (KDR) are expressed on subsets of acute myeloid leukemia (AML) and <span class= disease id= 21209384-1-98-121 >acute lymphoid leukemia</span> cells, in which they induce cell survival, proliferation, and migration.	21209384	2011
FLT1	fms related tyrosine kinase 1	C1961102	Precursor Cell Lymphoblastic Leukemia Lymphoma	null	613065	Hemic and Lymphatic Diseases ; Immune System Diseases ; Neoplasms	null	AlteredExpression	<span class=gene id=18829111>VEGFR-1</span>/-3 co-expression is associated with high hemoglobin level in childhood <span class=disease id=18829111>acute lymphoblastic leukemia</span>	18829111	2009
FLT1	fms related tyrosine kinase 1	C1961102	Precursor Cell Lymphoblastic Leukemia Lymphoma	null	613065	Hemic and Lymphatic Diseases ; Immune System Diseases ; Neoplasms	null	Biomarker	<span class= gene id= 16249383-0-0-7 >VEGFR-1</span> (<span class= gene id= 16249383-0-9-14 >FLT-1</span>) activation modulates <span class= disease id= 16249383-0-37-65 >acute lymphoblastic leukemia</span> localization and survival within the bone marrow, determining the onset of extramedullary disease.	16249383	2006
FLT1	fms related tyrosine kinase 1	C0011881	Diabetic Nephropathy	null	null	Endocrine System Diseases ; Female Urogenital Diseases and Pregnancy Complications ; Male Urogenital Diseases	null	Biomarker	VEGF and sFLT-1 can actively take part in the pathogenesis of diabetic nephropathy	15610240	2005
FLT1	fms related tyrosine kinase 1	C0011881	Diabetic Nephropathy	null	null	Endocrine System Diseases ; Female Urogenital Diseases and Pregnancy Complications ; Male Urogenital Diseases	null	Biomarker	Vascular endothelial growth factor (VEGF) and soluble VEGF receptor <span class= gene id= 15610240-0-68-73 >FLT-1</span> in <span class= disease id= 15610240-0-77-97 >diabetic nephropathy</span>.	15610240	2005
FLT1	fms related tyrosine kinase 1	C0018916	Hemangioma	Abnormality of the cardiovascular system; Neoplasm	null	Neoplasms	null	AlteredExpression	FLT-1 mRNA levels were uniformly increased in congenital hemangiomas compared with proliferating or involuting phase common hemangioma.	18287964	2008
FLT1	fms related tyrosine kinase 1	C0018916	Hemangioma	Abnormality of the cardiovascular system; Neoplasm	null	Neoplasms	null	Biomarker	Normalization of the constitutive VEGFR2 signaling in hemECs with soluble <span class= gene id= 18931684-8-74-80 >VEGFR1</span> or antibodies that neutralize VEGF or stimulate beta1 integrin suggests that local administration of these or similar agents may be effective in <span class= disease id= 18931684-8-226-236 >hemangioma</span> treatment.	18931684	2008
FLT1	fms related tyrosine kinase 1	C0023470	Myeloid Leukemia	Abnormality of blood and blood-forming tissues; Abnormality of the immune system; Neoplasm	null	Neoplasms	null	AlteredExpression	Efficient modulation of aberrant vascular endothelial growth factor (VEGF) and its receptor-1 (<span class= gene id= 24183807-1-95-100 >Flt-1</span>) expressions have become a potential therapeutic strategy for hematologic malignancies including <span class= disease id= 24183807-1-198-214 >myeloid leukemia</span>.	24183807	2013
FLT1	fms related tyrosine kinase 1	C0023470	Myeloid Leukemia	Abnormality of blood and blood-forming tissues; Abnormality of the immune system; Neoplasm	null	Neoplasms	null	Biomarker	<span class=gene id=15183893>VEGFR1</span> initiates a clonogenic response in <span class=disease id=15183893>myeloid leukemia</span> cells that is PI3-kinase dependent.	15183893	2004
FLT1	fms related tyrosine kinase 1	C0026691	Mucocutaneous Lymph Node Syndrome	null	611775	Cardiovascular Diseases ; Hemic and Lymphatic Diseases ; Skin and Connective Tissue Diseases	null	Biomarker	We analyzed the genetic polymorphisms of vascular endothelial growth factor (VEGF) and its receptors [<span class= gene id= 15470196-1-102-131 >Fms-related tyrosine kinase-1</span>, kinase insert domain receptor (KDR)] in Japanese patients with <span class= disease id= 15470196-1-196-212 >Kawasaki disease</span> (KD) and normal control subjects to examine whether these genes would contribute to t…	15470196	2005
FLT1	fms related tyrosine kinase 1	C0026691	Mucocutaneous Lymph Node Syndrome	null	611775	Cardiovascular Diseases ; Hemic and Lymphatic Diseases ; Skin and Connective Tissue Diseases	null	AlteredExpression	VEGF and <span class=gene id=11839635>flt-1</span> are upregulated in blood vessels in many organs of acute <span class=disease id=11839635>Kawasaki Disease</span>	11839635	2002
FLT1	fms related tyrosine kinase 1	C0026764	Multiple Myeloma	Abnormality of blood and blood-forming tissues; Neoplasm	254500	Cardiovascular Diseases ; Hemic and Lymphatic Diseases ; Immune System Diseases ; Neoplasms	null	AlteredExpression	All the <span class= disease id= 14513053-8-8-15 >myeloma</span> cell lines expressed <span class= gene id= 14513053-8-37-43 >VEGFR1</span> and three of the cell lines expressed VEGFR2.	14513053	2003
FLT1	fms related tyrosine kinase 1	C0026764	Multiple Myeloma	Abnormality of blood and blood-forming tissues; Neoplasm	254500	Cardiovascular Diseases ; Hemic and Lymphatic Diseases ; Immune System Diseases ; Neoplasms	null	AlteredExpression	<span class=disease id=16959214>multiple myeloma</span> cells (but not B-cell chronic lymphocytic leukemia cells) induced a dramatic increase in expression of <span class=gene id=16959214>VEGFR-1</span> and VEGFR-3 on human bone marrow endothelial cells	16959214	2006
FLT1	fms related tyrosine kinase 1	C0033578	Prostatic Neoplasms	Abnormality of the genitourinary system	null	Male Urogenital Diseases ; Neoplasms	null	Biomarker	Furthermore, in vivo administration of <span class= gene id= 15564138-7-39-50 >AdFlt-TRAIL</span> at the site of tumor growth in combination with radiation treatment produced significant suppression of the growth of DU145 human <span class= disease id= 15564138-7-181-195 >prostate tumor</span> xenografts in athymic nude mice.	15564138	2004
FLT1	fms related tyrosine kinase 1	C0033578	Prostatic Neoplasms	Abnormality of the genitourinary system	null	Male Urogenital Diseases ; Neoplasms	null	PostTranslationalModification	Aberrant methylation of the <span class=gene id=12824880>vascular endothelial growth factor receptor-1</span> gene is associated with <span class=disease id=12824880>prostate cancer</span>	12824880	2003
FLT1	fms related tyrosine kinase 1	C0085083	Ovarian Hyperstimulation Syndrome	null	608115	Endocrine System Diseases ; Female Urogenital Diseases and Pregnancy Complications	null	GeneticVariation	We found an overrepresentation of the T allele of the <span class= gene id= 24851136-7-54-60 >VEGFR1</span>-519 polymorphism in <span class= disease id= 24851136-7-81-85 >OHSS</span> patients (P?=?0.02, OR: 3.62, CI: 1.16 - 11.27).	24851136	2014
FLT1	fms related tyrosine kinase 1	C0085083	Ovarian Hyperstimulation Syndrome	null	608115	Endocrine System Diseases ; Female Urogenital Diseases and Pregnancy Complications	null	Biomarker	soluble <span class=gene id=16488907>vascular endothelial growth factor receptor-1</span> may have a role in onset of early and late <span class=disease id=16488907>ovarian hyperstimulation syndrome</span>	16488907	2006
FLT1	fms related tyrosine kinase 1	C0919267	ovarian neoplasm	Abnormality of the genitourinary system; Neoplasm	null	Endocrine System Diseases ; Female Urogenital Diseases and Pregnancy Complications ; Neoplasms	null	Biomarker	The purpose of the present study was to define the expression of VPF/VEGF and its receptors <span class= gene id= 8667614-5-92-97 >flt-1</span> and KDR in <span class= disease id= 8667614-5-109-123 >ovarian tumors</span>.	8667614	1996
FLT1	fms related tyrosine kinase 1	C0919267	ovarian neoplasm	Abnormality of the genitourinary system; Neoplasm	null	Endocrine System Diseases ; Female Urogenital Diseases and Pregnancy Complications ; Neoplasms	null	AlteredExpression	overexpression of VEGF, its receptors <span class=gene id=16835828>flt-1</span>, KDR/flk-1 and TGF-beta interaction may play an important role in the <span class=disease id=16835828>ovarian cancer</span> biology, with potential effects on tumor growth and angiogenesis	16835828	2006
FLT1	fms related tyrosine kinase 1	C3463824	MYELODYSPLASTIC SYNDROME	Abnormality of blood and blood-forming tissues; Neoplasm	614286	Hemic and Lymphatic Diseases	null	AlteredExpression	High expression of ERCC1, <span class= gene id= 18604718-0-26-30 >FLT1</span>, NME4 and PCNA associated with poor prognosis and advanced stages in <span class= disease id= 18604718-0-100-124 >myelodysplastic syndrome</span>.	18604718	2008
FLT1	fms related tyrosine kinase 1	C3463824	MYELODYSPLASTIC SYNDROME	Abnormality of blood and blood-forming tissues; Neoplasm	614286	Hemic and Lymphatic Diseases	null	AlteredExpression	High expression of ERCC1, FLT1, NME4 and PCNA in myelodysplastic syndrome was associated with poor prognosis and disease progression along the sequence of 5q-syndrome/RCMD/RAEB/de novo AML	18604718	2008
FLT1	fms related tyrosine kinase 1	C0036202	Sarcoidosis	null	null	Hemic and Lymphatic Diseases	null	GeneticVariation	<span class=disease id=19741061-7-0-11>Sarcoidosis</span>, in general, was significantly associated with three SNPs in the <span class=gene id=19741061-7-77-84>VEGFR-1</span> gene: rs7337610 (P = .041), rs2296283 (P = .034), and rs12858139 (P = .027).	19741061	2010
FLT1	fms related tyrosine kinase 1	C0036202	Sarcoidosis	null	null	Hemic and Lymphatic Diseases	null	Biomarker	In this study, we examined whether haplotypes of vascular endothelial growth factor (VEGF) and its receptors <span class= gene id= 19741061-2-109-116 >VEGFR-1</span> and VEGFR-2 are associated with the onset or the course of <span class= disease id= 19741061-2-176-187 >sarcoidosis</span>.	19741061	2010
FLT1	fms related tyrosine kinase 1	C0036202	Sarcoidosis	null	null	Hemic and Lymphatic Diseases	null	Biomarker	Vascular endothelial growth factor (VEGF) is a multifunctional cytokine, which has recently been reported to enhance the activation and migration of monocytes through the <span class= gene id= 9463589-1-171-174 >flt</span> receptor in vitro, which are key events in granuloma formation of granulomatous disorders and in <span class= disease id= 9463589-1-272-283 >sarcoidosis</span>.	9463589	1998
FLT1	fms related tyrosine kinase 1	C0001418	Adenocarcinoma	null	null	Neoplasms	null	AlteredExpression	<span class=gene id=16685275>VEGFR-1</span> promotes migration of tumour cells through a Src-dependent pathway linked to activation of focal adhesion components that regulate this process in colonic <span class=disease id=16685275>adenocarcinoma</span>.	16685275	2006
FLT1	fms related tyrosine kinase 1	C0002351	Altitude Sickness	null	null	Respiratory Tract Diseases	null	AlteredExpression	Subjects with acute <span class=disease id=15649874>mountain sickness</span> have lower levels of soluble VEGF receptor (<span class=gene id=15649874>Flt-1</span>) at both low and high altitude compared with well subjects.	15649874	2005
FLT1	fms related tyrosine kinase 1	C0003130	Anoxia	null	null	Pathological Conditions, Signs and Symptoms	null	AlteredExpression	Under hypoxia enhanced levels of VEGFR1 on human umbilical vein endothelial cells were observed, while in human colonic microvascular endothelial cells there was a variable reaction to hypoxia, with cases of enhanced, unchanged and reduced expression.	19082506	2009
FLT1	fms related tyrosine kinase 1	C0018188	Granuloma	null	null	Hemic and Lymphatic Diseases ; Pathological Conditions, Signs and Symptoms	null	Biomarker	Postmortem brain tissue analysis demonstrates VEGFR1 localized as paracellular deposits in Durck's granulomas of patients with cerebral malaria.	14512169	2003
FLT1	fms related tyrosine kinase 1	C0021368	Inflammation	null	null	Pathological Conditions, Signs and Symptoms	null	Biomarker	Blocking VEGF and PDGF receptor signaling in cardiac allografts has distinctive effects on inflammation and survival.	15665766	2005
FLT1	fms related tyrosine kinase 1	C0023434	Chronic Lymphocytic Leukemia	Abnormality of blood and blood-forming tissues; Abnormality of the immune system; Neoplasm	151400	Hemic and Lymphatic Diseases ; Immune System Diseases ; Neoplasms	null	AlteredExpression	multiple myeloma cells (but not <span class=disease id=16959214>B-cell chronic lymphocytic leukemia</span> cells) induced a dramatic increase in expression of <span class=gene id=16959214>VEGFR-1</span> and VEGFR-3 on human bone marrow endothelial cells	16959214	2006
FLT1	fms related tyrosine kinase 1	C0024121	Lung Neoplasms	Abnormality of the respiratory system; Neoplasm	null	Neoplasms ; Respiratory Tract Diseases	null	Biomarker	Prechemotherapy soluble <span class=gene id=17661207>VEGFR-1</span> can be helpful for prediction of long-term response to therapy in <span class=disease id=17661207>lung cancer</span>.	17661207	2007
FLT1	fms related tyrosine kinase 1	C0024141	Lupus Erythematosus, Systemic	Abnormality of the immune system	152700	Immune System Diseases ; Skin and Connective Tissue Diseases	null	AlteredExpression	in systemic lupus erythematosus patients the levels of VEGF and sVEGFR-1 are higher in patients with active SLE than in inactive disease or healthy persons	14760936	2003
FLT1	fms related tyrosine kinase 1	C0024534	Malaria, Cerebral	null	null	Nervous System Diseases ; Parasitic Diseases	null	Biomarker	Postmortem brain tissue analysis demonstrates <span class=gene id=14512169>VEGFR1</span> localized as paracellular deposits in Durck's granulomas of patients with <span class=disease id=14512169>cerebral malaria</span>.	14512169	2003
FLT1	fms related tyrosine kinase 1	C0027809	Neurilemmoma	Abnormality of the nervous system; Neoplasm	null	Neoplasms	null	AlteredExpression	High <span class=gene id=17570036>VEGFR-1</span> expression is associated with intracranial <span class=disease id=17570036>schwannomas</span>	17570036	2007
FLT1	fms related tyrosine kinase 1	C0029927	Ovarian Cysts	Abnormality of the genitourinary system	null	Endocrine System Diseases ; Female Urogenital Diseases and Pregnancy Complications ; Neoplasms	null	Biomarker	our data indicate that an excess of local VEGF with respect to its soluble receptor <span class=gene id=18037256>VEGFR-1</span> may be a key factor in the onset and maintenance of pathological neo-angiogenesis in <span class=disease id=18037256>ovarian cyst</span> formation	18037256	2008
FLT1	fms related tyrosine kinase 1	C0030297	Pancreatic Neoplasm	Abnormality of the digestive system; Neoplasm	null	Digestive System Diseases ; Endocrine System Diseases ; Neoplasms	null	Biomarker	Cox regression analysis showed that the VEGF/sVEGFR-1 ratio was an independent predictor for pancreatic cancer survival/VEGF/sVEGFR-1 ratio was significantly correlated with poor outcome in patents with pancreatic cancer.	18665074	2008
FLT1	fms related tyrosine kinase 1	C0085605	Liver Failure	Abnormality of the digestive system	null	Digestive System Diseases	null	AlteredExpression	G-CSF treatment induced reduced expression of CXCR4, VLA-4 and <span class=gene id=17964871>VEGFR-1</span> in patients with <span class=disease id=17964871>liver failure</span>.	17964871	2007
FLT1	fms related tyrosine kinase 1	C0271051	Macular retinal edema	Abnormality of metabolism/homeostasis; Abnormality of the eye	null	Eye Diseases	null	Biomarker	VEGF is considered as an important factor in the pathogenesis of macular edema/induces the rupture of the blood retinal barrier and may also influence the retinal pigment epithelial (RPE) outer retinal barrier.	18421240	2008
FLT1	fms related tyrosine kinase 1	C1306571	Hepatic Insufficiency	null	null	Digestive System Diseases	null	Biomarker	VEGF and sVEGF-R1 were increased respectively to the degree of liver insufficiency in patients with liver cirrholsis.	18656381	2008
FLT1	fms related tyrosine kinase 1	C0036421	Systemic Scleroderma	null	null	Skin and Connective Tissue Diseases	null	AlteredExpression	Angiogenesis in <span class= disease id= 18975312-0-16-34 >systemic sclerosis</span>: impaired expression of <span class= gene id= 18975312-0-59-104 >vascular endothelial growth factor receptor 1</span> in endothelial progenitor-derived cells under hypoxic conditions.	18975312	2009
FLT1	fms related tyrosine kinase 1	C0036421	Systemic Scleroderma	null	null	Skin and Connective Tissue Diseases	null	GeneticVariation	Angiogenesis in <span class=disease id=18975312-0-16-34>systemic sclerosis</span>: impaired expression of <span class=gene id=18975312-0-59-104>vascular endothelial growth factor receptor 1</span> in endothelial progenitor-derived cells under hypoxic conditions.	18975312	2009
FLT1	fms related tyrosine kinase 1	C0009402	Colorectal Carcinoma	null	null	Digestive System Diseases ; Neoplasms	null	Biomarker	<span class= gene id= 26041938-0-0-7 >VEGFR-1</span> Pseudogene Expression and Regulatory Function in Human <span class= disease id= 26041938-0-63-80 >Colorectal Cancer</span> Cells.	26041938	2015
FLT1	fms related tyrosine kinase 1	C0009402	Colorectal Carcinoma	null	null	Digestive System Diseases ; Neoplasms	null	Biomarker	We measured the gene expression of VEGF ligands (VEGF-A, VEGF-B, VEGF-C, and VEGF-D) and their receptors (<span class= gene id= 12754739-5-106-113 >VEGFR-1</span>, VEGFR-2, and VEGFR-3), in normal colorectal tissues (n = 20), adenomas (n = 10), and in <span class= disease id= 12754739-5-203-206 >CRC</span> (n = 71) representing different Duke's stages using ribonuclease protection assay, semi-qua…	12754739	2003
FLT1	fms related tyrosine kinase 1	C0009402	Colorectal Carcinoma	null	null	Digestive System Diseases ; Neoplasms	null	Biomarker	<span class= gene id= 23799978-0-0-5 >Flt-1</span> in <span class= disease id= 23799978-0-9-26 >colorectal cancer</span> cells is required for the tumor invasive effect of placental growth factor through a p38-MMP9 pathway.	23799978	2013
FLT1	fms related tyrosine kinase 1	C0009402	Colorectal Carcinoma	null	null	Digestive System Diseases ; Neoplasms	null	Biomarker	VEGFA, <span class= gene id= 23794399-0-7-11 >FLT1</span>, KDR and <span class= disease id= 23794399-0-21-38 >colorectal cancer</span>: assessment of disease risk, tumor molecular phenotype, and survival.	23794399	2013
FLT1	fms related tyrosine kinase 1	C0009402	Colorectal Carcinoma	null	null	Digestive System Diseases ; Neoplasms	null	AlteredExpression	Prognostic significance of <span class= gene id= 24908415-0-27-33 >VEGFR1</span>/<span class= gene id= 24908415-0-34-39 >Flt-1</span> immunoexpression in <span class= disease id= 24908415-0-60-80 >colorectal carcinoma</span>.	24908415	2014
FLT1	fms related tyrosine kinase 1	C0009402	Colorectal Carcinoma	null	null	Digestive System Diseases ; Neoplasms	null	AlteredExpression	Overexpression of soluble <span class= gene id= 17214745-0-26-71 >vascular endothelial growth factor receptor 1</span> in <span class= disease id= 17214745-0-75-92 >colorectal cancer</span>: Association with progression and prognosis.	17214745	2007
FLT1	fms related tyrosine kinase 1	C0009402	Colorectal Carcinoma	null	null	Digestive System Diseases ; Neoplasms	null	GeneticVariation	We used preclinical models of <span class= disease id= 23341544-11-30-33 >CRC</span> to demonstrate (18)F-<span class= gene id= 23341544-11-55-58 >FLT</span> PET as a sensitive predictor of response to (<span class= variant dbSNP= rs113488022 genes_norm= 673 >V600E</span>)BRAF inhibitors.	23341544	2013
FLT1	fms related tyrosine kinase 1	C0009402	Colorectal Carcinoma	null	null	Digestive System Diseases ; Neoplasms	null	AlteredExpression	To investigate the expression of vascular endothelial cell growth factor (VEGF) and its receptors <span class= gene id= 20205278-1-98-124 >Fms-like tyrosine kinase 1</span> (<span class= gene id= 20205278-1-126-131 >FLT-1</span>) and fetal liver kinase 1 (FLK-1) in <span class= disease id= 20205278-1-169-189 >colorectal carcinoma</span> (<span class= disease id= 20205278-1-191-194 >CRC</span>), a…	20205278	2010
FLT1	fms related tyrosine kinase 1	C0009402	Colorectal Carcinoma	null	null	Digestive System Diseases ; Neoplasms	null	Biomarker	<span class= gene id= 16685275-0-0-45 >Vascular endothelial growth factor receptor-1</span> mediates migration of human <span class= disease id= 16685275-0-74-94 >colorectal carcinoma</span> cells by activation of Src family kinases.	16685275	2006
FLT1	fms related tyrosine kinase 1	C1519670	Tumor Angiogenesis	null	null	null	null	Biomarker	Vascular endothelial growth factor (VEGF) is a major inducer of <span class= disease id= 11305411-1-64-82 >tumor angiogenesis</span> and edema in human astrocytomas by its interaction with cognate endothelial-specific receptors (<span class= gene id= 11305411-1-179-185 >VEGFR1</span>/R2).	11305411	2001
FLT1	fms related tyrosine kinase 1	C1519670	Tumor Angiogenesis	null	null	null	null	AlteredExpression	When challenged with B16F10 melanoma cells, mice lacking alpha2beta1 integrin ex-pression exhibit increased <span class= disease id= 18042800-3-108-126 >tumor angiogenesis</span> associated with up-regulated <span class= gene id= 18042800-3-156-162 >VEGFR1</span> expression.	18042800	2008
FLT1	fms related tyrosine kinase 1	C1519670	Tumor Angiogenesis	null	null	null	null	AlteredExpression	Since <span class= gene id= 7525492-6-6-11 >flt-1</span> and KDR are not expressed in endothelial cells in the normal adult brain, the coordinate up-regulation of 2 receptors for VEGF appears to be a critical event which controls <span class= disease id= 7525492-6-185-203 >tumor angiogenesis</span>.	7525492	1994
FLT1	fms related tyrosine kinase 1	C1519670	Tumor Angiogenesis	null	null	null	null	Biomarker	The results of our study underline the central role of the VEGF/VEGFR-1 signaling system in <span class= disease id= 15221961-10-92-110 >tumor angiogenesis</span> and demonstrate that <span class= gene id= 15221961-10-132-139 >VEGFR-1</span> can serve as a target for anti-angiogenic gene therapy.	15221961	2004
FLT1	fms related tyrosine kinase 1	C1519670	Tumor Angiogenesis	null	null	null	null	Biomarker	The ability of <span class= gene id= 9671758-6-15-21 >sFLT-1</span> protein to inhibit tumor growth is presumably attributable to its paracrine inhibition of <span class= disease id= 9671758-6-112-130 >tumor angiogenesis</span> in vivo, since it did not affect tumor cell mitogenesis in vitro.	9671758	1998
FLT1	fms related tyrosine kinase 1	C1519670	Tumor Angiogenesis	null	null	null	null	GeneticVariation	<span class= gene id= 23267058-6-0-7 >VEGFR-1</span> blockade and genetic deletion of the tyrosine kinase domain of <span class= gene id= 23267058-6-71-78 >VEGFR-1</span> resulted in enhanced <span class= disease id= 23267058-6-100-118 >tumor angiogenesis</span>.	23267058	2013
FLT1	fms related tyrosine kinase 1	C1519670	Tumor Angiogenesis	null	null	null	null	AlteredExpression	The ratio of membrane-bound form <span class= gene id= 16530326-0-33-38 >Flt-1</span> mRNA to VEGF mRNA correlates with <span class= disease id= 16530326-0-73-91 >tumor angiogenesis</span> and prognosis in non-small cell lung cancer.	16530326	2006
FLT1	fms related tyrosine kinase 1	C1519670	Tumor Angiogenesis	null	null	null	null	AlteredExpression	VEGF-dependent <span class= disease id= 19834490-0-15-33 >tumor angiogenesis</span> requires inverse and reciprocal regulation of <span class= gene id= 19834490-0-80-86 >VEGFR1</span> and VEGFR2.	19834490	2010
FLT1	fms related tyrosine kinase 1	C1519670	Tumor Angiogenesis	null	null	null	null	Biomarker	PlGF, one of the ligands for <span class= gene id= 21709213-1-29-36 >VEGFR-1</span>, has been implicated in <span class= disease id= 21709213-1-61-79 >tumor angiogenesis</span>.	21709213	2011
FLT1	fms related tyrosine kinase 1	C0007621	Neoplastic Cell Transformation	null	null	Neoplasms ; Pathological Conditions, Signs and Symptoms	null	GeneticVariation	Analysis of the tyrosine kinome in melanoma reveals recurrent mutations in ERBB4.	19718025	2009
FLT1	fms related tyrosine kinase 1	C0008495	Chorioamnionitis	null	null	Congenital, Hereditary, and Neonatal Diseases and Abnormalities ; Female Urogenital Diseases and Pregnancy Complications	null	GeneticVariation	An SNP involved in controlling fetal inflammation (interleukin-6 receptor 1) and DNA variants in maternal genes encoding for proteins involved in extracellular matrix metabolism approximately doubled the risk of PTB.	20452482	2010
FLT1	fms related tyrosine kinase 1	C0015944	Fetal Membranes, Premature Rupture	Abnormality of prenatal development or birth	null	Female Urogenital Diseases and Pregnancy Complications	null	GeneticVariation	An SNP involved in controlling fetal inflammation (interleukin-6 receptor 1) and DNA variants in maternal genes encoding for proteins involved in extracellular matrix metabolism approximately doubled the risk of PTB.	20452482	2010
FLT1	fms related tyrosine kinase 1	C0020523	Immediate hypersensitivity	null	147050	Immune System Diseases	null	GeneticVariation	Distinct association of genetic variations of vascular endothelial growth factor, transforming growth factor-beta, and fibroblast growth factor receptors with atopy and airway hyperresponsiveness.	18315732	2008
FLT1	fms related tyrosine kinase 1	C0022876	Premature Obstetric Labor	null	null	Female Urogenital Diseases and Pregnancy Complications	null	GeneticVariation	An SNP involved in controlling fetal inflammation (interleukin-6 receptor 1) and DNA variants in maternal genes encoding for proteins involved in extracellular matrix metabolism approximately doubled the risk of PTB.	20452482	2010
FLT1	fms related tyrosine kinase 1	C0027686	Pathologic Neovascularization	null	null	Pathological Conditions, Signs and Symptoms	null	GeneticVariation	Angiogenesis in systemic sclerosis: impaired expression of vascular endothelial growth factor receptor 1 in endothelial progenitor-derived cells under hypoxic conditions.	18975312	2009
FLT1	fms related tyrosine kinase 1	C0085129	Bronchial Hyperreactivity	null	null	Respiratory Tract Diseases	null	GeneticVariation	Distinct association of genetic variations of vascular endothelial growth factor, transforming growth factor-beta, and fibroblast growth factor receptors with atopy and airway hyperresponsiveness.	18315732	2008
FLT1	fms related tyrosine kinase 1	C0085166	Bacterial Vaginosis	null	null	Bacterial Infections and Mycoses ; Female Urogenital Diseases and Pregnancy Complications	null	GeneticVariation	For 8 SNPs in 3 genes (protein kinase C alpha, <span class=gene id=20350647-4-47-73>fms-like tyrosine kinase 1</span>, and interleukin 6), the odds ratios for preterm birth ranged from 1.9-4.0 among women with susceptible genotypes who were <span class=disease id=20350647-4-197-199>BV</span> positive.	20350647	2010
FLT1	fms related tyrosine kinase 1	C0687675	Pregnancy loss	null	null	null	null	GeneticVariation	Natural selection of FLT1 alleles and their association with malaria resistance in utero.	18779584	2008
FLT1	fms related tyrosine kinase 1	C2919032	Infection of amniotic sac and membranes	null	null	null	null	GeneticVariation	An SNP involved in controlling fetal inflammation (interleukin-6 receptor 1) and DNA variants in maternal genes encoding for proteins involved in extracellular matrix metabolism approximately doubled the risk of PTB.	20452482	2010
FLT1	fms related tyrosine kinase 1	C0023467	Leukemia, Myelocytic, Acute	Abnormality of blood and blood-forming tissues; Abnormality of the immune system; Neoplasm	601626	Neoplasms	null	AlteredExpression	Interestingly, Tie-2 expression on <span class= disease id= 17446561-4-35-38 >AML</span> blasts was associated with concomitant expression of other receptors for endothelial growth factors, such as <span class= gene id= 17446561-4-148-193 >vascular endothelial growth factor receptor 1</span> (<span class= gene id= 17446561-4-195-202 >VEGF-R1</span>), -R2, and -R3.	17446561	2007
FLT1	fms related tyrosine kinase 1	C0023467	Leukemia, Myelocytic, Acute	Abnormality of blood and blood-forming tissues; Abnormality of the immune system; Neoplasm	601626	Neoplasms	null	Biomarker	VEGF receptors 1 (<span class= gene id= 21209384-1-18-23 >FLT-1</span>) and 2 (KDR) are expressed on subsets of <span class= disease id= 21209384-1-65-87 >acute myeloid leukemia</span> (<span class= disease id= 21209384-1-89-92 >AML</span>) and acute lymphoid leukemia cells, in which they induce cell survival, proliferation, and migration.	21209384	2011
FLT1	fms related tyrosine kinase 1	C0023467	Leukemia, Myelocytic, Acute	Abnormality of blood and blood-forming tissues; Abnormality of the immune system; Neoplasm	601626	Neoplasms	null	GeneticVariation	The <span class= gene id= 12691136-3-4-7 >FLT</span> ITD mutations, which are thought to disrupt a repressor sequence in the juxta-membrane region, confer a poor prognosis in <span class= disease id= 12691136-3-130-133 >AML</span>, especially in patients under the age of 60 years.	12691136	2003
FLT1	fms related tyrosine kinase 1	C0023467	Leukemia, Myelocytic, Acute	Abnormality of blood and blood-forming tissues; Abnormality of the immune system; Neoplasm	601626	Neoplasms	null	AlteredExpression	IL-8 mRNA expression in <span class= disease id= 26674118-7-24-27 >AML</span> blasts from 533 patients differed between genetic subgroups with significantly lower expression of IL-8 in acute promyelocytic leukaemia (APL), while in non APL-AML patients with <span class= gene id= 26674118-7-207-210 >FLT</span> ITD had the highest IL-8 expression.	26674118	2015
FLT1	fms related tyrosine kinase 1	C0023467	Leukemia, Myelocytic, Acute	Abnormality of blood and blood-forming tissues; Abnormality of the immune system; Neoplasm	601626	Neoplasms	null	GeneticVariation	<span class= disease id= 19342098-2-0-3 >AML</span> with t(8;21) is the most dependent subtype on VEGF with both <span class= gene id= 19342098-2-65-71 >VEGFR1</span> and VEGFR2. t(15;17)AML cells depend on VEGF with <span class= gene id= 19342098-2-122-128 >VEGFR1</span>.	19342098	2009
FLT1	fms related tyrosine kinase 1	C0023467	Leukemia, Myelocytic, Acute	Abnormality of blood and blood-forming tissues; Abnormality of the immune system; Neoplasm	601626	Neoplasms	null	Biomarker	<span class= gene id= 17420287-0-0-7 >VEGFR-1</span> (<span class= gene id= 17420287-0-9-14 >FLT-1</span>), beta1 integrin, and hERG K+ channel for a macromolecular signaling complex in <span class= disease id= 17420287-0-95-117 >acute myeloid leukemia</span>: role in cell migration and clinical outcome.	17420287	2007
FLT1	fms related tyrosine kinase 1	C0023467	Leukemia, Myelocytic, Acute	Abnormality of blood and blood-forming tissues; Abnormality of the immune system; Neoplasm	601626	Neoplasms	null	AlteredExpression	In contrast, <span class= gene id= 12094254-4-13-20 >VEGFR-1</span> staining levels in <span class= disease id= 12094254-4-40-43 >AML</span> patients were in the same range as in the controls.	12094254	2002
FLT1	fms related tyrosine kinase 1	C0023467	Leukemia, Myelocytic, Acute	Abnormality of blood and blood-forming tissues; Abnormality of the immune system; Neoplasm	601626	Neoplasms	null	AlteredExpression	Using a sensitive nested PCR assay, we detected expression of <span class= gene id= 9058706-8-62-66 >FLT1</span> in 10 of 20 patients with de novo <span class= disease id= 9058706-8-101-104 >AML</span> and 3 of 5 patients with secondary AML.	9058706	1997
FLT1	fms related tyrosine kinase 1	C0029925	Ovarian Carcinoma	null	null	null	null	Biomarker	[18F]FDG and [18F]<span class= gene id= 23548101-0-18-21 >FLT</span> positron emission tomography imaging following treatment with belinostat in human <span class= disease id= 23548101-0-104-116 >ovary cancer</span> xenografts in mice.	23548101	2013
FLT1	fms related tyrosine kinase 1	C0029925	Ovarian Carcinoma	null	null	null	null	Biomarker	In vivo uptake of [18F]<span class= gene id= 23308217-5-23-26 >FLT</span> and [18F]FDG in human <span class= disease id= 23308217-5-49-61 >ovary cancer</span> xenografts in mice (A2780) was studied at various time points after APO866 treatment.	23308217	2012
FLT1	fms related tyrosine kinase 1	C0029925	Ovarian Carcinoma	null	null	null	null	Biomarker	Antiangiogenic gene therapy with soluble <span class= gene id= 19050699-0-41-48 >VEGFR-1</span>, -2, and -3 reduces the growth of solid human <span class= disease id= 19050699-0-95-112 >ovarian carcinoma</span> in mice.	19050699	2009
FLT1	fms related tyrosine kinase 1	C0029925	Ovarian Carcinoma	null	null	null	null	AlteredExpression	Soluble <span class= gene id= 11929819-0-8-13 >FLT-1</span> expression suppresses carcinomatous ascites in nude mice bearing <span class= disease id= 11929819-0-79-93 >ovarian cancer</span>.	11929819	2002
FLT1	fms related tyrosine kinase 1	C0029925	Ovarian Carcinoma	null	null	null	null	Biomarker	Cotargeting of <span class= gene id= 20865022-0-15-22 >VEGFR-1</span> and -3 and angiopoietin receptor Tie2 reduces the growth of solid human <span class= disease id= 20865022-0-95-109 >ovarian cancer</span> in mice.	20865022	2011
FLT1	fms related tyrosine kinase 1	C0029925	Ovarian Carcinoma	null	null	null	null	AlteredExpression	Renilla luciferase bioluminescence and [18F]<span class= gene id= 16982761-11-44-47 >FLT</span>-PET imaging are capable of quantifying the activity and effectiveness of E1A CR2-deleted adenoviral mutants in <span class= disease id= 16982761-11-159-173 >ovarian cancer</span>.	16982761	2006
FLT1	fms related tyrosine kinase 1	C0029925	Ovarian Carcinoma	null	null	null	null	Biomarker	Adenovirus-mediated soluble <span class= gene id= 11448924-0-28-33 >FLT-1</span> gene therapy for <span class= disease id= 11448924-0-51-68 >ovarian carcinoma</span>.	11448924	2001
FLT1	fms related tyrosine kinase 1	C0596263	Carcinogenesis	null	null	Neoplasms ; Pathological Conditions, Signs and Symptoms	null	Biomarker	VEGF, <span class= gene id= 20205278-12-6-11 >FLT-1</span> and FLK-1 are associated with colorectal <span class= disease id= 20205278-12-53-67 >carcinogenesis</span>. siRNA silencing of the VEGF gene suppresses proliferation, and induces apoptosis in HCT116 cells.	20205278	2010
FLT1	fms related tyrosine kinase 1	C0596263	Carcinogenesis	null	null	Neoplasms ; Pathological Conditions, Signs and Symptoms	null	GeneticVariation	Epidermis-specific <span class= gene id= 20141840-4-19-23 >Flt1</span> deletion also impairs <span class= disease id= 20141840-4-46-59 >tumorigenesis</span> and proliferation.	20141840	2009
FLT1	fms related tyrosine kinase 1	C0596263	Carcinogenesis	null	null	Neoplasms ; Pathological Conditions, Signs and Symptoms	null	AlteredExpression	Collectively, these findings suggest that the role of PlGF in <span class= disease id= 21709213-7-62-75 >tumorigenesis</span> largely consists of promoting autocrine/paracrine growth of tumor cells expressing a functional <span class= gene id= 21709213-7-172-179 >VEGFR-1</span> rather than stimulation of angiogenesis.	21709213	2011
FLT1	fms related tyrosine kinase 1	C0596263	Carcinogenesis	null	null	Neoplasms ; Pathological Conditions, Signs and Symptoms	null	PostTranslationalModification	These findings indicate that methylation of <span class= gene id= 12824880-8-44-51 >VEGFR-1</span> is related with prostatic <span class= disease id= 12824880-8-78-92 >carcinogenesis</span>.	12824880	2003
FLT1	fms related tyrosine kinase 1	C0596263	Carcinogenesis	null	null	Neoplasms ; Pathological Conditions, Signs and Symptoms	null	Biomarker	<span class= gene id= 25895461-0-0-6 >VEGFR1</span> and VEGFR2 in lip <span class= disease id= 25895461-0-25-39 >carcinogenesis</span> and its association with microvessel density.	25895461	2015
FLT1	fms related tyrosine kinase 1	C0596263	Carcinogenesis	null	null	Neoplasms ; Pathological Conditions, Signs and Symptoms	null	Biomarker	Thus, we hypothesize that as a major ligand for <span class= gene id= 26088746-7-48-54 >VEGFR1</span>, placental growth factor (PLGF) may also play a role in the neovascularization and <span class= disease id= 26088746-7-138-151 >tumorigenesis</span> of OH.	26088746	2015
FLT1	fms related tyrosine kinase 1	C0596263	Carcinogenesis	null	null	Neoplasms ; Pathological Conditions, Signs and Symptoms	null	Biomarker	The finding that EGFR, c-Met, and <span class= gene id= 19716155-13-34-40 >VEGFR1</span> involved in <span class= disease id= 19716155-13-53-67 >carcinogenesis</span> are well-represented and coexpressed in anal cancers, especially in HIV-positive population, suggests possible novel targeted treatments for anal diseases.	19716155	2009
FLT1	fms related tyrosine kinase 1	C0017636	Glioblastoma	Abnormality of the nervous system; Neoplasm	null	Neoplasms	null	Biomarker	Based on previous data on an autocrine function of VEGF in <span class= gene id= 15015778-9-59-64 >Flt-1</span>-expressing <span class= disease id= 15015778-9-76-88 >glioblastoma</span> cells we hypothesise that the X-ray radiation induced upregulation of VEGF might result in a downregulation of tumour cell proliferation and thus lead to a reduced sensitivity to radiation therapy.	15015778	2004
FLT1	fms related tyrosine kinase 1	C0017636	Glioblastoma	Abnormality of the nervous system; Neoplasm	null	Neoplasms	null	Biomarker	These studies demonstrate that the tyrosine kinase inhibitor NSC 680410 has significant antileukemic activity in p53-null, drug-resistant human leukemia cell lines, as well as significant antitumor activity in combination with <span class= gene id= 12451475-14-227-232 >Flt-1</span>/Fc chimera against U87 MG <span class= disease id= 12451475-14-259-271 >glioblastoma</span> brain tumors implanted i…	12451475	2002
FLT1	fms related tyrosine kinase 1	C0017636	Glioblastoma	Abnormality of the nervous system; Neoplasm	null	Neoplasms	null	Biomarker	Tumour cells are the main source of VEGF in <span class= disease id= 12918061-2-44-47 >GBM</span>s whereas VEGF receptors (<span class= gene id= 12918061-2-73-80 >VEGFR-1</span>, its soluble form sVEGFR-1, VEGFR-2 and neuropilin-1) are expressed predominantly by endothelial cells.	12918061	2003
FLT1	fms related tyrosine kinase 1	C0017636	Glioblastoma	Abnormality of the nervous system; Neoplasm	null	Neoplasms	null	AlteredExpression	We show that KDR mRNA is co-expressed with <span class= gene id= 7525492-5-43-48 >flt-1</span> in vascular cells in <span class= disease id= 7525492-5-70-82 >glioblastoma</span> but not in low-grade glioma.	7525492	1994
FLT1	fms related tyrosine kinase 1	C0017636	Glioblastoma	Abnormality of the nervous system; Neoplasm	null	Neoplasms	null	AlteredExpression	Further, PlGF and <span class= gene id= 25680186-8-18-25 >VEGFR-1</span> expression were examined in a subset of the xenograft tumours and in 13 <span class= disease id= 25680186-8-98-101 >GBM</span> patient tumours.	25680186	2014
FLT1	fms related tyrosine kinase 1	C0017636	Glioblastoma	Abnormality of the nervous system; Neoplasm	null	Neoplasms	null	AlteredExpression	Tumor endothelial transdifferentiation and <span class= gene id= 24625025-1-43-49 >VEGFR1</span>/2 expression by cancer cells have been reported in <span class= disease id= 24625025-1-101-113 >glioblastoma</span> but remain poorly documented for many other cancer types.	24625025	2014
FLT1	fms related tyrosine kinase 1	C0017638	Glioma	Abnormality of the nervous system; Neoplasm	null	Neoplasms	null	AlteredExpression	To analyze the molecular mechanisms underlying <span class= disease id= 8586468-3-47-53 >glioma</span> angiogenesis, we studied the expression of vascular endothelial growth factor (VEGF) and its tyrosine kinase receptors <span class= gene id= 8586468-3-173-180 >VEGFR-1</span> and VEGFR-2 during normal brain development and <span class= disease id= 8586468-3-229-235 >glioma</span>-induced angioge…	8586468	1996
FLT1	fms related tyrosine kinase 1	C0017638	Glioma	Abnormality of the nervous system; Neoplasm	null	Neoplasms	null	Biomarker	We have previously suggested that tumor angiogenesis in human <span class= disease id= 7525492-1-62-69 >gliomas</span> is regulated by a paracrine mechanism involving vascular endothelial growth factor (VEGF) and <span class= gene id= 7525492-1-164-169 >flt-1</span> (VEGF-receptor 1).	7525492	1994
FLT1	fms related tyrosine kinase 1	C0017638	Glioma	Abnormality of the nervous system; Neoplasm	null	Neoplasms	null	Biomarker	In tumour-induced angiogenesis of <span class= disease id= 15015778-1-34-41 >gliomas</span>, vascular endothelial growth factor (VEGF) and its receptors fms-like tyrosine kinase (<span class= gene id= 15015778-1-129-134 >Flt-1</span>) and kinase-insert-domain-containing receptor (KDR) play a major role and are promising targets for tumour therapy.	15015778	2004
FLT1	fms related tyrosine kinase 1	C0017638	Glioma	Abnormality of the nervous system; Neoplasm	null	Neoplasms	null	AlteredExpression	<span class= gene id= 10616207-3-0-7 >VEGFR-1</span> protein is expressed in 26 of 42 <span class= disease id= 10616207-3-41-47 >glioma</span> tissues, 22 of which show a coexpression of <span class= gene id= 10616207-3-92-99 >VEGFR-1</span> with VEGFR-2; 1 <span class= disease id= 10616207-3-116-122 >glioma</span> tissue expresses exclusively VEGFR-2.	10616207	2000
FLT1	fms related tyrosine kinase 1	C0017638	Glioma	Abnormality of the nervous system; Neoplasm	null	Neoplasms	null	Biomarker	IHC analysis of the VEGF receptor <span class= gene id= 10682677-10-34-39 >flt-1</span> showed strong tumour cell staining in M006XLo <span class= disease id= 10682677-10-86-92 >glioma</span> cells.	10682677	2000
FLT1	fms related tyrosine kinase 1	C0017638	Glioma	Abnormality of the nervous system; Neoplasm	null	Neoplasms	null	GeneticVariation	Retrovirus-mediated gene transfer of the <span class= gene id= 15221961-5-41-48 >VEGFR-1</span> mutants led to a strong reduction of tumor growth and angiogenesis in xenografted C6 <span class= disease id= 15221961-5-134-140 >glioma</span> and in syngeneic BFS-1 fibrosarcoma.	15221961	2004
FLT1	fms related tyrosine kinase 1	C0024623	Malignant neoplasm of stomach	null	null	Digestive System Diseases ; Neoplasms	null	AlteredExpression	The receptor tyrosine kinases (RTKs), epidermal growth factor receptor (EGFR) and <span class= gene id= 20039326-1-82-127 >vascular endothelial growth factor receptor 1</span>-3 (<span class= gene id= 20039326-1-131-139 >VEGFR1-3</span>), are frequently expressed in <span class= disease id= 20039326-1-170-184 >gastric cancer</span> and are putative therapeutic targets in this disease.	20039326	2010
FLT1	fms related tyrosine kinase 1	C0024623	Malignant neoplasm of stomach	null	null	Digestive System Diseases ; Neoplasms	null	Biomarker	Phase I clinical trial of peptide vaccination with URLC10 and <span class= gene id= 24398900-0-62-68 >VEGFR1</span> epitope peptides in patients with advanced <span class= disease id= 24398900-0-112-126 >gastric cancer</span>.	24398900	2013
FLT1	fms related tyrosine kinase 1	C0024623	Malignant neoplasm of stomach	null	null	Digestive System Diseases ; Neoplasms	null	Biomarker	Phase I/II study of S-1 plus cisplatin combined with peptide vaccines for human <span class= gene id= 22842485-0-80-125 >vascular endothelial growth factor receptor 1</span> and 2 in patients with advanced <span class= disease id= 22842485-0-158-172 >gastric cancer</span>.	22842485	2012
FLT1	fms related tyrosine kinase 1	C0024623	Malignant neoplasm of stomach	null	null	Digestive System Diseases ; Neoplasms	null	Biomarker	Transduction of soluble <span class= gene id= 15150121-0-24-29 >Flt-1</span> gene to peritoneal mesothelial cells can effectively suppress peritoneal metastasis of <span class= disease id= 15150121-0-117-131 >gastric cancer</span>.	15150121	2004
FLT1	fms related tyrosine kinase 1	C0024623	Malignant neoplasm of stomach	null	null	Digestive System Diseases ; Neoplasms	null	AlteredExpression	We previously showed that expression of <span class= gene id= 23113927-2-40-85 >vascular endothelial growth factor receptor-1</span> mRNA in peripheral blood may be useful to predict distant metastasis in <span class= disease id= 23113927-2-158-172 >gastric cancer</span> patients.	23113927	2012
FLT1	fms related tyrosine kinase 1	C0024623	Malignant neoplasm of stomach	null	null	Digestive System Diseases ; Neoplasms	null	Biomarker	Expression of vascular endothelial growth factor and its receptors KDR and <span class= gene id= 12439912-0-75-80 >Flt-1</span> in <span class= disease id= 12439912-0-84-98 >gastric cancer</span> cells.	12439912	2003
FLT1	fms related tyrosine kinase 1	C0178874	Tumor Progression	null	null	null	null	Biomarker	VEGF appears to be up-regulated in various cancers in which <span class= gene id= 16432214-6-60-65 >flt-1</span> may have a role in <span class= disease id= 16432214-6-85-102 >tumor progression</span> and metastasis.	16432214	2006
FLT1	fms related tyrosine kinase 1	C0178874	Tumor Progression	null	null	null	null	Biomarker	Epidermal growth factor receptor (EGFR), HER2/neu, c-Met, and <span class= gene id= 19716155-3-62-107 >vascular endothelial growth factor receptor-1</span> (<span class= gene id= 19716155-3-109-115 >VEGFR1</span>) (tyrosine kinase growth factor receptors) are implicated in <span class= disease id= 19716155-3-177-194 >tumor progression</span>, but little is known about their role in anal lesions.	19716155	2009
FLT1	fms related tyrosine kinase 1	C0178874	Tumor Progression	null	null	null	null	Biomarker	<span class= disease id= 15851554-9-0-17 >Tumor progression</span> could be quantitatively monitored 3 weeks after inoculation of 10(5) OCM-1 <span class= gene id= 15851554-9-93-96 >FRT</span>/luc cells.	15851554	2005
FLT1	fms related tyrosine kinase 1	C0178874	Tumor Progression	null	null	null	null	Biomarker	Our results suggest a paracrine control of angiogenesis and endothelial cell proliferation that is tightly regulated and transient in the embryonic brain, switched off in the normal adult brain, and turned on in tumor cells (VEGF) and the host vasculature (<span class= gene id= 8586468-4-257-264 >VEGFR-1</span> and -2) during <span class= disease id= 8586468-4-280-297 >tumor progression</span>.	8586468	1996
FLT1	fms related tyrosine kinase 1	C0178874	Tumor Progression	null	null	null	null	Biomarker	Vegf, Vegf-B, Vegf-C and their receptors KDR, <span class= gene id= 10738243-0-46-51 >FLT-1</span> and FLT-4 during the <span class= disease id= 10738243-0-73-95 >neoplastic progression</span> of human colonic mucosa.	10738243	2000
FLT1	fms related tyrosine kinase 1	C0178874	Tumor Progression	null	null	null	null	Biomarker	The <span class= gene id= 25894226-1-4-11 >VEGFR-1</span> is suggested to promote <span class= disease id= 25894226-1-36-53 >tumor progression</span>.	25894226	2015
FLT1	fms related tyrosine kinase 1	C0699791	Stomach Carcinoma	Abnormality of the digestive system; Neoplasm	613659	null	null	AlteredExpression	We previously showed that expression of <span class= gene id= 23113927-2-40-85 >vascular endothelial growth factor receptor-1</span> mRNA in peripheral blood may be useful to predict distant metastasis in <span class= disease id= 23113927-2-158-172 >gastric cancer</span> patients.	23113927	2012
FLT1	fms related tyrosine kinase 1	C0699791	Stomach Carcinoma	Abnormality of the digestive system; Neoplasm	613659	null	null	Biomarker	Expression of vascular endothelial growth factor and its receptors KDR and <span class= gene id= 12439912-0-75-80 >Flt-1</span> in <span class= disease id= 12439912-0-84-98 >gastric cancer</span> cells.	12439912	2003
FLT1	fms related tyrosine kinase 1	C0699791	Stomach Carcinoma	Abnormality of the digestive system; Neoplasm	613659	null	null	AlteredExpression	The receptor tyrosine kinases (RTKs), epidermal growth factor receptor (EGFR) and <span class= gene id= 20039326-1-82-127 >vascular endothelial growth factor receptor 1</span>-3 (<span class= gene id= 20039326-1-131-139 >VEGFR1-3</span>), are frequently expressed in <span class= disease id= 20039326-1-170-184 >gastric cancer</span> and are putative therapeutic targets in this disease.	20039326	2010
FLT1	fms related tyrosine kinase 1	C0699791	Stomach Carcinoma	Abnormality of the digestive system; Neoplasm	613659	null	null	Biomarker	Phase I clinical trial of peptide vaccination with URLC10 and <span class= gene id= 24398900-0-62-68 >VEGFR1</span> epitope peptides in patients with advanced <span class= disease id= 24398900-0-112-126 >gastric cancer</span>.	24398900	2013
FLT1	fms related tyrosine kinase 1	C0699791	Stomach Carcinoma	Abnormality of the digestive system; Neoplasm	613659	null	null	Biomarker	Phase I/II study of S-1 plus cisplatin combined with peptide vaccines for human <span class= gene id= 22842485-0-80-125 >vascular endothelial growth factor receptor 1</span> and 2 in patients with advanced <span class= disease id= 22842485-0-158-172 >gastric cancer</span>.	22842485	2012
FLT1	fms related tyrosine kinase 1	C0699791	Stomach Carcinoma	Abnormality of the digestive system; Neoplasm	613659	null	null	Biomarker	Transduction of soluble <span class= gene id= 15150121-0-24-29 >Flt-1</span> gene to peritoneal mesothelial cells can effectively suppress peritoneal metastasis of <span class= disease id= 15150121-0-117-131 >gastric cancer</span>.	15150121	2004
FLT1	fms related tyrosine kinase 1	C1527249	Colorectal Cancer	null	114500	Digestive System Diseases ; Neoplasms	null	GeneticVariation	We used preclinical models of <span class= disease id= 23341544-11-30-33 >CRC</span> to demonstrate (18)F-<span class= gene id= 23341544-11-55-58 >FLT</span> PET as a sensitive predictor of response to (<span class= variant dbSNP= rs113488022 genes_norm= 673 >V600E</span>)BRAF inhibitors.	23341544	2013
FLT1	fms related tyrosine kinase 1	C1527249	Colorectal Cancer	null	114500	Digestive System Diseases ; Neoplasms	null	Biomarker	<span class= gene id= 23799978-0-0-5 >Flt-1</span> in <span class= disease id= 23799978-0-9-26 >colorectal cancer</span> cells is required for the tumor invasive effect of placental growth factor through a p38-MMP9 pathway.	23799978	2013
FLT1	fms related tyrosine kinase 1	C1527249	Colorectal Cancer	null	114500	Digestive System Diseases ; Neoplasms	null	AlteredExpression	Overexpression of soluble <span class= gene id= 17214745-0-26-71 >vascular endothelial growth factor receptor 1</span> in <span class= disease id= 17214745-0-75-92 >colorectal cancer</span>: Association with progression and prognosis.	17214745	2007
FLT1	fms related tyrosine kinase 1	C1527249	Colorectal Cancer	null	114500	Digestive System Diseases ; Neoplasms	null	Biomarker	VEGFA, <span class= gene id= 23794399-0-7-11 >FLT1</span>, KDR and <span class= disease id= 23794399-0-21-38 >colorectal cancer</span>: assessment of disease risk, tumor molecular phenotype, and survival.	23794399	2013
FLT1	fms related tyrosine kinase 1	C1527249	Colorectal Cancer	null	114500	Digestive System Diseases ; Neoplasms	null	Biomarker	<span class= gene id= 26041938-0-0-7 >VEGFR-1</span> Pseudogene Expression and Regulatory Function in Human <span class= disease id= 26041938-0-63-80 >Colorectal Cancer</span> Cells.	26041938	2015
FLT1	fms related tyrosine kinase 1	C1527249	Colorectal Cancer	null	114500	Digestive System Diseases ; Neoplasms	null	AlteredExpression	To investigate the expression of vascular endothelial cell growth factor (VEGF) and its receptors <span class= gene id= 20205278-1-98-124 >Fms-like tyrosine kinase 1</span> (<span class= gene id= 20205278-1-126-131 >FLT-1</span>) and fetal liver kinase 1 (FLK-1) in colorectal carcinoma (CRC), and the blocking effects of small interfering RNAs (siRNAs) on VEGF expression in human <span class= dise…	20205278	2010
FLT1	fms related tyrosine kinase 1	C0007102	Malignant tumor of colon	Abnormality of the digestive system; Neoplasm	null	Digestive System Diseases ; Neoplasms	null	AlteredExpression	Human VEGFR expression profile varied widely depending on tumor types with particularly high levels of human FLT1/<span class= gene id= 24625025-6-114-120 >VEGFR1</span> transcripts in <span class= disease id= 24625025-6-136-149 >colon cancers</span> and non small cell lung carcinomas, and upper levels of human KDR/VEGFR2 transcripts in non small cell lung carcinomas.	24625025	2014
FLT1	fms related tyrosine kinase 1	C0007102	Malignant tumor of colon	Abnormality of the digestive system; Neoplasm	null	Digestive System Diseases ; Neoplasms	null	GeneticVariation	Four SNPs in <span class= gene id= 23794399-9-13-17 >FLT1</span> were associated with <span class= disease id= 23794399-9-39-51 >colon cancer</span> survival while three SNPs in KDR were associated with survival after diagnosis with rectal cancer.	23794399	2013
FLT1	fms related tyrosine kinase 1	C0007102	Malignant tumor of colon	Abnormality of the digestive system; Neoplasm	null	Digestive System Diseases ; Neoplasms	null	Biomarker	<span class= gene id= 25880726-15-0-7 >VEGFR-1</span> and its ligands participate in vascular, tumor cell-mediated and immuno-inflammatory processes in a complex biomolecule-dependent and tumor zone-specific manner and hence could influence metastatic behavior in <span class= disease id= 25880726-15-218-220 >CC</span>.	25880726	2015
FLT1	fms related tyrosine kinase 1	C0007102	Malignant tumor of colon	Abnormality of the digestive system; Neoplasm	null	Digestive System Diseases ; Neoplasms	null	Biomarker	Because the crucial role of angiogenesis has been demonstrated in tumor growth and metastasis, the present study was undertaken to characterize the relative expression of vascular endothelial growth factors VEGF (vascular endothelial growth factor), VEGF-B, VEGF-C, and their receptors KDR (kinase insert domain-containing receptor), <span class= gene id= 10738243-1-334-339 >FLT-1</span> (fms-like …	10738243	2000
FLT1	fms related tyrosine kinase 1	C0007102	Malignant tumor of colon	Abnormality of the digestive system; Neoplasm	null	Digestive System Diseases ; Neoplasms	null	AlteredExpression	<span class= gene id= 17409437-1-0-45 >Vascular endothelial growth factor receptor-1</span> (<span class= gene id= 17409437-1-47-53 >VEGFR1</span>) is expressed in cancer cell lines and tumors and, in pancreatic and <span class= disease id= 17409437-1-123-135 >colon cancer</span> cells, activation of <span class= gene id= 17409437-1-157-163 >VEGFR1</span> is linked to increased tumor migration an…	17409437	2007
FLT1	fms related tyrosine kinase 1	C0007131	Non-Small Cell Lung Carcinoma	Abnormality of the respiratory system; Neoplasm	211980	Neoplasms ; Respiratory Tract Diseases	null	AlteredExpression	The ratio of membrane-bound form <span class= gene id= 16530326-0-33-38 >Flt-1</span> mRNA to VEGF mRNA correlates with tumor angiogenesis and prognosis in <span class= disease id= 16530326-0-109-135 >non-small cell lung cancer</span>.	16530326	2006
FLT1	fms related tyrosine kinase 1	C0007131	Non-Small Cell Lung Carcinoma	Abnormality of the respiratory system; Neoplasm	211980	Neoplasms ; Respiratory Tract Diseases	null	GeneticVariation	Assessment of simplified methods to measure 18F-<span class= gene id= 24970910-0-48-51 >FLT</span> uptake changes in EGFR-mutated <span class= disease id= 24970910-0-83-109 >non-small cell lung cancer</span> patients undergoing EGFR tyrosine kinase inhibitor treatment.	24970910	2014
FLT1	fms related tyrosine kinase 1	C0007131	Non-Small Cell Lung Carcinoma	Abnormality of the respiratory system; Neoplasm	211980	Neoplasms ; Respiratory Tract Diseases	null	Biomarker	Quantitative real-time reverse transcription PCR study of the expression of vascular endothelial growth factor (VEGF) splice variants and VEGF receptors (<span class= gene id= 17599955-0-154-161 >VEGFR-1</span> and VEGFR-2) in <span class= disease id= 17599955-0-178-204 >non small cell lung cancer</span>.	17599955	2007
FLT1	fms related tyrosine kinase 1	C0007131	Non-Small Cell Lung Carcinoma	Abnormality of the respiratory system; Neoplasm	211980	Neoplasms ; Respiratory Tract Diseases	null	Biomarker	[(18)F]<span class= gene id= 25052479-10-7-10 >FLT</span> PET/CT can detect MET-mediated resistance to EGFR TKIs and its reversal by MET inhibitors in <span class= disease id= 25052479-10-104-109 >NSCLC</span>.	25052479	2015
FLT1	fms related tyrosine kinase 1	C0007131	Non-Small Cell Lung Carcinoma	Abnormality of the respiratory system; Neoplasm	211980	Neoplasms ; Respiratory Tract Diseases	null	Biomarker	Functional <span class= gene id= 26134224-0-11-15 >FLT1</span> Genetic Variation is a Prognostic Factor for Recurrence in Stage I-III <span class= disease id= 26134224-0-87-113 >Non-Small-Cell Lung Cancer</span>.	26134224	2016
FLT1	fms related tyrosine kinase 1	C0235974	Pancreatic carcinoma	null	260350	null	null	Biomarker	Thus, targeted degradation of Sp proteins is highly effective for inhibiting <span class= gene id= 17409437-6-77-83 >VEGFR1</span> and associated angiogenic responses in <span class= disease id= 17409437-6-123-140 >pancreatic cancer</span>.	17409437	2007
FLT1	fms related tyrosine kinase 1	C0235974	Pancreatic carcinoma	null	260350	null	null	Biomarker	Evaluation of pyrimidine metabolising enzymes and in vitro uptake of 3'-[(18)F]fluoro-3'-deoxythymidine ([(18)F]<span class= gene id= 12192562-0-112-115 >FLT</span>) in <span class= disease id= 12192562-0-120-137 >pancreatic cancer</span> cell lines.	12192562	2003
FLT1	fms related tyrosine kinase 1	C0235974	Pancreatic carcinoma	null	260350	null	null	Biomarker	To address this issue, recombinant adenoviruses encoding angiostatin, endostatin, and the ligand-binding ectodomains of the vascular endothelial growth factor receptors Flk1, Flt1, and neuropilin were generated and used to systemically deliver the different gene products in several different preexisting murine tumor models.Single i.v. injections of viruses encoding soluble forms of Flk1 or <span …	11274374	2001
FLT1	fms related tyrosine kinase 1	C0235974	Pancreatic carcinoma	null	260350	null	null	GeneticVariation	Recently, single nucleotide polymorphism (SNP) <span class= variant dbSNP= rs9582036 genes_norm= 2321 >rs9582036</span> in <span class= gene id= 23421954-2-60-66 >VEGFR1</span> has been proposed as a predictor of progression-free survival (PFS) and overall survival (OS) to bevacizumab in patients with <span class= disease id= 23421954-2-193-210 >pancreatic cancer</span> and <span class= variant d…	23421954	2014
FLT1	fms related tyrosine kinase 1	C0235974	Pancreatic carcinoma	null	260350	null	null	GeneticVariation	Gene therapy for <span class= disease id= 12142732-0-17-34 >pancreatic cancer</span> using an adenovirus vector encoding soluble <span class= gene id= 12142732-0-79-84 >flt-1</span> vascular endothelial growth factor receptor.	12142732	2002
FLT1	fms related tyrosine kinase 1	C0242383	Age related macular degeneration	Abnormality of the eye	590050	Eye Diseases	null	Biomarker	Clinical trials of small interfering RNA (siRNA) targeting vascular endothelial growth factor-A (VEGFA) or its receptor <span class= gene id= 18368052-1-120-126 >VEGFR1</span> (also called <span class= gene id= 18368052-1-140-144 >FLT1</span>), in patients with blinding choroidal neovascularization (CNV) from <span class= disease id= 18368052-1-213-245 >age-related macular degeneration</span>, ar…	18368052	2008
FLT1	fms related tyrosine kinase 1	C0242383	Age related macular degeneration	Abnormality of the eye	590050	Eye Diseases	null	GeneticVariation	<span class= gene id= 24812550-0-0-4 >FLT1</span> genetic variation predisposes to neovascular <span class= disease id= 24812550-0-50-53 >AMD</span> in ethnically diverse populations and alters systemic <span class= gene id= 24812550-0-108-112 >FLT1</span> expression.	24812550	2014
FLT1	fms related tyrosine kinase 1	C0242383	Age related macular degeneration	Abnormality of the eye	590050	Eye Diseases	null	Biomarker	Experimental subretinal neovascularization is inhibited by adenovirus-mediated soluble VEGF/<span class= gene id= 10849558-0-92-97 >flt-1</span> receptor gene transfection: a role of VEGF and possible treatment for SRN in <span class= disease id= 10849558-0-175-207 >age-related macular degeneration</span>.	10849558	2000
FLT1	fms related tyrosine kinase 1	C0242383	Age related macular degeneration	Abnormality of the eye	590050	Eye Diseases	null	Biomarker	From the literature it is clear that overexpression of VEGFs and their receptors <span class= gene id= 12597922-3-81-88 >VEGFR-1</span>, VEGFR-2 and VEGFR-3 is causing increased microvascular permeability and angiogenesis in eye conditions such as DR and <span class= disease id= 12597922-3-208-211 >AMD</span>.	12597922	2003
FLT1	fms related tyrosine kinase 1	C0242383	Age related macular degeneration	Abnormality of the eye	590050	Eye Diseases	null	Biomarker	To assess the safety, tolerability, pharmacokinetics, and dose-limiting toxicity of single intravitreal injection of Sirna-027, a small interfering RNA targeting <span class= gene id= 20609706-1-162-207 >vascular endothelial growth factor receptor-1</span>, in patients with choroidal neovascularization (CNV) resulting from neovascular <span class= disease id= 20609706-1-288-320 >age-related macul…	20609706	2010
FLT1	fms related tyrosine kinase 1	C0600139	Prostate carcinoma	null	null	null	null	Biomarker	<span class= gene id= 10893635-6-0-5 >Flt-1</span> synthesis by <span class= disease id= 10893635-6-19-38 >prostatic carcinoma</span> cell lines, freshly isolated BPH epithelial cells (BPH-EC) and stromal cells was investigated using RT-PCR and intron spanning primer.	10893635	2000
FLT1	fms related tyrosine kinase 1	C0600139	Prostate carcinoma	null	null	null	null	AlteredExpression	High level <span class= gene id= 25894226-10-11-18 >VEGFR-1</span> expression is infrequent in <span class= disease id= 25894226-10-47-62 >prostate cancer</span>, but identifies a subgroup of aggressive cancers, which may be candidates for anti-VEGFR-1 targeted therapy.	25894226	2015
FLT1	fms related tyrosine kinase 1	C0600139	Prostate carcinoma	null	null	null	null	PostTranslationalModification	Aberrant methylation of the <span class= gene id= 12824880-0-28-73 >vascular endothelial growth factor receptor-1</span> gene in <span class= disease id= 12824880-0-82-97 >prostate cancer</span>.	12824880	2003
FLT1	fms related tyrosine kinase 1	C0600139	Prostate carcinoma	null	null	null	null	Biomarker	Clinical and Translational Assessment of <span class= gene id= 26450920-0-41-47 >VEGFR1</span> as a Mediator of the Premetastatic Niche in High-Risk Localized <span class= disease id= 26450920-0-112-127 >Prostate Cancer</span>.	26450920	2015
FLT1	fms related tyrosine kinase 1	C0600139	Prostate carcinoma	null	null	null	null	Biomarker	Adenovirus-mediated <span class= gene id= 15564138-0-20-24 >FLT1</span>-targeted proapoptotic gene therapy of human <span class= disease id= 15564138-0-69-84 >prostate cancer</span>.	15564138	2004
FLT1	fms related tyrosine kinase 1	C1140680	Malignant neoplasm of ovary	null	167000	Endocrine System Diseases ; Female Urogenital Diseases and Pregnancy Complications ; Neoplasms	null	AlteredExpression	Renilla luciferase bioluminescence and [18F]<span class= gene id= 16982761-11-44-47 >FLT</span>-PET imaging are capable of quantifying the activity and effectiveness of E1A CR2-deleted adenoviral mutants in <span class= disease id= 16982761-11-159-173 >ovarian cancer</span>.	16982761	2006
FLT1	fms related tyrosine kinase 1	C1140680	Malignant neoplasm of ovary	null	167000	Endocrine System Diseases ; Female Urogenital Diseases and Pregnancy Complications ; Neoplasms	null	AlteredExpression	Soluble <span class= gene id= 11929819-0-8-13 >FLT-1</span> expression suppresses carcinomatous ascites in nude mice bearing <span class= disease id= 11929819-0-79-93 >ovarian cancer</span>.	11929819	2002
FLT1	fms related tyrosine kinase 1	C1140680	Malignant neoplasm of ovary	null	167000	Endocrine System Diseases ; Female Urogenital Diseases and Pregnancy Complications ; Neoplasms	null	Biomarker	Cotargeting of <span class= gene id= 20865022-0-15-22 >VEGFR-1</span> and -3 and angiopoietin receptor Tie2 reduces the growth of solid human <span class= disease id= 20865022-0-95-109 >ovarian cancer</span> in mice.	20865022	2011
FLT1	fms related tyrosine kinase 1	C1140680	Malignant neoplasm of ovary	null	167000	Endocrine System Diseases ; Female Urogenital Diseases and Pregnancy Complications ; Neoplasms	null	Biomarker	[18F]FDG and [18F]<span class= gene id= 23548101-0-18-21 >FLT</span> positron emission tomography imaging following treatment with belinostat in human <span class= disease id= 23548101-0-104-116 >ovary cancer</span> xenografts in mice.	23548101	2013
FLT1	fms related tyrosine kinase 1	C1140680	Malignant neoplasm of ovary	null	167000	Endocrine System Diseases ; Female Urogenital Diseases and Pregnancy Complications ; Neoplasms	null	Biomarker	In vivo uptake of [18F]<span class= gene id= 23308217-5-23-26 >FLT</span> and [18F]FDG in human <span class= disease id= 23308217-5-49-61 >ovary cancer</span> xenografts in mice (A2780) was studied at various time points after APO866 treatment.	23308217	2012
FLT1	fms related tyrosine kinase 1	C0003850	Arteriosclerosis	Abnormality of the cardiovascular system	null	Cardiovascular Diseases	null	Biomarker	The present study confirmed that local gene delivery of <span class= gene id= 20821246-15-56-62 >sFlt-1</span> can suppress plaque formation, as one of possible mechanisms, via inhibitive effect on intra atherosclerotic plaque angiogenesis, which hints at the clinical utility of <span class= gene id= 20821246-15-232-238 >sFlt-1</span> in <span class= disease id= 20821246-15-242-257 >atheroscleros…	20821246	2010
FLT1	fms related tyrosine kinase 1	C0003850	Arteriosclerosis	Abnormality of the cardiovascular system	null	Cardiovascular Diseases	null	Biomarker	Suppressed soluble <span class= gene id= 24048373-0-19-45 >Fms-like tyrosine kinase-1</span> production aggravates <span class= disease id= 24048373-0-68-83 >atherosclerosis</span> in chronic kidney disease.	24048373	2013
FLT1	fms related tyrosine kinase 1	C0003850	Arteriosclerosis	Abnormality of the cardiovascular system	null	Cardiovascular Diseases	null	Biomarker	(18)F-<span class= gene id= 26394773-11-6-9 >FLT</span> positron emission tomography imaging may serve as an imaging biomarker for cell proliferation in plaque and hematopoietic activity in individuals with <span class= disease id= 26394773-11-161-176 >atherosclerosis</span>.	26394773	2015
FLT1	fms related tyrosine kinase 1	C0003850	Arteriosclerosis	Abnormality of the cardiovascular system	null	Cardiovascular Diseases	null	Biomarker	Reduction of circulating soluble <span class= gene id= 19948974-0-33-59 >fms-like tyrosine kinase-1</span> plays a significant role in renal dysfunction-associated aggravation of <span class= disease id= 19948974-0-132-147 >atherosclerosis</span>.	19948974	2010
FLT1	fms related tyrosine kinase 1	C0003873	Rheumatoid Arthritis	Abnormality of the skeletal system	607218180300	Immune System Diseases ; Musculoskeletal Diseases ; Skin and Connective Tissue Diseases	null	Biomarker	To investigate the effect of interleukin-35 (IL-35) on vascular endothelial growth factor (VEGF) and its receptors, <span class= gene id= 26922678-1-116-121 >Flt-1</span> and Flk-1, in a collagen-induced arthritis (CIA) mouse model of <span class= disease id= 26922678-1-186-206 >rheumatoid arthritis</span> (RA).	26922678	2016
FLT1	fms related tyrosine kinase 1	C0003873	Rheumatoid Arthritis	Abnormality of the skeletal system	607218180300	Immune System Diseases ; Musculoskeletal Diseases ; Skin and Connective Tissue Diseases	null	Biomarker	<span class= gene id= 16336962-3-0-6 >VEGFR1</span>, which occurs in transmembrane and soluble forms, negatively regulates vasculogenesis and angiogenesis during early embryogenesis, but it also acts as a positive regulator of angiogenesis and inflammatory responses, playing a role in several human diseases such as <span class= disease id= 16336962-3-272-292 >rheumatoid arthritis</span> and cance…	16336962	2005
FLT1	fms related tyrosine kinase 1	C0003873	Rheumatoid Arthritis	Abnormality of the skeletal system	607218180300	Immune System Diseases ; Musculoskeletal Diseases ; Skin and Connective Tissue Diseases	null	AlteredExpression	Expression of Id2 mRNA was significantly lower in <span class= disease id= 17393418-4-50-52 >RA</span> synovial vessels compared with OA synovial vessels (P=0.0011), whereas expression of <span class= gene id= 17393418-4-138-145 >VEGFR-1</span> was significantly higher in <span class= disease id= 17393418-4-174-176 >RA</span> (P=0.0433).	17393418	2007
FLT1	fms related tyrosine kinase 1	C0003873	Rheumatoid Arthritis	Abnormality of the skeletal system	607218180300	Immune System Diseases ; Musculoskeletal Diseases ; Skin and Connective Tissue Diseases	null	Biomarker	The use of the novel anti-<span class= gene id= 19180491-13-26-31 >flt-1</span> peptide, GNQWFI, may be an effective strategy for the treatment of <span class= disease id= 19180491-13-99-101 >RA</span>.	19180491	2009
FLT1	fms related tyrosine kinase 1	C0004153	Atherosclerosis	Abnormality of the cardiovascular system	null	Cardiovascular Diseases	null	Biomarker	Reduction of circulating soluble <span class= gene id= 19948974-0-33-59 >fms-like tyrosine kinase-1</span> plays a significant role in renal dysfunction-associated aggravation of <span class= disease id= 19948974-0-132-147 >atherosclerosis</span>.	19948974	2010
FLT1	fms related tyrosine kinase 1	C0004153	Atherosclerosis	Abnormality of the cardiovascular system	null	Cardiovascular Diseases	null	Biomarker	Suppressed soluble <span class= gene id= 24048373-0-19-45 >Fms-like tyrosine kinase-1</span> production aggravates <span class= disease id= 24048373-0-68-83 >atherosclerosis</span> in chronic kidney disease.	24048373	2013
FLT1	fms related tyrosine kinase 1	C0004153	Atherosclerosis	Abnormality of the cardiovascular system	null	Cardiovascular Diseases	null	Biomarker	(18)F-<span class= gene id= 26394773-11-6-9 >FLT</span> positron emission tomography imaging may serve as an imaging biomarker for cell proliferation in plaque and hematopoietic activity in individuals with <span class= disease id= 26394773-11-161-176 >atherosclerosis</span>.	26394773	2015
FLT1	fms related tyrosine kinase 1	C0004153	Atherosclerosis	Abnormality of the cardiovascular system	null	Cardiovascular Diseases	null	Biomarker	The present study confirmed that local gene delivery of <span class= gene id= 20821246-15-56-62 >sFlt-1</span> can suppress plaque formation, as one of possible mechanisms, via inhibitive effect on intra atherosclerotic plaque angiogenesis, which hints at the clinical utility of <span class= gene id= 20821246-15-232-238 >sFlt-1</span> in <span class= disease id= 20821246-15-242-257 >atheroscleros…	20821246	2010
FLT1	fms related tyrosine kinase 1	C0013537	Eclampsia	Abnormality of prenatal development or birth	null	Female Urogenital Diseases and Pregnancy Complications	null	Biomarker	Altered placental and circulating levels of vascular endothelial growth factor (VEGF) and its receptor (<span class= gene id= 11675477-1-104-109 >flt-1</span>) may be associated with pre-<span class= disease id= 11675477-1-138-147 >eclampsia</span> and intrauterine growth restriction (IUGR).	11675477	2002
FLT1	fms related tyrosine kinase 1	C0013537	Eclampsia	Abnormality of prenatal development or birth	null	Female Urogenital Diseases and Pregnancy Complications	null	Biomarker	Combined with previous studies showing increased soluble <span class= gene id= 16451124-9-57-63 >VEGFR1</span> isoforms in human pre-<span class= disease id= 16451124-9-86-95 >eclampsia</span>, these data suggest that there may be a common mechanism in pre-eclampsia that involves dysregulation of mRNA splicing of members of the VEGF-VEGFR axis.	16451124	2006
FLT1	fms related tyrosine kinase 1	C0013537	Eclampsia	Abnormality of prenatal development or birth	null	Female Urogenital Diseases and Pregnancy Complications	null	AlteredExpression	Characterisation of syncytiotrophoblast vesicles in normal pregnancy and pre-<span class= disease id= 23437230-0-77-86 >eclampsia</span>: expression of <span class= gene id= 23437230-0-102-107 >Flt-1</span> and endoglin.	23437230	2013
FLT1	fms related tyrosine kinase 1	C0013537	Eclampsia	Abnormality of prenatal development or birth	null	Female Urogenital Diseases and Pregnancy Complications	null	Biomarker	Soluble endoglin was found to cooperate with a soluble form of <span class= gene id= 18283546-6-63-108 >vascular endothelial growth factor receptor 1</span> in the pathogenesis of pre-<span class= disease id= 18283546-6-136-145 >eclampsia</span> by inducing endothelial cell dysfunction.	18283546	2008
FLT1	fms related tyrosine kinase 1	C0023449	Acute lymphocytic leukemia	Abnormality of blood and blood-forming tissues; Abnormality of the immune system; Neoplasm	null	null	null	Biomarker	VEGF receptors 1 (<span class= gene id= 21209384-1-18-23 >FLT-1</span>) and 2 (KDR) are expressed on subsets of acute myeloid leukemia (AML) and <span class= disease id= 21209384-1-98-121 >acute lymphoid leukemia</span> cells, in which they induce cell survival, proliferation, and migration.	21209384	2011
FLT1	fms related tyrosine kinase 1	C0023449	Acute lymphocytic leukemia	Abnormality of blood and blood-forming tissues; Abnormality of the immune system; Neoplasm	null	null	null	Biomarker	Finally, PlGF-<span class= gene id= 16146532-11-14-20 >VEGFR1</span> loop might be a therapeutic target to improve the prognosis of Ph(+) <span class= disease id= 16146532-11-90-93 >ALL</span>.	16146532	2005
FLT1	fms related tyrosine kinase 1	C0023449	Acute lymphocytic leukemia	Abnormality of blood and blood-forming tissues; Abnormality of the immune system; Neoplasm	null	null	null	Biomarker	<span class= gene id= 16249383-0-0-7 >VEGFR-1</span> (<span class= gene id= 16249383-0-9-14 >FLT-1</span>) activation modulates <span class= disease id= 16249383-0-37-65 >acute lymphoblastic leukemia</span> localization and survival within the bone marrow, determining the onset of extramedullary disease.	16249383	2006
FLT1	fms related tyrosine kinase 1	C0023449	Acute lymphocytic leukemia	Abnormality of blood and blood-forming tissues; Abnormality of the immune system; Neoplasm	null	null	null	Biomarker	In comparison with T-lineage ALL specimens, expression of IL-10, IFN-gamma, IL-15Ralpha, and <span class= gene id= 15651075-6-93-97 >Flt1</span> was significantly higher in B-cell precursor (BCP) <span class= disease id= 15651075-6-149-152 >ALL</span> specimens (P &lt;0.01).	15651075	2005
FLT1	fms related tyrosine kinase 1	C0153676	Secondary malignant neoplasm of lung	null	null	null	null	Biomarker	However, only treatment with the anti-<span class= gene id= 10815937-6-38-43 >Flt-1</span> ribozyme resulted in a statistically significant and dose-dependent inhibition of <span class= disease id= 10815937-6-126-141 >lung metastasis</span> in this model.	10815937	2000
FLT1	fms related tyrosine kinase 1	C0153676	Secondary malignant neoplasm of lung	null	null	null	null	AlteredExpression	Membrane <span class= gene id= 26394830-12-9-15 >VEGFR1</span> and VEGFR3 expressions were associated with the presence of <span class= disease id= 26394830-12-76-91 >lung metastasis</span>; interestingly, VEGFR3 was associated with less liver metastasis.	26394830	2015
FLT1	fms related tyrosine kinase 1	C0153676	Secondary malignant neoplasm of lung	null	null	null	null	Biomarker	Suppression of <span class= disease id= 15126877-0-15-30 >lung metastasis</span> of renal cell carcinoma by the intramuscular gene transfer of a soluble form of <span class= gene id= 15126877-0-111-156 >vascular endothelial growth factor receptor I</span>.	15126877	2004
FLT1	fms related tyrosine kinase 1	C0153676	Secondary malignant neoplasm of lung	null	null	null	null	Biomarker	Collectively, our results indicate that liver metastases are more reliant on <span class= gene id= 20978198-9-77-84 >VEGFR-1</span> than <span class= disease id= 20978198-9-90-105 >lung metastases</span> to mediate angiogenesis due to differential activity of VEGFRs on liver EC versus lung EC.	20978198	2010
FLT1	fms related tyrosine kinase 1	C0346647	Malignant neoplasm of pancreas	Abnormality of the digestive system; Neoplasm	null	Digestive System Diseases ; Endocrine System Diseases ; Neoplasms	null	GeneticVariation	Gene therapy for <span class= disease id= 12142732-0-17-34 >pancreatic cancer</span> using an adenovirus vector encoding soluble <span class= gene id= 12142732-0-79-84 >flt-1</span> vascular endothelial growth factor receptor.	12142732	2002
FLT1	fms related tyrosine kinase 1	C0346647	Malignant neoplasm of pancreas	Abnormality of the digestive system; Neoplasm	null	Digestive System Diseases ; Endocrine System Diseases ; Neoplasms	null	GeneticVariation	Recently, single nucleotide polymorphism (SNP) <span class= variant dbSNP= rs9582036 genes_norm= 2321 >rs9582036</span> in <span class= gene id= 23421954-2-60-66 >VEGFR1</span> has been proposed as a predictor of progression-free survival (PFS) and overall survival (OS) to bevacizumab in patients with <span class= disease id= 23421954-2-193-210 >pancreatic cancer</span> and <span class= variant d…	23421954	2014
FLT1	fms related tyrosine kinase 1	C0346647	Malignant neoplasm of pancreas	Abnormality of the digestive system; Neoplasm	null	Digestive System Diseases ; Endocrine System Diseases ; Neoplasms	null	Biomarker	Thus, targeted degradation of Sp proteins is highly effective for inhibiting <span class= gene id= 17409437-6-77-83 >VEGFR1</span> and associated angiogenic responses in <span class= disease id= 17409437-6-123-140 >pancreatic cancer</span>.	17409437	2007
FLT1	fms related tyrosine kinase 1	C0346647	Malignant neoplasm of pancreas	Abnormality of the digestive system; Neoplasm	null	Digestive System Diseases ; Endocrine System Diseases ; Neoplasms	null	Biomarker	Evaluation of pyrimidine metabolising enzymes and in vitro uptake of 3'-[(18)F]fluoro-3'-deoxythymidine ([(18)F]<span class= gene id= 12192562-0-112-115 >FLT</span>) in <span class= disease id= 12192562-0-120-137 >pancreatic cancer</span> cell lines.	12192562	2003
FLT1	fms related tyrosine kinase 1	C0376358	Malignant neoplasm of prostate	Abnormality of the genitourinary system	176807	Male Urogenital Diseases ; Neoplasms	null	AlteredExpression	<span class= gene id= 25894226-0-0-7 >VEGFR-1</span> overexpression identifies a small subgroup of aggressive <span class= disease id= 25894226-0-65-81 >prostate cancers</span> in patients treated by prostatectomy.	25894226	2015
FLT1	fms related tyrosine kinase 1	C0376358	Malignant neoplasm of prostate	Abnormality of the genitourinary system	176807	Male Urogenital Diseases ; Neoplasms	null	PostTranslationalModification	Aberrant methylation of the <span class= gene id= 12824880-0-28-73 >vascular endothelial growth factor receptor-1</span> gene in <span class= disease id= 12824880-0-82-97 >prostate cancer</span>.	12824880	2003
FLT1	fms related tyrosine kinase 1	C0376358	Malignant neoplasm of prostate	Abnormality of the genitourinary system	176807	Male Urogenital Diseases ; Neoplasms	null	Biomarker	Adenovirus-mediated <span class= gene id= 15564138-0-20-24 >FLT1</span>-targeted proapoptotic gene therapy of human <span class= disease id= 15564138-0-69-84 >prostate cancer</span>.	15564138	2004
FLT1	fms related tyrosine kinase 1	C0376358	Malignant neoplasm of prostate	Abnormality of the genitourinary system	176807	Male Urogenital Diseases ; Neoplasms	null	Biomarker	Clinical and Translational Assessment of <span class= gene id= 26450920-0-41-47 >VEGFR1</span> as a Mediator of the Premetastatic Niche in High-Risk Localized <span class= disease id= 26450920-0-112-127 >Prostate Cancer</span>.	26450920	2015
FLT1	fms related tyrosine kinase 1	C0494165	Secondary malignant neoplasm of liver	null	null	null	null	Biomarker	The anti-<span class= gene id= 10815937-7-9-14 >Flt-1</span> ribozyme was then tested in a xenograft model of human metastatic colorectal cancer in which significant inhibition of <span class= disease id= 10815937-7-134-150 >liver metastasis</span> was observed.	10815937	2000
FLT1	fms related tyrosine kinase 1	C0494165	Secondary malignant neoplasm of liver	null	null	null	null	Biomarker	Collectively, our results indicate that <span class= disease id= 20978198-9-40-56 >liver metastases</span> are more reliant on <span class= gene id= 20978198-9-77-84 >VEGFR-1</span> than lung metastases to mediate angiogenesis due to differential activity of VEGFRs on liver EC versus lung EC.	20978198	2010
FLT1	fms related tyrosine kinase 1	C0494165	Secondary malignant neoplasm of liver	null	null	null	null	AlteredExpression	KDR and <span class= gene id= 7535799-4-8-12 >flt1</span> mRNA were limited to tumor endothelial cells and were more strongly expressed in the <span class= disease id= 7535799-4-98-116 >hepatic metastases</span> than in the sinusoidal endothelium of the surrounding liver parenchyma.	7535799	1995
FLT1	fms related tyrosine kinase 1	C0494165	Secondary malignant neoplasm of liver	null	null	null	null	AlteredExpression	Membrane <span class= gene id= 26394830-12-9-15 >VEGFR1</span> and VEGFR3 expressions were associated with the presence of lung metastasis; interestingly, VEGFR3 was associated with less <span class= disease id= 26394830-12-140-156 >liver metastasis</span>.	26394830	2015
FLT1	fms related tyrosine kinase 1	C0020538	Hypertensive disease	Abnormality of the cardiovascular system	null	Cardiovascular Diseases	null	AlteredExpression	Compared to placental mRNA from uncomplicated pregnancies, VEGFA (p = 0.006), PGF (p &lt; 0.001), KDR (p &lt; 0.001) and <span class= gene id= 22386962-7-115-119 >FLT1</span> (p = 0.02) mRNA were reduced in preeclamptic placentae; VEGFA (p &lt; 0.001), PGF (p = 0.01) and KDR (p = 0.008) mRNA were reduced in placentae from pregnancies complicated by gestational <span class= disease id= 22386962-7-…	22386962	2012
FLT1	fms related tyrosine kinase 1	C0020538	Hypertensive disease	Abnormality of the cardiovascular system	null	Cardiovascular Diseases	null	GeneticVariation	Expression of placental <span class= gene id= 21518965-0-24-28 >FLT1</span> transcript variants relates to both gestational <span class= disease id= 21518965-0-77-97 >hypertensive disease</span> and fetal growth.	21518965	2011
FLT1	fms related tyrosine kinase 1	C0020538	Hypertensive disease	Abnormality of the cardiovascular system	null	Cardiovascular Diseases	null	Biomarker	This study highlights the potential of using the <span class= gene id= 11463761-8-49-54 >FLT-1</span> promoter for local and systemic human gene therapy in <span class= disease id= 11463761-8-109-121 >hypertension</span> and its complications.	11463761	2001
FLT1	fms related tyrosine kinase 1	C0027819	Neuroblastoma	Abnormality of the nervous system; Neoplasm	null	Neoplasms	null	AlteredExpression	Recent studies show that vascular endothelial growth factor (VEGF) and its receptors <span class= gene id= 11815985-1-85-90 >Flt-1</span> and KDR, and a series of other angiogenic molecules, are upregulated in advanced but <span class= negexp >not low stage human</span> <span class= disease id= 11815985-1-196-209 >neuroblastoma</span>.	11815985	2002
FLT1	fms related tyrosine kinase 1	C0027819	Neuroblastoma	Abnormality of the nervous system; Neoplasm	null	Neoplasms	null	Biomarker	Downregulation of hemangiogenesis and lymphangiogenesis inhibitors <span class= gene id= 20179233-10-67-74 >VEGFR-1</span> and sVEGFR-2, and upregulation of angiogenic activators VEGF-A and VEGF-D in MYCN-amplified stage IV neuroblastoma supports the crucial effect of this oncogene on <span class= disease id= 20179233-10-238-251 >neuroblastoma</span> progression.	20179233	2010
FLT1	fms related tyrosine kinase 1	C0027819	Neuroblastoma	Abnormality of the nervous system; Neoplasm	null	Neoplasms	null	AlteredExpression	Nevertheless, overexpression of CRT suppressed cell proliferation and enhanced cell differentiation in st<span class= disease id= 25288151-14-105-107 >NB</span>-V1 cells, whereas blockage of <span class= gene id= 25288151-14-138-145 >VEGFR-1</span> markedly suppressed the expression of neuron-specific markers including GAP43, NSE2, and NFH, as well as TrkA, a molecular marker indicative of <span …	25288151	2014
FLT1	fms related tyrosine kinase 1	C0686619	Secondary malignant neoplasm of lymph node	null	null	null	null	AlteredExpression	Increased <span class= gene id= 23113927-6-10-55 >vascular endothelial growth factor receptor-1</span> mRNA expression was associated with large tumor size, <span class= disease id= 23113927-6-110-131 >lymph node metastasis</span> and clinical stage.	23113927	2012
FLT1	fms related tyrosine kinase 1	C0686619	Secondary malignant neoplasm of lymph node	null	null	null	null	AlteredExpression	The peripheral blood <span class= gene id= 17486129-5-21-66 >vascular endothelial growth factor receptor-1</span> mRNA-positive group was associated with advanced clinical stage, deep invasion beyond the muscularis propria, lymphatic involvement, vascular involvement, <span class= disease id= 17486129-5-222-243 >lymph node metastasis</span>, positive peritoneal lavage cytology, preoperative metas…	17486129	2007
FLT1	fms related tyrosine kinase 1	C0686619	Secondary malignant neoplasm of lymph node	null	null	null	null	AlteredExpression	HCC with high peritumoral co-expression of VEGF-C, <span class= gene id= 23737988-10-51-58 >VEGFR-1</span>, and VEGFR-3 was associated with higher peritumoral distribution of macrophages (0.87%&plusmn;0.26% versus 0.45%&plusmn;0.20%), <span class= disease id= 23737988-10-173-176 >LNM</span> (32.4% versus 12.0%), shorter TTR (10.2 months versus 34.5 months), and poor prognosis (19.4 months versus …	23737988	2013
FLT1	fms related tyrosine kinase 1	C0699790	Colon Carcinoma	null	114500191170	null	null	GeneticVariation	Four SNPs in <span class= gene id= 23794399-9-13-17 >FLT1</span> were associated with <span class= disease id= 23794399-9-39-51 >colon cancer</span> survival while three SNPs in KDR were associated with survival after diagnosis with rectal cancer.	23794399	2013
FLT1	fms related tyrosine kinase 1	C0699790	Colon Carcinoma	null	114500191170	null	null	Biomarker	<span class= gene id= 25880726-15-0-7 >VEGFR-1</span> and its ligands participate in vascular, tumor cell-mediated and immuno-inflammatory processes in a complex biomolecule-dependent and tumor zone-specific manner and hence could influence metastatic behavior in <span class= disease id= 25880726-15-218-220 >CC</span>.	25880726	2015
FLT1	fms related tyrosine kinase 1	C0699790	Colon Carcinoma	null	114500191170	null	null	AlteredExpression	<span class= gene id= 17409437-1-0-45 >Vascular endothelial growth factor receptor-1</span> (<span class= gene id= 17409437-1-47-53 >VEGFR1</span>) is expressed in cancer cell lines and tumors and, in pancreatic and <span class= disease id= 17409437-1-123-135 >colon cancer</span> cells, activation of <span class= gene id= 17409437-1-157-163 >VEGFR1</span> is linked to increased tumor migration an…	17409437	2007
FLT1	fms related tyrosine kinase 1	C0700095	Central neuroblastoma	null	null	null	null	AlteredExpression	Nevertheless, overexpression of CRT suppressed cell proliferation and enhanced cell differentiation in st<span class= disease id= 25288151-14-105-107 >NB</span>-V1 cells, whereas blockage of <span class= gene id= 25288151-14-138-145 >VEGFR-1</span> markedly suppressed the expression of neuron-specific markers including GAP43, NSE2, and NFH, as well as TrkA, a molecular marker indicative of <span …	25288151	2014
FLT1	fms related tyrosine kinase 1	C0700095	Central neuroblastoma	null	null	null	null	AlteredExpression	Recent studies show that vascular endothelial growth factor (VEGF) and its receptors <span class= gene id= 11815985-1-85-90 >Flt-1</span> and KDR, and a series of other angiogenic molecules, are upregulated in advanced but <span class= negexp >not low stage human</span> <span class= disease id= 11815985-1-196-209 >neuroblastoma</span>.	11815985	2002
FLT1	fms related tyrosine kinase 1	C0700095	Central neuroblastoma	null	null	null	null	Biomarker	Downregulation of hemangiogenesis and lymphangiogenesis inhibitors <span class= gene id= 20179233-10-67-74 >VEGFR-1</span> and sVEGFR-2, and upregulation of angiogenic activators VEGF-A and VEGF-D in MYCN-amplified stage IV neuroblastoma supports the crucial effect of this oncogene on <span class= disease id= 20179233-10-238-251 >neuroblastoma</span> progression.	20179233	2010
FLT1	fms related tyrosine kinase 1	C1658953	tumor vasculature	null	null	null	null	AlteredExpression	The VEGF receptors, kinase domain region (KDR) and Fms-like-tyrosine kinase (<span class= gene id= 9669344-9-77-82 >Flt-1</span>), also were upregulated in the <span class= disease id= 9669344-9-114-131 >tumor vasculature</span> of glioblastoma multiforme, anaplastic oligodendrogliomas, and ependymomas with necrosis, whereas the astrocytomas grade II, anaplastic astrocytomas, and oligodendrogliom…	9669344	1998
FLT1	fms related tyrosine kinase 1	C1658953	tumor vasculature	null	null	null	null	AlteredExpression	KDR and <span class= gene id= 9255258-6-8-13 >Flt-1</span> were expressed in the <span class= disease id= 9255258-6-36-53 >tumor vasculature</span>, with particularly high levels seen in coiled young proliferating vessels, especially those in the cyst wall.	9255258	1997
FLT1	fms related tyrosine kinase 1	C1658953	tumor vasculature	null	null	null	null	Biomarker	<span class= gene id= 11888889-1-0-5 >Flt-1</span>, a receptor for vascular endothelial growth factor, is known to display dysregulated expression in both <span class= disease id= 11888889-1-110-127 >tumor vasculature</span> and tumor cells per se, suggesting that the flt-1 promoter might be a useful candidate to achieve tumor-specific transgene expression.	11888889	2002
FLT1	fms related tyrosine kinase 1	C0007137	Squamous cell carcinoma	Abnormality of the integument; Neoplasm	null	Neoplasms	null	AlteredExpression	In addition <span class= gene id= 10616207-6-12-19 >VEGFR-1</span> protein expression was demonstrated in 30 of 37 tumor tissues of <span class= disease id= 10616207-6-85-109 >squamous cell carcinomas</span> of the head and neck, with VEGFR-2 coexpression in 15 tissues and an expression of VEGFR-2 alone in 1 tissue.	10616207	2000
FLT1	fms related tyrosine kinase 1	C0007137	Squamous cell carcinoma	Abnormality of the integument; Neoplasm	null	Neoplasms	null	AlteredExpression	Notably, the antiangiogenic effect of bevacizumab (anti-VEGF antibody) requires normalization of <span class= gene id= 19834490-9-97-103 >VEGFR1</span> and VEGFR2 levels in human <span class= disease id= 19834490-9-131-155 >squamous-cell carcinomas</span> vascularized with human blood vessels in immunodeficient mice.	19834490	2010
FLT1	fms related tyrosine kinase 1	C0008497	Choriocarcinoma	Abnormality of prenatal development or birth; Abnormality of the genitourinary system; Neoplasm	null	Female Urogenital Diseases and Pregnancy Complications ; Neoplasms	null	AlteredExpression	In vitro studies demonstrated that increasing oxygen tension (hyperoxia) up-regulated PIGF protein in term placental villous explants, whereas hypoxic culture of a term trophoblast <span class= disease id= 10068204-8-181-196 >choriocarcinoma</span> cell line (BeWo) down-regulated PIGF mRNA and protein and <span class= gene id= 10068204-8-255-262 >VEGFR-1</span> (<span class= gene id= 10068204-8-2…	10068204	1999
FLT1	fms related tyrosine kinase 1	C0008497	Choriocarcinoma	Abnormality of prenatal development or birth; Abnormality of the genitourinary system; Neoplasm	null	Female Urogenital Diseases and Pregnancy Complications ; Neoplasms	null	Biomarker	Increasing oxygen tension upregulates P1GF protein in term placental villous explants, whereas hypoxia downregulates P1GF and <span class= gene id= 10831117-5-126-133 >VEGFR-1</span> (<span class= gene id= 10831117-5-135-140 >Flt-1</span>) autophosphorylation in term trophoblast <span class= disease id= 10831117-5-182-197 >choriocarcinoma</span> cell line (BeWo).	10831117	2000
FLT1	fms related tyrosine kinase 1	C0023487	Acute Promyelocytic Leukemia	Abnormality of blood and blood-forming tissues; Abnormality of the immune system; Neoplasm	612376	Neoplasms	null	AlteredExpression	<span class= disease id= 16465716-3-0-6 >AML M3</span> having t(15;17) abnormality showed highest expression of VEGF and VEGF receptor type 1 (<span class= gene id= 16465716-3-95-101 >VEGFR1</span>), suggesting the autocrine pathway of VEGF-<span class= gene id= 16465716-3-145-151 >VEGFR1</span>.	16465716	2006
FLT1	fms related tyrosine kinase 1	C0023487	Acute Promyelocytic Leukemia	Abnormality of blood and blood-forming tissues; Abnormality of the immune system; Neoplasm	612376	Neoplasms	null	GeneticVariation	IL-8 mRNA expression in AML blasts from 533 patients differed between genetic subgroups with significantly lower expression of IL-8 in <span class= disease id= 26674118-7-135-164 >acute promyelocytic leukaemia</span> (APL), while in non <span class= disease id= 26674118-7-185-188 >APL</span>-AML patients with <span class= gene id= 26674118-7-207-210 >FLT</span> ITD had the highest IL-8 expression.	26674118	2015
FLT1	fms related tyrosine kinase 1	C0029408	Degenerative polyarthritis	Abnormality of the skeletal system	null	Musculoskeletal Diseases	null	AlteredExpression	Expression of Id2 mRNA was significantly lower in RA synovial vessels compared with <span class= disease id= 17393418-4-84-86 >OA</span> synovial vessels (P=0.0011), whereas expression of <span class= gene id= 17393418-4-138-145 >VEGFR-1</span> was significantly higher in RA (P=0.0433).	17393418	2007
FLT1	fms related tyrosine kinase 1	C0029408	Degenerative polyarthritis	Abnormality of the skeletal system	null	Musculoskeletal Diseases	null	GeneticVariation	Using semi-quantitative reverse transcription polymerase chain reaction (RT-PCR) analysis, three genes, fms-like tyrosine kinase 1 (<span class= gene id= 15781004-9-132-136 >FLT1</span>), plexin B1 (PLXNB1), and small inducible cytokine A2 (SCYA2), were confirmed to be consistently expressed at lower levels in <span class= disease id= 15781004-9-263-265 >OA</span>, in a majority of twenty age- an…	15781004	2005
FLT1	fms related tyrosine kinase 1	C0029463	Osteosarcoma	Abnormality of the skeletal system; Neoplasm	191170259500	Neoplasms	null	Biomarker	Human <span class= disease id= 18636145-2-6-18 >osteosarcoma</span> G-292 cells were in vitro infected with retroviral vectors encoding soluble <span class= gene id= 18636145-2-95-100 >Flt-1</span> or LacZ gene before transplanted into proximal tibiae of immune deficient SCID mice to establish experimental orthotopic <span class= disease id= 18636145-2-222-234 >osteosarcoma</span>.	18636145	2008
FLT1	fms related tyrosine kinase 1	C0029463	Osteosarcoma	Abnormality of the skeletal system; Neoplasm	191170259500	Neoplasms	null	Biomarker	In addition, it was demonstrated that VEGF and <span class= gene id= 24759089-8-47-53 >VEGFR1</span> are coexpressed by a subset of tumor cells in human <span class= disease id= 24759089-8-106-118 >osteosarcoma</span>, similar to what was observed in the murine osteosarcoma cells.	24759089	2015
FLT1	fms related tyrosine kinase 1	C0031511	Pheochromocytoma	Abnormality of the endocrine system; Abnormality of the nervous system; Neoplasm	6.0269e+29	Neoplasms	null	Biomarker	As vascular endothelial growth factor (VEGF) is a potent mitogen for vascular endothelial cells, here we have investigated the mRNA and protein expression of VEGF and the mRNA expression of its two receptors (<span class= gene id= 14659975-2-209-214 >Flt-1</span> and Flk-1/KDR) in <span class= disease id= 14659975-2-233-250 >pheochromocytomas</span> tissue.	14659975	2004
FLT1	fms related tyrosine kinase 1	C0031511	Pheochromocytoma	Abnormality of the endocrine system; Abnormality of the nervous system; Neoplasm	6.0269e+29	Neoplasms	null	Biomarker	18F-<span class= gene id= 26359261-0-4-7 >FLT</span> PET/CT in the Evaluation of <span class= disease id= 26359261-0-36-53 >Pheochromocytomas</span> and Paragangliomas: A Pilot Study.	26359261	2015
FLT1	fms related tyrosine kinase 1	C0035344	Retinopathy of Prematurity	null	133780	Congenital, Hereditary, and Neonatal Diseases and Abnormalities ; Eye Diseases	null	Biomarker	Selective stimulation of <span class= gene id= 12840058-0-25-32 >VEGFR-1</span> prevents oxygen-induced retinal vascular degeneration in <span class= disease id= 12840058-0-90-116 >retinopathy of prematurity</span>.	12840058	2003
FLT1	fms related tyrosine kinase 1	C0035344	Retinopathy of Prematurity	null	133780	Congenital, Hereditary, and Neonatal Diseases and Abnormalities ; Eye Diseases	null	Biomarker	To study the effects of oxygen fluctuations on rat vascular endothelial growth factor (VEGF), VEGF receptor 1(<span class= gene id= 20697002-1-110-116 >VEGFR1</span>), and VEGFR2 in a model of <span class= disease id= 20697002-1-144-170 >retinopathy of prematurity</span> (ROP).	20697002	2010
FLT1	fms related tyrosine kinase 1	C0040136	Thyroid Neoplasm	Abnormality of the endocrine system; Neoplasm	null	Endocrine System Diseases ; Neoplasms	null	AlteredExpression	Furthermore, we show that both the VEGF receptors, <span class= gene id= 7478581-9-51-56 >FLT-1</span> and flk/KDR, are expressed in endothelial cells that line tumor-embedded microvascular vessels, suggesting that VEGF but not PlGF, contributes to <span class= disease id= 7478581-9-203-216 >thyroid tumor</span> development.	7478581	1995
FLT1	fms related tyrosine kinase 1	C0040136	Thyroid Neoplasm	Abnormality of the endocrine system; Neoplasm	null	Endocrine System Diseases ; Neoplasms	null	AlteredExpression	We examined VEGF, <span class= gene id= 16260429-2-18-25 >VEGFR-1</span> and VEGFR-2 expression on 34 papillary thyroid carcinomas (PTCs), 18 follicular thyroid carcinomas (FTCs), eight poorly differentiated thyroid carcinomas (PDTCs) and on a <span class= disease id= 16260429-2-197-211 >thyroid tumour</span>-derived cell line (NPA'87) by immunohistochemistry, reverse transcriptase PCR, immunoflu…	16260429	2005
FLT1	fms related tyrosine kinase 1	C0085669	Acute leukemia	Abnormality of blood and blood-forming tissues; Abnormality of the immune system; Neoplasm	null	null	null	AlteredExpression	Cholesterol regulates <span class= gene id= 21209384-0-22-29 >VEGFR-1</span> (<span class= gene id= 21209384-0-31-36 >FLT-1</span>) expression and signaling in <span class= disease id= 21209384-0-66-80 >acute leukemia</span> cells.	21209384	2011
FLT1	fms related tyrosine kinase 1	C0085669	Acute leukemia	Abnormality of blood and blood-forming tissues; Abnormality of the immune system; Neoplasm	null	null	null	Biomarker	<span class= gene id= 16249383-8-0-5 >FLT-1</span> targeting on subsets of <span class= disease id= 16249383-8-30-45 >acute leukemias</span> may delay the onset of extramedullary disease, which may be advantageous in combinatorial therapeutic settings.	16249383	2006
FLT1	fms related tyrosine kinase 1	C0162291	Retinal ischemia	null	null	null	null	AlteredExpression	We conclude that <span class= gene id= 12840058-8-17-24 >VEGFR-1</span> is critical in maintaining the vasculature of the neonatal retina, and that activation of <span class= gene id= 12840058-8-115-122 >VEGFR-1</span> by PlGF-1 is a selective strategy for preventing oxygen-induced <span class= disease id= 12840058-8-187-203 >retinal ischemia</span> without provoking retinal neovascularization.	12840058	2003
FLT1	fms related tyrosine kinase 1	C0162291	Retinal ischemia	null	null	null	null	Biomarker	Intravitreal injection of sTie2-Fc, soluble <span class= gene id= 12506101-9-44-49 >Flt-1</span> fusion protein (sFlt-1-Fc), and both chimeric proteins suppressed retinal angiogenesis in a murine model of <span class= disease id= 12506101-9-158-174 >retinal ischemia</span> in the order of sTie2-Fc &lt; sFlt-1-Fc &lt; sTie2-Fc+sFlt-1-Fc.	12506101	2003
FLT1	fms related tyrosine kinase 1	C0206682	Follicular thyroid carcinoma	Abnormality of the endocrine system; Neoplasm	null	Neoplasms	null	AlteredExpression	Similarly, 76% of PTCs, 83% of <span class= disease id= 16260429-4-31-34 >FTC</span>s and 25% of PDTCs expressed <span class= gene id= 16260429-4-63-70 >VEGFR-1</span>, whereas 68% of PTCs, 56% of <span class= disease id= 16260429-4-100-103 >FTC</span>s and 37% of PDTCs expressed VEGFR-2.	16260429	2005
FLT1	fms related tyrosine kinase 1	C0206682	Follicular thyroid carcinoma	Abnormality of the endocrine system; Neoplasm	null	Neoplasms	null	Biomarker	When 293-<span class= gene id= 14605010-9-9-13 >Flt1</span>-3d cells were inoculated at a site remote to the <span class= disease id= 14605010-9-63-66 >FTC</span>-133 tumor transplant, the growth of <span class= disease id= 14605010-9-103-106 >FTC</span>-133 tumors were inhibited by 70.37%, as compared with the control treatment with 293 cells expressing control gene LacZ.	14605010	2004
FLT1	fms related tyrosine kinase 1	C0206694	Mucoepidermoid Carcinoma	null	null	Neoplasms	null	AlteredExpression	MAML2 rearrangement in primary pulmonary <span class= disease id= 24714697-0-41-65 >mucoepidermoid carcinoma</span> and the correlation with <span class= gene id= 24714697-0-91-95 >FLT1</span> expression.	24714697	2014
FLT1	fms related tyrosine kinase 1	C0206694	Mucoepidermoid Carcinoma	null	null	Neoplasms	null	Biomarker	Analyses of potential downstream targets of the fusion revealed differential expression of the cAMP/CREB (<span class= gene id= 16444749-8-106-110 >FLT1</span> and NR4A2) and Notch (HES1 and HES5) target genes in fusion-positive and fusion-negative <span class= disease id= 16444749-8-200-203 >MEC</span>s.	16444749	2006
FLT1	fms related tyrosine kinase 1	C0206698	Cholangiocarcinoma	Abnormality of the digestive system; Neoplasm	null	Neoplasms	null	Biomarker	Expression of EGFR (epithelial growth factor receptor), HGFR (hepatocyte growth factor receptor) IGF1R (insulin-like growth factor 1 receptor), IGF2R (insulin-like growth factor 2 receptor) and <span class= gene id= 20565817-4-194-200 >VEGFR1</span>-3 (<span class= gene id= 20565817-4-204-249 >vascular endothelial growth factor receptor 1</span>-3) were examined in four human <span class= disease…	20565817	2010
FLT1	fms related tyrosine kinase 1	C0206698	Cholangiocarcinoma	Abnormality of the digestive system; Neoplasm	null	Neoplasms	null	Biomarker	EGFR, <span class= gene id= 23704979-0-6-10 >FLT1</span> and heparanase as markers identifying patients at risk of short survival in <span class= disease id= 23704979-0-87-105 >cholangiocarcinoma</span>.	23704979	2013
FLT1	fms related tyrosine kinase 1	C0206733	Strawberry nevus of skin	Abnormality of the cardiovascular system; Neoplasm	null	Neoplasms	null	AlteredExpression	IGF-2 and <span class= gene id= 18287964-0-10-15 >FLT-1</span>/VEGF-R1 mRNA levels reveal distinctions and similarities between congenital and common <span class= disease id= 18287964-0-103-123 >infantile hemangioma</span>.	18287964	2008
FLT1	fms related tyrosine kinase 1	C0206733	Strawberry nevus of skin	Abnormality of the cardiovascular system; Neoplasm	null	Neoplasms	null	AlteredExpression	Suppressed NFAT-dependent <span class= gene id= 18931684-0-26-32 >VEGFR1</span> expression and constitutive VEGFR2 signaling in <span class= disease id= 18931684-0-81-101 >infantile hemangioma</span>.	18931684	2008
FLT1	fms related tyrosine kinase 1	C0243038	Carcinoma, Lewis Lung	null	null	Neoplasms	null	Biomarker	To address this issue, recombinant adenoviruses encoding angiostatin, endostatin, and the ligand-binding ectodomains of the vascular endothelial growth factor receptors Flk1, Flt1, and neuropilin were generated and used to systemically deliver the different gene products in several different preexisting murine tumor models.Single i.v. injections of viruses encoding soluble forms of Flk1 or <span …	11274374	2001
FLT1	fms related tyrosine kinase 1	C0243038	Carcinoma, Lewis Lung	null	null	Neoplasms	null	GeneticVariation	Ribozymes targeting either <span class= gene id= 10815937-5-27-32 >Flt-1</span> or KDR significantly inhibited primary tumor growth in a highly metastatic variant of <span class= disease id= 10815937-5-119-139 >Lewis lung carcinoma</span>.	10815937	2000
FLT1	fms related tyrosine kinase 1	C0279628	Adenocarcinoma Of Esophagus	null	614266	null	null	GeneticVariation	In subsequent logistic regression analyses, interactions between 2 SNPs (<span class= variant dbSNP= rs2295778 genes_norm= 2321-5159-55662-7249 >rs2295778</span> of HIF1AN, <span class= variant dbSNP= rs13337626 genes_norm= 2321-5159-55662-7249 >rs13337626</span> of TSC2) and GERD, 2 SNPs (<span class= variant dbSNP= rs2295778 genes_norm= 2321-5159-55662-7249 >rs2295778</span> of HIF1AN, <span cl…	21751195	2011
FLT1	fms related tyrosine kinase 1	C0279628	Adenocarcinoma Of Esophagus	null	614266	null	null	GeneticVariation	<span class= gene id= 26014353-12-0-4 >FLT1</span> <span class= variant dbSNP= rs3794405 genes_norm= 2321-3791-7422 >rs3794405</span> is significantly associated with OS in <span class= disease id= 26014353-12-54-79 >esophageal adenocarcinoma</span>, whereby each variant allele confers a 45-60% increased risk of mortality.	26014353	2015
FLT1	fms related tyrosine kinase 1	C0280100	solid tumor	null	null	null	null	Biomarker	Here we report pharmacodynamic studies testing anti-<span class= gene id= 10815937-4-52-57 >Flt-1</span> (<span class= gene id= 10815937-4-59-66 >VEGFR-1</span>) and anti-KDR (VEGFR-2) ribozymes in animal models of <span class= disease id= 10815937-4-121-132 >solid tumor</span> growth and metastasis.	10815937	2000
FLT1	fms related tyrosine kinase 1	C0280100	solid tumor	null	null	null	null	Biomarker	A phase I clinical trial of a ribozyme-based angiogenesis inhibitor targeting <span class= gene id= 15956252-0-78-123 >vascular endothelial growth factor receptor-1</span> for patients with refractory <span class= disease id= 15956252-0-153-165 >solid tumors</span>.	15956252	2005
FLT1	fms related tyrosine kinase 1	C0585442	Osteosarcoma of bone	null	null	null	null	Biomarker	Human <span class= disease id= 18636145-2-6-18 >osteosarcoma</span> G-292 cells were in vitro infected with retroviral vectors encoding soluble <span class= gene id= 18636145-2-95-100 >Flt-1</span> or LacZ gene before transplanted into proximal tibiae of immune deficient SCID mice to establish experimental orthotopic <span class= disease id= 18636145-2-222-234 >osteosarcoma</span>.	18636145	2008
FLT1	fms related tyrosine kinase 1	C0585442	Osteosarcoma of bone	null	null	null	null	Biomarker	In addition, it was demonstrated that VEGF and <span class= gene id= 24759089-8-47-53 >VEGFR1</span> are coexpressed by a subset of tumor cells in human <span class= disease id= 24759089-8-106-118 >osteosarcoma</span>, similar to what was observed in the murine osteosarcoma cells.	24759089	2015
FLT1	fms related tyrosine kinase 1	C0677886	Epithelial ovarian cancer	null	167000	null	null	Biomarker	Antiangiogenic gene therapy with soluble <span class= gene id= 19050699-0-41-48 >VEGFR-1</span>, -2, and -3 reduces the growth of solid human <span class= disease id= 19050699-0-95-112 >ovarian carcinoma</span> in mice.	19050699	2009
FLT1	fms related tyrosine kinase 1	C0677886	Epithelial ovarian cancer	null	167000	null	null	Biomarker	Adenovirus-mediated soluble <span class= gene id= 11448924-0-28-33 >FLT-1</span> gene therapy for <span class= disease id= 11448924-0-51-68 >ovarian carcinoma</span>.	11448924	2001
FLT1	fms related tyrosine kinase 1	C0853879	Invasive carcinoma of breast	null	null	null	null	Biomarker	We reported that <span class= gene id= 23776453-4-17-24 >VEGFR-1</span> was detected in 60.6% of <span class= disease id= 23776453-4-50-75 >invasive breast carcinoma</span> tissue sections.	23776453	2013
FLT1	fms related tyrosine kinase 1	C0853879	Invasive carcinoma of breast	null	null	null	null	Biomarker	These data provide evidence that pEGFR expression is related to angiogenesis (via <span class= gene id= 18522728-10-82-89 >VEGFR-1</span>/<span class= gene id= 18522728-10-90-95 >Flt-1</span>, MMP-14 and pAkt pathways) and invasiveness (via uPAR, MMP-14 and pAkt pathways) and that the EGFR/pEGFR phenotype is associated with poor patient survival in <span class= disease id= 18522728-10-255-277 >in…	18522728	2008
FLT1	fms related tyrosine kinase 1	C0856169	Endothelial dysfunction	null	null	null	null	GeneticVariation	A splice variant of <span class= gene id= 26819475-2-20-25 >FLT-1</span> (VEGF receptor 1), sFLT-1 is released in excessive amounts from the preeclamptic placenta into the maternal circulation, where it causes <span class= disease id= 26819475-2-163-186 >endothelial dysfunction</span> manifesting as end-organ disease.	26819475	2016
FLT1	fms related tyrosine kinase 1	C0856169	Endothelial dysfunction	null	null	null	null	Biomarker	This study aims to define possible longitudinal predictive mRNA markers involved in the main pathogenic pathways of PE: inflammation [macrophage migration inhibitory factor (MIF)], hypoxia and oxidative stress [hypoxia inducible factor 1-&alpha; subunit (HIF1A) and &beta;-site APP-cleaving enzyme-2 (BACE2)] and <span class= disease id= 25460285-2-302-325 >endothelial dysfunction</span> [endoglin …	25460285	2014
FLT1	fms related tyrosine kinase 1	C0948380	Colorectal cancer metastatic	null	null	null	null	Biomarker	The anti-<span class= gene id= 10815937-7-9-14 >Flt-1</span> ribozyme was then tested in a xenograft model of human <span class= disease id= 10815937-7-70-98 >metastatic colorectal cancer</span> in which significant inhibition of liver metastasis was observed.	10815937	2000
FLT1	fms related tyrosine kinase 1	C0948380	Colorectal cancer metastatic	null	null	null	null	Biomarker	In an attempt to elucidate the relationship between biomarkers of tumor hypoxia, glycolysis and angiogenesis, we tested the hypothesis that intratumoral gene expression of the hypoxia response (hypoxia inducible factor [HIF1 alpha and 2 alpha]), glycolysis (lactate dehydrogenase A [LDHA]), glucose metabolism (glucose transporter-1 [Glut-1]) and genes involved in angiogenesis (i.e., VEGFA, <span c…	18086000	2008
FLT1	fms related tyrosine kinase 1	C1368683	Epithelioma	null	null	Neoplasms	null	AlteredExpression	The VEGF receptors fetal liver kinase-1 (Flk-1) and <span class= gene id= 12209972-6-52-78 >Fms-like tyrosine kinase-1</span> (<span class= gene id= 12209972-6-80-85 >Flt-1</span>) become highly expressed in <span class= disease id= 12209972-6-114-130 >epithelial tumor</span> and endothelial cells in the mammary carcinomas, suggesting a potential autocrine effect for VEGF on tumor cell growth.	12209972	2002
FLT1	fms related tyrosine kinase 1	C1368683	Epithelioma	null	null	Neoplasms	null	AlteredExpression	In the adenomas, <span class= gene id= 17065408-9-17-24 >VEGFR-1</span> was expressed in <span class= disease id= 17065408-9-42-59 >epithelial tumour</span> cells and VEGFR-2/NRP-1 in vessel endothelial cells.	17065408	2006
FLT1	fms related tyrosine kinase 1	C3887505	DYSFUNCTION - SKIN DISORDERS	null	null	null	null	Biomarker	Soluble endoglin was found to cooperate with a soluble form of <span class= gene id= 18283546-6-63-108 >vascular endothelial growth factor receptor 1</span> in the pathogenesis of pre-eclampsia by inducing endothelial cell <span class= disease id= 18283546-6-175-186 >dysfunction</span>.	18283546	2008
FLT1	fms related tyrosine kinase 1	C3887505	DYSFUNCTION - SKIN DISORDERS	null	null	null	null	Biomarker	An excess of the soluble receptor, <span class= gene id= 15886253-1-35-61 >fms-like tyrosine kinase 1</span> (<span class= gene id= 15886253-1-63-69 >sFlt-1</span>) may contribute to maternal vascular <span class= disease id= 15886253-1-107-118 >dysfunction</span> in women with preeclampsia by binding and thereby reducing concentrations of free vascular endothelial growth factor and placental gro…	15886253	2005
FLT1	fms related tyrosine kinase 1	C0001815	Primary Myelofibrosis	null	null	Hemic and Lymphatic Diseases	null	AlteredExpression	VEGF expression parallelled <span class= gene id= 21217153-5-28-35 >VEGFR-1</span> and resulted increased in Ph- MPNs (NCs: 0.08&plusmn;0.04; ET: 0.13&plusmn;0.06; PV: 0.29&plusmn;0.2; <span class= disease id= 21217153-5-117-120 >PMF</span>: 0.31&plusmn;0.15) and higher in post-polycythaemic <span class= disease id= 21217153-5-166-179 >myelofibrosis</span> and in the fibrotic stage of <span class…	21217153	2011
FLT1	fms related tyrosine kinase 1	C0002726	Amyloidosis	Abnormality of metabolism/homeostasis	null	Nutritional and Metabolic Diseases	null	Biomarker	Epicardial fat was clearly different from substernal fat because there was a far higher expression of haptoglobin, prostaglandin D(2) synthase, nerve growth factor beta, the soluble vascular endothelial growth factor receptor (<span class= gene id= 20116810-3-227-231 >FLT1</span>), and alpha1 glycoprotein but not of inflammatory adipokines such as monocyte chemoattractant protein-1, interleukin (…	20116810	2009
FLT1	fms related tyrosine kinase 1	C0004045	Asphyxia Neonatorum	Abnormality of the respiratory system	null	Congenital, Hereditary, and Neonatal Diseases and Abnormalities	null	AlteredExpression	Messenger RNA levels for vascular endothelial growth factor, <span class= gene id= 12592265-2-61-66 >flt-1</span>, and KDR were measured by TaqMan real-time polymerase chain reaction in human placental choriocarcinoma cells (BeWo) that were exposed to hypoxia (1% oxygen, 5% carbon dioxide, 94% nitrogen) and in placental tissue of neonates with <span class= disease id= 12592265-2-299-313 >birth as…	12592265	2003
FLT1	fms related tyrosine kinase 1	C0004096	Asthma	Abnormality of the immune system; Abnormality of the respiratory system	null	Immune System Diseases ; Respiratory Tract Diseases	null	AlteredExpression	In parallel, BALF concentrations of soluble <span class= gene id= 26869672-6-44-50 >VEGFR1</span> and IL-18 were significantly reduced in severe asthmatics in vivo and inversely correlated with angiogenesis.Activin-A is overexpressed and has anti-angiogenic effects in vitro that are not propagated in vivo, where reduced basal expression of its receptors is observed particularly in severe <span cl…	26869672	2015
FLT1	fms related tyrosine kinase 1	C0004114	Astrocytoma	Abnormality of the nervous system; Neoplasm	137800	Neoplasms	null	Biomarker	Vascular endothelial growth factor (VEGF) is a major inducer of tumor angiogenesis and edema in human <span class= disease id= 11305411-1-102-114 >astrocytomas</span> by its interaction with cognate endothelial-specific receptors (<span class= gene id= 11305411-1-179-185 >VEGFR1</span>/R2).	11305411	2001
FLT1	fms related tyrosine kinase 1	C0004565	Melanoma, B16	null	null	Neoplasms	null	Biomarker	In our study, we explored whether inhibition of <span class= gene id= 17230507-2-48-55 >VEGFR-1</span> or VEGFR-2 signaling conveys distinct suppressive effects on <span class= disease id= 17230507-2-117-129 >B16 melanoma</span> subcutaneous growth and metastasis formation.	17230507	2007
FLT1	fms related tyrosine kinase 1	C0006118	Brain Neoplasms	Abnormality of the nervous system; Neoplasm	null	Neoplasms ; Nervous System Diseases	null	Biomarker	In the present study, the expression of all VEGFs (VEGF-A, -B, -C, and -D) and their receptors (<span class= gene id= 16523449-4-96-103 >VEGFR-1</span>, -2, and -3) has been assessed in 39 primary human <span class= disease id= 16523449-4-155-168 >brain tumours</span>.	16523449	2006
FLT1	fms related tyrosine kinase 1	C0007112	Adenocarcinoma of prostate	null	null	null	null	AlteredExpression	In this study we verified the localization and distribution of <span class= gene id= 10893635-3-63-68 >Flt-1</span> protein and mRNA expression in <span class= disease id= 10893635-3-100-124 >prostatic adenocarcinoma</span> (<span class= disease id= 10893635-3-126-129 >CaP</span>) as well as prostate intraepithelial neoplasia (PIN) and benign prostatic hyperplasia (BPH).	10893635	2000
FLT1	fms related tyrosine kinase 1	C0007113	Rectal Carcinoma	null	null	Digestive System Diseases ; Neoplasms	null	GeneticVariation	Four SNPs in <span class= gene id= 23794399-9-13-17 >FLT1</span> were associated with colon cancer survival while three SNPs in KDR were associated with survival after diagnosis with <span class= disease id= 23794399-9-136-149 >rectal cancer</span>.	23794399	2013
FLT1	fms related tyrosine kinase 1	C0007124	Noninfiltrating Intraductal Carcinoma	Abnormality of the breast; Neoplasm	null	Neoplasms	null	AlteredExpression	<span class= gene id= 7821921-8-0-37 >Vascular permeability factor receptor</span> mRNA was strongly expressed in endothelial cells of small vessels adjacent to malignant tumor cells in <span class= disease id= 7821921-8-141-145 >DCIS</span>, infiltrating ductal carcinoma, and metastatic ductal carcinoma.	7821921	1995
FLT1	fms related tyrosine kinase 1	C0007133	Carcinoma, Papillary	null	null	Neoplasms	null	Biomarker	A significant increase was observed in <span class= gene id= 11306510-9-39-44 >flt-1</span> (P &lt; 0.001), KDR (P = 0.02), and flt-4 (P = 0.01) but not VEGF-B (P = 0.82) or VEGF-C (P = 0.52) expression in clear cell compared with chromophil (<span class= disease id= 11306510-9-193-214 >papillary) carcinomas</span>.	11306510	2001
FLT1	fms related tyrosine kinase 1	C0007222	Cardiovascular Diseases	Abnormality of the cardiovascular system	null	Cardiovascular Diseases	null	Biomarker	These findings suggest a non-renal mechanism for the vascular protective effects of aldosterone antagonists in humans and support targeting the vascular aldosterone/MR/PGF/<span class= gene id= 20921624-10-172-176 >Flt1</span> pathway as a therapeutic strategy for ischemic <span class= disease id= 20921624-10-224-246 >cardiovascular disease</span>.	20921624	2010
FLT1	fms related tyrosine kinase 1	C0008626	Congenital chromosomal disease	null	null	Congenital, Hereditary, and Neonatal Diseases and Abnormalities	null	Biomarker	By using neutralizing monoclonal antibodies to vascular endothelial growth factor receptor type 1 (<span class= gene id= 19342098-1-99-105 >VEGFR1</span>) and VEGFR2, we have shown that acute myelogenous leukemia (AML) cells with specific <span class= disease id= 19342098-1-191-215 >chromosome abnormalities</span> are dependent on VEGF/VEGFR system.	19342098	2009
FLT1	fms related tyrosine kinase 1	C0009324	Ulcerative Colitis	Abnormality of the digestive system; Abnormality of the immune system	266600	Digestive System Diseases	null	Biomarker	The increase of gene expression as well as protein level for VEGF and its receptor in <span class= disease id= 21115119-10-86-88 >UC</span> - inflamed colon, and VEGF action via <span class= gene id= 21115119-10-127-132 >Flt-1</span> receptor may have a functional role in <span class= disease id= 21115119-10-172-174 >UC</span>.	21115119	2010
FLT1	fms related tyrosine kinase 1	C0009375	Colonic Neoplasms	Abnormality of the digestive system; Neoplasm	null	Digestive System Diseases ; Neoplasms	null	GeneticVariation	After stratifying by tumor molecular subtype, SNP associations observed for colon cancer were: VEGFA <span class= variant dbSNP= rs2010963 genes_norm= 2321-3845-7157-7422 >rs2010963</span> with CIMP+ <span class= disease id= 23794399-7-122-134 >colon tumors</span>; <span class= gene id= 23794399-7-136-140 >FLT1</span> <span class= variant dbSNP= rs4771249 genes_norm= 2321-3845-7157-7422 >rs477124…	23794399	2013
FLT1	fms related tyrosine kinase 1	C0010054	Coronary Arteriosclerosis	Abnormality of the cardiovascular system	null	Cardiovascular Diseases	null	Biomarker	Epicardial fat was clearly different from substernal fat because there was a far higher expression of haptoglobin, prostaglandin D(2) synthase, nerve growth factor beta, the soluble vascular endothelial growth factor receptor (<span class= gene id= 20116810-3-227-231 >FLT1</span>), and alpha1 glycoprotein but not of inflammatory adipokines such as monocyte chemoattractant protein-1, interleukin (…	20116810	2009
FLT1	fms related tyrosine kinase 1	C0010674	Cystic Fibrosis	null	219700	Congenital, Hereditary, and Neonatal Diseases and Abnormalities ; Digestive System Diseases ; Respiratory Tract Diseases	null	AlteredExpression	VEGF-A165 and <span class= gene id= 17481912-7-14-19 >Flt-1</span> mRNA expression (P&lt;0.05), VEGF-A (P&lt;0.05), and HIF-1alpha (P&lt;0.05) protein levels, DNA binding activity of HIF-1 to VEGF promoter (P&lt;0.001) and extravascular lung water content (P&lt;0.05) were increased in <span class= disease id= 17481912-7-224-226 >CF</span> lungs versus controls, whereas MVD was unchanged.	17481912	2007
FLT1	fms related tyrosine kinase 1	C0011389	Dental Plaque	null	null	Stomatognathic Diseases	null	Biomarker	In addition, (18)F-<span class= gene id= 26394773-7-19-22 >FLT</span> <span class= disease id= 26394773-7-23-29 >plaque</span> signal correlated with the duration of high cholesterol diet (r(2)=0.33, P&lt;0.05).	26394773	2015
FLT1	fms related tyrosine kinase 1	C0013080	Down Syndrome	null	190685	Congenital, Hereditary, and Neonatal Diseases and Abnormalities ; Nervous System Diseases	null	Biomarker	Angiogenic factors mRNA expression was significantly increased in the <span class= disease id= 26513650-6-70-72 >DS</span> group compared to the controls (soluble <span class= gene id= 26513650-6-113-139 >fms-like tyrosine kinase-1</span>, 81%, p = 0.007; vascular endothelial growth factor A, 57%, p = 0.006, and placental growth factor, 32%, p = 0.0227).	26513650	2015
FLT1	fms related tyrosine kinase 1	C0014175	Endometriosis	Abnormality of the genitourinary system	null	Female Urogenital Diseases and Pregnancy Complications	null	GeneticVariation	The associations between the presence of <span class= disease id= 26773192-16-41-54 >endometriosis</span> and SNPs in PLGF (<span class= variant dbSNP= rs2268614 genes_norm= 2321-3091-3791-5228-7422 >rs2268614</span>), HIF-1&alpha; (<span class= variant dbSNP= rs11549465 genes_norm= 2321-3091-3791-5228-7422 >rs11549465</span>), and <span class= gene id= 26773192-16-110-116 >VEGFR1</span> (<span c…	26773192	2015
FLT1	fms related tyrosine kinase 1	C0014474	Ependymoma	Abnormality of the nervous system; Neoplasm	137800	Neoplasms	null	AlteredExpression	The VEGF receptors, kinase domain region (KDR) and Fms-like-tyrosine kinase (<span class= gene id= 9669344-9-77-82 >Flt-1</span>), also were upregulated in the tumor vasculature of glioblastoma multiforme, anaplastic oligodendrogliomas, and <span class= disease id= 9669344-9-195-206 >ependymomas</span> with necrosis, whereas the astrocytomas grade II, anaplastic astrocytomas, and oligodendrogliom…	9669344	1998
FLT1	fms related tyrosine kinase 1	C0014859	Esophageal Neoplasms	Abnormality of the digestive system; Neoplasm	null	Digestive System Diseases ; Neoplasms	null	AlteredExpression	In this study we determined mRNA expression levels of PlGF1-4 and of <span class= gene id= 22484977-6-69-76 >VEGFR-1</span> by QRT-PCR in human <span class= disease id= 22484977-6-97-113 >esophageal tumor</span> tissue and investigated whether gene expression levels correlate with clinical data.	22484977	2012
FLT1	fms related tyrosine kinase 1	C0015230	Exanthema	Abnormality of the immune system; Abnormality of the integument	null	Skin and Connective Tissue Diseases	null	AlteredExpression	Real-time RT-PCR analysis showed a ~1.2- and ~16.4-fold increased mRNA expression of <span class= gene id= 23054554-11-85-92 >VEGFR-1</span> and VEGFR-2, respectively, in hot <span class= disease id= 23054554-11-127-132 >spots</span> (vs. cold <span class= disease id= 23054554-11-143-148 >spots</span>).	23054554	2014
FLT1	fms related tyrosine kinase 1	C0016057	Fibrosarcoma	Neoplasm	null	Neoplasms	null	Biomarker	The inhibitory effects of the VEGFR-1 mutants and the full length <span class= gene id= 15221961-8-66-73 >VEGFR-1</span> in BFS-1 <span class= disease id= 15221961-8-83-95 >fibrosarcoma</span> were mediated through host tumor endothelial cells because the BFS-1 <span class= disease id= 15221961-8-165-177 >fibrosarcoma</span> cells were not infected by the retrovirus.	15221961	2004
FLT1	fms related tyrosine kinase 1	C0017168	Gastroesophageal reflux disease	Abnormality of the digestive system	109350	Digestive System Diseases	null	GeneticVariation	In subsequent logistic regression analyses, interactions between 2 SNPs (<span class= variant dbSNP= rs2295778 genes_norm= 2321-5159-55662-7249 >rs2295778</span> of HIF1AN, <span class= variant dbSNP= rs13337626 genes_norm= 2321-5159-55662-7249 >rs13337626</span> of TSC2) and <span class= disease id= 21751195-8-118-122 >GERD</span>, 2 SNPs (<span class= variant dbSNP= rs2295778 genes_norm= 2321-5…	21751195	2011
FLT1	fms related tyrosine kinase 1	C0017921	Glycogen storage disease type II	null	232300	Congenital, Hereditary, and Neonatal Diseases and Abnormalities ; Nervous System Diseases ; Nutritional and Metabolic Diseases	null	GeneticVariation	<span class= gene id= 24812550-0-0-4 >FLT1</span> genetic variation predisposes to neovascular <span class= disease id= 24812550-0-50-53 >AMD</span> in ethnically diverse populations and alters systemic <span class= gene id= 24812550-0-108-112 >FLT1</span> expression.	24812550	2014
FLT1	fms related tyrosine kinase 1	C0018213	Graves Disease	Abnormality of the endocrine system	275000	Endocrine System Diseases ; Eye Diseases ; Immune System Diseases	null	Biomarker	Expression of vascular endothelial growth factor (VEGF) and VEGF receptor-1 (<span class= gene id= 11172289-0-77-82 >Flt-1</span>) in <span class= disease id= 11172289-0-87-101 >Graves disease</span> possibly correlated with increased vascular density.	11172289	2001
FLT1	fms related tyrosine kinase 1	C0019196	Hepatitis C	null	null	Digestive System Diseases ; Virus Diseases	null	Biomarker	Up-regulation of proproliferative genes and the ligand/receptor pair placental growth factor and <span class= gene id= 17696935-0-97-142 >vascular endothelial growth factor receptor 1</span> in <span class= disease id= 17696935-0-146-157 >hepatitis C</span> cirrhosis.	17696935	2007
FLT1	fms related tyrosine kinase 1	C0019562	Von Hippel-Lindau Syndrome	null	608537193300	Cardiovascular Diseases ; Nervous System Diseases	null	AlteredExpression	Here we demonstrate that both nonselective (indomethacin) and COX-2-selective (NS-398) NSAIDs inhibit hypoxia-induced in vitro angiogenesis in gastric microvascular endothelial cells via coordinated sequential events: 1) increased expression of the von Hippel-Lindau (<span class= disease id= 11772947-3-268-271 >VHL</span>) tumor suppressor, which targets proteins for ubiquitination leading to 2) …	11772947	2002
[truncated: 5,637 more rows]
