# Supplementary material for: The vagal ganglia transcriptome identifies candidate therapeutics for airway hyperreactivity
Source: Am J Physiol Lung Cell Mol Physiol. 2018 Apr 5;315(2):L133–48. doi: 10.1152/ajplung.00557.2017 (PMC6139658; doi:10.1152/ajplung.00557.2017)
Supplement: Table S8 — Full DisGeNET analysis of transcripts comprising Signature #2 - .xls (7 MB) [file TableS8.xls]

## Sheet: new sheet
Table S8. Full DisGeNET analysis of transcripts comprising Signature #2.
gray shaded rows highlight genes of nervous system importanc; blue shaded rows highlight genes of asthma importance
Symbol	Gene Name	cui	Disease Name	HPO Term	OMIM	Disease Class	Protein Class	Association Type	Sentence in the supporting publication	PMID	PMID Year
ACTG2	actin, gamma 2, smooth muscle, enteric	C1608393	Megacystis microcolon intestinal hypoperistalsis syndrome		155310		cytoskeletal protein	GeneticVariation	Heterozygous de novo and inherited mutations in the smooth muscle actin (<span class= gene id= 24676022-0-73-78 >ACTG2</span>) gene underlie <span class= disease id= 24676022-0-94-151 >megacystis-microcolon-intestinal hypoperistalsis syndrome</span>.	24676022	2014
ACTG2	actin, gamma 2, smooth muscle, enteric	C1608393	Megacystis microcolon intestinal hypoperistalsis syndrome		155310		cytoskeletal protein	GermlineCausalMutation
ACTG2	actin, gamma 2, smooth muscle, enteric	C1608393	Megacystis microcolon intestinal hypoperistalsis syndrome		155310		cytoskeletal protein	Biomarker	Heterozygous de novo and inherited mutations in the smooth muscle actin (<span class= gene id= 24676022-0-73-78 >ACTG2</span>) gene underlie <span class= disease id= 24676022-0-94-151 >megacystis-microcolon-intestinal hypoperistalsis syndrome</span>.	24676022	2014
ACTG2	actin, gamma 2, smooth muscle, enteric	C1608393	Megacystis microcolon intestinal hypoperistalsis syndrome		155310		cytoskeletal protein	Biomarker	In conclusion, our study suggests a pathogenic mechanism for <span class= disease id= 24337657-7-61-66 >MMIHS</span> by identifying causative <span class= gene id= 24337657-7-92-97 >ACTG2</span> mutations.	24337657	2013
ACTG2	actin, gamma 2, smooth muscle, enteric	C1608393	Megacystis microcolon intestinal hypoperistalsis syndrome		155310		cytoskeletal protein	GeneticVariation	The documentation of variants in <span class= gene id= 25407000-7-33-38 >ACTG2</span> and MYH11 thus points to the involvement of the contractile apparatus of the smooth muscle in <span class= disease id= 25407000-7-133-138 >MMIHS</span>.	25407000	2014
ACTG2	actin, gamma 2, smooth muscle, enteric	C1608393	Megacystis microcolon intestinal hypoperistalsis syndrome		155310		cytoskeletal protein	Biomarker	New Insights into the Genetics of Fetal Megacystis: <span class= gene id= 25998219-0-52-57 >ACTG2</span> Mutations, Encoding &gamma;-2 Smooth Muscle Actin in <span class= disease id= 25998219-0-105-162 >Megacystis Microcolon Intestinal Hypoperistalsis Syndrome</span> (Berdon Syndrome).	25998219	2015
ACTG2	actin, gamma 2, smooth muscle, enteric	C1608393	Megacystis microcolon intestinal hypoperistalsis syndrome		155310		cytoskeletal protein	GeneticVariation	<span class= gene id= 26647307-0-0-5 >ACTG2</span> variants impair actin polymerization in sporadic <span class= disease id= 26647307-0-55-112 >Megacystis Microcolon Intestinal Hypoperistalsis Syndrome</span>.	26647307	2015
ACTG2	actin, gamma 2, smooth muscle, enteric	C1608393	Megacystis microcolon intestinal hypoperistalsis syndrome		155310		cytoskeletal protein	GeneticVariation	In conclusion, our study suggests a pathogenic mechanism for <span class= disease id= 24337657-7-61-66 >MMIHS</span> by identifying causative <span class= gene id= 24337657-7-92-97 >ACTG2</span> mutations.	24337657	2013
ACTG2	actin, gamma 2, smooth muscle, enteric	C0266833	Visceral Myopathy, Familial				cytoskeletal protein	GermlineCausalMutation
ACTG2	actin, gamma 2, smooth muscle, enteric	C0266833	Visceral Myopathy, Familial				cytoskeletal protein	GeneticVariation	We identified the <span class= variant dbSNP= rs200380685-rs587777383-s200380685 genes_norm= 133396-72 >R148S</span> variant in <span class= gene id= 22960657-14-35-40 >ACTG2</span> as a cause of <span class= disease id= 22960657-14-55-58 >FVM</span> in one family.	22960657	2012
ACTG2	actin, gamma 2, smooth muscle, enteric	C0266833	Visceral Myopathy, Familial				cytoskeletal protein	GeneticVariation	Variants in <span class= gene id= 25782675-4-12-17 >ACTG2</span> were recently identified in <span class= disease id= 25782675-4-46-49 >FVM</span> with intestinal pseudo-obstruction as well as with the congenital megacystics-microcolon-intestinal hypoperistalsis syndrome.	25782675	2015
ACTG2	actin, gamma 2, smooth muscle, enteric	C0266833	Visceral Myopathy, Familial				cytoskeletal protein	Biomarker	We identified the R148S variant in <span class= gene id= 22960657-14-35-40 >ACTG2</span> as a cause of <span class= disease id= 22960657-14-55-58 >FVM</span> in one family.	22960657	2012
ACTG2	actin, gamma 2, smooth muscle, enteric	C0042781	Visceral Myopathy		155310	Digestive System Diseases	cytoskeletal protein	GeneticVariation	Familial visceral myopathy diagnosed by exome sequencing of a patient with chronic intestinal pseudo-obstruction.	24777424	2015
ACTG2	actin, gamma 2, smooth muscle, enteric	C0042781	Visceral Myopathy		155310	Digestive System Diseases	cytoskeletal protein	GeneticVariation	De novo ACTG2 mutations cause congenital distended bladder, microcolon, and intestinal hypoperistalsis.	24337657	2013
ACTG2	actin, gamma 2, smooth muscle, enteric	C0042781	Visceral Myopathy		155310	Digestive System Diseases	cytoskeletal protein	GeneticVariation	Heterozygous de novo and inherited mutations in the smooth muscle actin (ACTG2) gene underlie megacystis-microcolon-intestinal hypoperistalsis syndrome.	24676022	2014
ACTG2	actin, gamma 2, smooth muscle, enteric	C0042781	Visceral Myopathy		155310	Digestive System Diseases	cytoskeletal protein	GeneticVariation	Phenotypic expansion of <span class= disease id= 25782675-0-24-41 >visceral myopathy</span> associated with <span class= gene id= 25782675-0-58-63 >ACTG2</span> tandem base substitution.	25782675	2015
ACTG2	actin, gamma 2, smooth muscle, enteric	C0266200	Microcolon	Abnormality of the digestive system	251400		cytoskeletal protein	Biomarker
ACTG2	actin, gamma 2, smooth muscle, enteric	C0266200	Microcolon	Abnormality of the digestive system	251400		cytoskeletal protein	GeneticVariation	Variants in <span class= gene id= 25782675-4-12-17 >ACTG2</span> were recently identified in FVM with intestinal pseudo-obstruction as well as with the congenital megacystics-<span class= disease id= 25782675-4-128-138 >microcolon</span>-intestinal hypoperistalsis syndrome.	25782675	2015
ACTG2	actin, gamma 2, smooth muscle, enteric	C0000731	Abdomen distended	Abnormality of the digestive system			cytoskeletal protein	Biomarker
ACTG2	actin, gamma 2, smooth muscle, enteric	C0009375	Colonic Neoplasms	Abnormality of the digestive system; Neoplasm		Digestive System Diseases ; Neoplasms	cytoskeletal protein	Biomarker	Global gene expression analysis of rat colon cancers induced by a food-borne carcinogen, 2-amino-1-methyl-6-phenylimidazo[4,5-b]pyridine.	15059925	2004
ACTG2	actin, gamma 2, smooth muscle, enteric	C0020224	Polyhydramnios	Abnormality of prenatal development or birth		Female Urogenital Diseases and Pregnancy Complications	cytoskeletal protein	Biomarker
ACTG2	actin, gamma 2, smooth muscle, enteric	C0027498	Nausea and vomiting	Abnormality of the digestive system			cytoskeletal protein	Biomarker
ACTG2	actin, gamma 2, smooth muscle, enteric	C0042580	Vesico-Ureteral Reflux	Abnormality of the genitourinary system	193000	Female Urogenital Diseases and Pregnancy Complications ; Male Urogenital Diseases	cytoskeletal protein	Biomarker
ACTG2	actin, gamma 2, smooth muscle, enteric	C0221210	Congenital malrotation of intestine	Abnormality of the digestive system	193250		cytoskeletal protein	Biomarker
ACTG2	actin, gamma 2, smooth muscle, enteric	C0232475	Decreased peristalsis	Abnormality of the digestive system			cytoskeletal protein	Biomarker
ACTG2	actin, gamma 2, smooth muscle, enteric	C0521620	Dilatation of ureter	Abnormality of the genitourinary system			cytoskeletal protein	Biomarker
ACTG2	actin, gamma 2, smooth muscle, enteric	C1855311	Megacystis	Abnormality of the genitourinary system			cytoskeletal protein	Biomarker
ACTG2	actin, gamma 2, smooth muscle, enteric	C3553395	Microcolon on contrast enema	Abnormality of the digestive system			cytoskeletal protein	Biomarker
ACTG2	actin, gamma 2, smooth muscle, enteric	C3714581	Multicystic Dysplastic Kidney	Abnormality of the genitourinary system		Congenital, Hereditary, and Neonatal Diseases and Abnormalities ; Female Urogenital Diseases and Pregnancy Complications ; Male Urogenital Diseases	cytoskeletal protein	Biomarker
ACTG2	actin, gamma 2, smooth muscle, enteric	C4020700	Intestinal hypoperistalsis	Abnormality of the digestive system			cytoskeletal protein	Biomarker
ACTG2	actin, gamma 2, smooth muscle, enteric	C4020897	Uroureter	Abnormality of the genitourinary system			cytoskeletal protein	Biomarker
ACTG2	actin, gamma 2, smooth muscle, enteric	C4023909	Aplasia/Hypoplasia of the abdominal wall musculature	Abnormality of the digestive system; Abnormality of the musculature			cytoskeletal protein	Biomarker
ACTG2	actin, gamma 2, smooth muscle, enteric	C0008370	Cholestasis	Abnormality of the digestive system		Digestive System Diseases	cytoskeletal protein	GeneticVariation	The insertion-deletion polymorphism in intron 1 of the <span class=gene id=17934296>gamma 2 actin</span> gene is unlikely to play any significant role in obstetric <span class=disease id=17934296>cholestasis</span> or preeclampsia in patients from eastern Finland.	17934296	2006
ACTG2	actin, gamma 2, smooth muscle, enteric	C0011881	Diabetic Nephropathy			Endocrine System Diseases ; Female Urogenital Diseases and Pregnancy Complications ; Male Urogenital Diseases	cytoskeletal protein	Biomarker	It was suggested that peritubular alphaSMA-positive myofibroblastic cells, in collaboration with interstitial macrophages, contribute to the progression of interstitial fibrosis in diabetic nephropathy.	17009076	2006
ACTG2	actin, gamma 2, smooth muscle, enteric	C0016059	Fibrosis			Pathological Conditions, Signs and Symptoms	cytoskeletal protein	Biomarker	It was suggested that peritubular alphaSMA-positive myofibroblastic cells, in collaboration with interstitial macrophages, contribute to the progression of interstitial fibrosis in diabetic nephropathy.	17009076	2006
ACTG2	actin, gamma 2, smooth muscle, enteric	C0032914	Pre-Eclampsia	Abnormality of prenatal development or birth	189800	Female Urogenital Diseases and Pregnancy Complications	cytoskeletal protein	GeneticVariation	The insertion-deletion polymorphism in intron 1 of the gamma 2 actin gene is unlikely to play any significant role in obstetric cholestasis or preeclampsia in patients from eastern Finland.	17934296	2006
ACTG2	actin, gamma 2, smooth muscle, enteric	C1851710	LATERAL MENINGOCELE SYNDROME		130720		cytoskeletal protein	Biomarker	These findings show that group 1 <span class= disease id= 21412072-13-33-36 >LMS</span> IHC markers <span class= gene id= 21412072-13-49-74 >smooth muscle gamma actin</span>, calsequestrin 2, human muscle cofilin2, myosin light chain kinase, and sarcolemmal membrane associated protein when coordinately expressed have specificity for a subset of LMS when compared with other sarcomas, and may be us…	21412072	2011
ACTG2	actin, gamma 2, smooth muscle, enteric	C1851710	LATERAL MENINGOCELE SYNDROME		130720		cytoskeletal protein	AlteredExpression	Immunohistochemistry (IHC) was performed on <span class= disease id= 19901961-8-44-47 >LMS</span> tissue microarrays (n=377) for five markers with high levels of messenger RNA in the muscle-enriched cluster (<span class= gene id= 19901961-8-158-163 >ACTG2</span>, CASQ2, SLMAP, CFL2 and MYLK) and showed significantly correlated expression of the five proteins (all pairwise P&lt;0.005).	19901961	2010
ACTG2	actin, gamma 2, smooth muscle, enteric	C1863753	LIMB-MAMMARY SYNDROME		603543		cytoskeletal protein	AlteredExpression	Immunohistochemistry (IHC) was performed on <span class= disease id= 19901961-8-44-47 >LMS</span> tissue microarrays (n=377) for five markers with high levels of messenger RNA in the muscle-enriched cluster (<span class= gene id= 19901961-8-158-163 >ACTG2</span>, CASQ2, SLMAP, CFL2 and MYLK) and showed significantly correlated expression of the five proteins (all pairwise P&lt;0.005).	19901961	2010
ACTG2	actin, gamma 2, smooth muscle, enteric	C1863753	LIMB-MAMMARY SYNDROME		603543		cytoskeletal protein	Biomarker	These findings show that group 1 <span class= disease id= 21412072-13-33-36 >LMS</span> IHC markers <span class= gene id= 21412072-13-49-74 >smooth muscle gamma actin</span>, calsequestrin 2, human muscle cofilin2, myosin light chain kinase, and sarcolemmal membrane associated protein when coordinately expressed have specificity for a subset of LMS when compared with other sarcomas, and may be us…	21412072	2011
ACTG2	actin, gamma 2, smooth muscle, enteric	C0002793	Anaplasia			Neoplasms ; Pathological Conditions, Signs and Symptoms	cytoskeletal protein	Biomarker	The phenotypic plasticity of mature vascular smooth muscle cells (VSMCs) facilitates angiogenesis and wound healing, but <span class= gene id= 17908691-1-121-125 >VSCM</span> <span class= disease id= 17908691-1-126-143 >dedifferentiation</span> also contributes to vascular pathologies such as intimal hyperplasia.	17908691	2008
ACTG2	actin, gamma 2, smooth muscle, enteric	C0021847	Intestinal Pseudo-Obstruction	Abnormality of the digestive system	615237	Digestive System Diseases	cytoskeletal protein	GeneticVariation	Variants in <span class= gene id= 25782675-4-12-17 >ACTG2</span> were recently identified in FVM with <span class= disease id= 25782675-4-55-84 >intestinal pseudo-obstruction</span> as well as with the congenital megacystics-microcolon-intestinal hypoperistalsis syndrome.	25782675	2015
ACTG2	actin, gamma 2, smooth muscle, enteric	C0029463	Osteosarcoma	Abnormality of the skeletal system; Neoplasm	191170,259500	Neoplasms	cytoskeletal protein	AlteredExpression	Most notably, four genes-COL1A2, KYNU, <span class= gene id= 24064976-7-39-44 >ACTG2</span> and NPPB-were differentially expressed in high and non-aggressive cell lines for all the cancer-related phenotypes investigated, suggesting that they might have important roles in the process of <span class= disease id= 24064976-7-240-252 >osteosarcoma</span> tumorigenesis.	24064976	2013
ACTG2	actin, gamma 2, smooth muscle, enteric	C0268318	Cholestasis of pregnancy				cytoskeletal protein	GeneticVariation	<span class= gene id= 17934296-0-0-13 >Gamma 2 actin</span> gene (enteric type) polymorphism is <span class= negexp >not associated</span> with <span class= disease id= 17934296-0-70-91 >obstetric cholestasis</span> or preeclampsia.	17934296	2006
ACTG2	actin, gamma 2, smooth muscle, enteric	C0442874	Neuropathy	Abnormality of the nervous system			cytoskeletal protein	GeneticVariation	Initial ileal biopsy suggested <span class= disease id= 24777424-5-31-41 >neuropathy</span>; however, exome sequencing revealed an <span class= variant dbSNP= rs587777383 genes_norm= 72 >Arg148Ser</span> mutation in the enteric smooth muscle actin gamma 2 (<span class= gene id= 24777424-5-144-149 >ACTG2</span>) gene.	24777424	2015
ACTG2	actin, gamma 2, smooth muscle, enteric	C0585442	Osteosarcoma of bone				cytoskeletal protein	AlteredExpression	Most notably, four genes-COL1A2, KYNU, <span class= gene id= 24064976-7-39-44 >ACTG2</span> and NPPB-were differentially expressed in high and non-aggressive cell lines for all the cancer-related phenotypes investigated, suggesting that they might have important roles in the process of <span class= disease id= 24064976-7-240-252 >osteosarcoma</span> tumorigenesis.	24064976	2013
ACTG2	actin, gamma 2, smooth muscle, enteric	C0685828	Congenital dilatation of bladder				cytoskeletal protein	GeneticVariation	De novo <span class= gene id= 24337657-0-8-13 >ACTG2</span> mutations cause <span class= disease id= 24337657-0-30-58 >congenital distended bladder</span>, microcolon, and intestinal hypoperistalsis.	24337657	2013
ACTG2	actin, gamma 2, smooth muscle, enteric	C0877015	Pelvic Organ Prolapse			Pathological Conditions, Signs and Symptoms	cytoskeletal protein	Biomarker	We aim to analyze the expression of SM-myosin heavy chain (MHY11), caldesmon (CALD1), SM gamma-actin (<span class= gene id= 22038928-2-102-107 >ACTG2</span>), and tropomyosin (TPM1), in premenopausal and postmenopausal women with advanced <span class= disease id= 22038928-2-190-193 >POP</span> and asymptomatic controls.	22038928	2011
ACTG2	actin, gamma 2, smooth muscle, enteric	C1261473	Sarcoma	Neoplasm		Neoplasms	cytoskeletal protein	GeneticVariation	<span class= disease id= 22960657-11-0-7 >Sarcoma</span> cells that expressed exogenous <span class= gene id= 22960657-11-39-44 >ACTG2</span>(<span class= variant dbSNP= rs200380685-rs587777383-s200380685 genes_norm= 133396-72 >R148S</span>) incorporated reduced amounts of this protein into actin filaments compared with cells expressing <span class= gene id= 22960657-11-149-154 >ACTG2</span>(wt) …	22960657	2012
ACTG2	actin, gamma 2, smooth muscle, enteric	C1290162	Disorder of smooth muscle				cytoskeletal protein	Biomarker	<span class= gene id= 24676022-9-0-5 >ACTG2</span> encodes &gamma;2 enteric actin and is the first gene to be clearly associated with MMIHS, suggesting an important role for contractile proteins in enteric <span class= disease id= 24676022-9-155-176 >smooth muscle disease</span>.	24676022	2014
ACTG2	actin, gamma 2, smooth muscle, enteric	C2931117	Fetal megacystis	Abnormality of the genitourinary system			cytoskeletal protein	GeneticVariation	Our study demonstrates that de novo mutations in <span class= gene id= 25998219-8-49-54 >ACTG2</span> are a cause of <span class= disease id= 25998219-8-70-86 >fetal megacystis</span> in MMIHS and that gonadal mosaicism may be present in a subset of cases.	25998219	2015
Symbol	Gene Name	cui	Disease Name	HPO Term	OMIM	Disease Class	Protein Class	Association Type	Sentence in the supporting publication	PMID	PMID Year
ADAM8	ADAM metallopeptidase domain 8	C4277682	Chemical and Drug Induced Liver Injury			Digestive System Diseases ; Substance-Related Disorders		Biomarker	Neutralization of ADAM8 ameliorates liver injury and accelerates liver repair in carbon tetrachloride-induced acute liver injury.	24646716	2014
ADAM8	ADAM metallopeptidase domain 8	C0004096	Asthma	Abnormality of the immune system; Abnormality of the respiratory system		Immune System Diseases ; Respiratory Tract Diseases		Biomarker	<span class= gene id= 23837412-0-0-5 >ADAM8</span> in <span class= disease id= 23837412-0-9-15 >asthma</span>. Friend or foe to airway inflammation?	23837412	2014
ADAM8	ADAM metallopeptidase domain 8	C0004096	Asthma	Abnormality of the immune system; Abnormality of the respiratory system		Immune System Diseases ; Respiratory Tract Diseases		AlteredExpression	ADAM8 mRNA (P = 0.035) and <span class= gene id= 24147597-8-27-33 >sADAM8</span> protein (P = 0.002) levels were significantly higher in severe <span class= disease id= 24147597-8-97-103 >asthma</span> compared with controlled <span class= disease id= 24147597-8-129-135 >asthma</span>.	24147597	2013
ADAM8	ADAM metallopeptidase domain 8	C0004096	Asthma	Abnormality of the immune system; Abnormality of the respiratory system		Immune System Diseases ; Respiratory Tract Diseases		AlteredExpression	Increased expression of ADAM33 and <span class= gene id= 17339047-0-35-40 >ADAM8</span> with disease progression in <span class= disease id= 17339047-0-69-75 >asthma</span>.	17339047	2006
ADAM8	ADAM metallopeptidase domain 8	C0004096	Asthma	Abnormality of the immune system; Abnormality of the respiratory system		Immune System Diseases ; Respiratory Tract Diseases		Biomarker	<span class=gene id=17339047>ADAM8</span> may contribute to the airway remodeling process that occurs with <span class=disease id=17339047>asthma</span> progression.	17339047	2006
ADAM8	ADAM metallopeptidase domain 8	C0004096	Asthma	Abnormality of the immune system; Abnormality of the respiratory system		Immune System Diseases ; Respiratory Tract Diseases		AlteredExpression	Because genetic studies have shown that ADAM-33 gene polymorphisms are associated with <span class= disease id= 17088949-3-87-93 >asthma</span>, we designed this study to assess mRNA expression profile of several ADAM and ADAMTS proteases in sputum from patients with <span class= disease id= 17088949-3-218-224 >asthma</span> and to investigate the relationship between expression of these protease…	17088949	2006
ADAM8	ADAM metallopeptidase domain 8	C0004096	Asthma	Abnormality of the immune system; Abnormality of the respiratory system		Immune System Diseases ; Respiratory Tract Diseases		GeneticVariation	Ten genes (LPA, NOX3, SNX9, VIL2, VIP, <span class=gene id=18682798-5-39-44>ADAM8</span>, DOCK1, FANK1, GPR123 and PTPRE) were selected for a subsequent association study performed in a large SLSJ sample (n = 1167) of individuals tested for <span class=disease id=18682798-5-197-203>asthma</span> and atopy related phenotypes.	18682798	2008
ADAM8	ADAM metallopeptidase domain 8	C0001418	Adenocarcinoma			Neoplasms		AlteredExpression	High expression of ADAM-28 correlates with metastasis and recurrence, but there is <span class= negexp >no significant difference</span> in <span class= gene id= 22292754-11-112-118 >ADAM-8</span> or ADAM-28 expression between <span class= disease id= 22292754-11-149-151 >AD</span> and SQ.	22292754	2011
ADAM8	ADAM metallopeptidase domain 8	C0001418	Adenocarcinoma			Neoplasms		AlteredExpression	<span class=gene id=17979891>ADAM8</span> is overexpressed in pancreatic ductal <span class=disease id=17979891>adenocarcinoma</span>, influences cancer cell invasiveness and correlates with reduced survival.	17979891	2008
ADAM8	ADAM metallopeptidase domain 8	C0001418	Adenocarcinoma			Neoplasms		AlteredExpression	A high level of <span class= gene id= 15623614-7-16-21 >ADAM8</span> expression was significantly more common in advanced-stage IIIB/IV <span class= disease id= 15623614-7-89-104 >adenocarcinomas</span> than in <span class= disease id= 15623614-7-113-128 >adenocarcinomas</span> at stages I-IIIA.	15623614	2005
ADAM8	ADAM metallopeptidase domain 8	C0024121	Lung Neoplasms	Abnormality of the respiratory system; Neoplasm		Neoplasms ; Respiratory Tract Diseases		AlteredExpression	Overexpression of <span class=gene id=15623614>ADAM8</span> is associated with <span class=disease id=15623614>lung cancer</span> progression	15623614	2005
ADAM8	ADAM metallopeptidase domain 8	C0030297	Pancreatic Neoplasm	Abnormality of the digestive system; Neoplasm		Digestive System Diseases ; Endocrine System Diseases ; Neoplasms		Biomarker	<span class=gene id=18566576>ADAM8</span> may have a role as a hypoxia-dependent protein in the pathogenesis and evolution of <span class=disease id=18566576>pancreatic cancer</span>	18566576	2008
ADAM8	ADAM metallopeptidase domain 8	C0004153	Atherosclerosis	Abnormality of the cardiovascular system		Cardiovascular Diseases		GeneticVariation	<span class= gene id= 19575316-0-0-5 >ADAM8</span> and its single nucleotide polymorphism <span class= variant dbSNP= NA genes_norm= NA >2662 T/G</span> are associated with advanced <span class= disease id= 19575316-0-83-98 >atherosclerosis</span> and fatal myocardial infarction: Tampere vascular study.	19575316	2011
ADAM8	ADAM metallopeptidase domain 8	C0004153	Atherosclerosis	Abnormality of the cardiovascular system		Cardiovascular Diseases		GeneticVariation	<span class=gene id=19575316-0-0-5>ADAM8</span> and its single nucleotide polymorphism 2662 T/G are associated with advanced <span class=disease id=19575316-0-83-98>atherosclerosis</span> and fatal myocardial infarction: Tampere vascular study.	19575316	2011
ADAM8	ADAM metallopeptidase domain 8	C0020517	Hypersensitivity			Immune System Diseases		GeneticVariation	Genes to diseases (G2D) computational method to identify asthma candidate genes.	18682798	2008
ADAM8	ADAM metallopeptidase domain 8	C1140680	Malignant neoplasm of ovary		167000	Endocrine System Diseases ; Female Urogenital Diseases and Pregnancy Complications ; Neoplasms		GeneticVariation	Evaluation of candidate stromal epithelial cross-talk genes identifies association between risk of serous ovarian cancer and TERT, a cancer susceptibility hot-spot.	20628624	2010
ADAM8	ADAM metallopeptidase domain 8	C0027627	Neoplasm Metastasis			Neoplasms ; Pathological Conditions, Signs and Symptoms		AlteredExpression	The transmembrane <span class= gene id= 25336660-1-18-23 >ADAM8</span> (A Disintegrin And Metalloproteinase 8) protein is abundantly expressed in human breast tumors and derived <span class= disease id= 25336660-1-131-141 >metastases</span> compared with normal breast tissue, and plays critical roles in aggressive Triple-Negative breast cancers (TNBCs).	25336660	2015
ADAM8	ADAM metallopeptidase domain 8	C0027627	Neoplasm Metastasis			Neoplasms ; Pathological Conditions, Signs and Symptoms		Biomarker	This was further supported by decreased gene expression of extracellular matrix-degrading proteases (uPA, PLAT, <span class= gene id= 24498382-6-112-117 >ADAM8</span>), cell adhesion molecules (integrins, laminins), pro-inflammatory mediators of the <span class= disease id= 24498382-6-201-211 >metastasis</span>-promoting tumor microenvironment (TNFSF12, IL6, ANGPTL2, CSF1R) and concomitant increa…	24498382	2014
ADAM8	ADAM metallopeptidase domain 8	C0027627	Neoplasm Metastasis			Neoplasms ; Pathological Conditions, Signs and Symptoms		AlteredExpression	MMP9 expression was significantly decreased in tumors with regional metastasis, whereas increased expression of <span class= gene id= 20305301-8-112-117 >ADAM8</span> was noted in the <span class= disease id= 20305301-8-135-152 >metastatic tumors</span> (P &lt; 0.001 for both).	20305301	2010
ADAM8	ADAM metallopeptidase domain 8	C0006142	Malignant neoplasm of breast		114480	Neoplasms ; Skin and Connective Tissue Diseases		AlteredExpression	High <span class= gene id= 27039296-2-5-10 >ADAM8</span> expression in <span class= disease id= 27039296-2-25-38 >breast cancer</span> patients is an independent predictor of poor prognosis.	27039296	2016
ADAM8	ADAM metallopeptidase domain 8	C0006142	Malignant neoplasm of breast		114480	Neoplasms ; Skin and Connective Tissue Diseases		Biomarker	This was further supported by decreased gene expression of extracellular matrix-degrading proteases (uPA, PLAT, <span class= gene id= 24498382-6-112-117 >ADAM8</span>), cell adhesion molecules (integrins, laminins), pro-inflammatory mediators of the metastasis-promoting tumor microenvironment (TNFSF12, IL6, ANGPTL2, CSF1R) and concomitant increased expression of the validated <span class= disease…	24498382	2014
ADAM8	ADAM metallopeptidase domain 8	C0027051	Myocardial Infarction	Abnormality of the cardiovascular system		Cardiovascular Diseases		GeneticVariation	<span class= gene id= 19575316-0-0-5 >ADAM8</span> and its single nucleotide polymorphism <span class= variant dbSNP= NA genes_norm= NA >2662 T/G</span> are associated with advanced atherosclerosis and fatal <span class= disease id= 19575316-0-109-130 >myocardial infarction</span>: Tampere vascular study.	19575316	2011
ADAM8	ADAM metallopeptidase domain 8	C0027051	Myocardial Infarction	Abnormality of the cardiovascular system		Cardiovascular Diseases		GeneticVariation	Common variation in the <span class= gene id= 21640993-0-24-29 >ADAM8</span> gene affects serum sADAM8 concentrations and the risk of <span class= disease id= 21640993-0-87-108 >myocardial infarction</span> in two independent cohorts.	21640993	2011
ADAM8	ADAM metallopeptidase domain 8	C0242379	Malignant neoplasm of lung			Neoplasms ; Respiratory Tract Diseases		Biomarker	<span class= gene id= 15623614-0-0-5 >ADAM8</span> as a novel serological and histochemical marker for <span class= disease id= 15623614-0-58-69 >lung cancer</span>.	15623614	2005
ADAM8	ADAM metallopeptidase domain 8	C0242379	Malignant neoplasm of lung			Neoplasms ; Respiratory Tract Diseases		Biomarker	Novel alternatively spliced <span class= gene id= 20453887-0-28-33 >ADAM8</span> isoforms contribute to the aggressive bone metastatic phenotype of <span class= disease id= 20453887-0-101-112 >lung cancer</span>.	20453887	2010
ADAM8	ADAM metallopeptidase domain 8	C0596263	Carcinogenesis			Neoplasms ; Pathological Conditions, Signs and Symptoms		Biomarker	The role of <span class= gene id= 25098630-5-12-17 >ADAM8</span> in colorectal <span class= disease id= 25098630-5-32-46 >carcinogenesis</span> was evaluated by in vitro assays.	25098630	2014
ADAM8	ADAM metallopeptidase domain 8	C0596263	Carcinogenesis			Neoplasms ; Pathological Conditions, Signs and Symptoms		Biomarker	<span class= gene id= 17979891-1-0-5 >ADAM8</span> belongs to a family of transmembrane proteins implicated in cell-cell interactions, proteolysis of membrane proteins, and various aspects of <span class= disease id= 17979891-1-147-161 >carcinogenesis</span>.	17979891	2008
ADAM8	ADAM metallopeptidase domain 8	C0678222	Breast Carcinoma	Abnormality of the breast; Neoplasm		Neoplasms ; Skin and Connective Tissue Diseases		AlteredExpression	High <span class= gene id= 27039296-2-5-10 >ADAM8</span> expression in <span class= disease id= 27039296-2-25-38 >breast cancer</span> patients is an independent predictor of poor prognosis.	27039296	2016
ADAM8	ADAM metallopeptidase domain 8	C0678222	Breast Carcinoma	Abnormality of the breast; Neoplasm		Neoplasms ; Skin and Connective Tissue Diseases		Biomarker	This was further supported by decreased gene expression of extracellular matrix-degrading proteases (uPA, PLAT, <span class= gene id= 24498382-6-112-117 >ADAM8</span>), cell adhesion molecules (integrins, laminins), pro-inflammatory mediators of the metastasis-promoting tumor microenvironment (TNFSF12, IL6, ANGPTL2, CSF1R) and concomitant increased expression of the validated <span class= disease…	24498382	2014
ADAM8	ADAM metallopeptidase domain 8	C0684249	Carcinoma of lung		211980			Biomarker	<span class= gene id= 15623614-0-0-5 >ADAM8</span> as a novel serological and histochemical marker for <span class= disease id= 15623614-0-58-69 >lung cancer</span>.	15623614	2005
ADAM8	ADAM metallopeptidase domain 8	C0684249	Carcinoma of lung		211980			Biomarker	Novel alternatively spliced <span class= gene id= 20453887-0-28-33 >ADAM8</span> isoforms contribute to the aggressive bone metastatic phenotype of <span class= disease id= 20453887-0-101-112 >lung cancer</span>.	20453887	2010
ADAM8	ADAM metallopeptidase domain 8	C1306460	Primary malignant neoplasm of lung					Biomarker	<span class= gene id= 15623614-0-0-5 >ADAM8</span> as a novel serological and histochemical marker for <span class= disease id= 15623614-0-58-69 >lung cancer</span>.	15623614	2005
ADAM8	ADAM metallopeptidase domain 8	C1306460	Primary malignant neoplasm of lung					Biomarker	Novel alternatively spliced <span class= gene id= 20453887-0-28-33 >ADAM8</span> isoforms contribute to the aggressive bone metastatic phenotype of <span class= disease id= 20453887-0-101-112 >lung cancer</span>.	20453887	2010
ADAM8	ADAM metallopeptidase domain 8	C3539878	Triple Negative Breast Neoplasms			Neoplasms ; Skin and Connective Tissue Diseases		AlteredExpression	The transmembrane <span class= gene id= 25336660-1-18-23 >ADAM8</span> (A Disintegrin And Metalloproteinase 8) protein is abundantly expressed in human breast tumors and derived metastases compared with normal breast tissue, and plays critical roles in aggressive <span class= disease id= 25336660-1-217-247 >Triple-Negative breast cancers</span> (<span class= disease id= 25336660-1-249-253 >TNBC</…	25336660	2015
ADAM8	ADAM metallopeptidase domain 8	C3539878	Triple Negative Breast Neoplasms			Neoplasms ; Skin and Connective Tissue Diseases		Biomarker	miR-720 is a downstream target of an <span class= gene id= 27039296-0-37-42 >ADAM8</span>-induced ERK signaling cascade that promotes the migratory and invasive phenotype of <span class= disease id= 27039296-0-127-156 >triple-negative breast cancer</span> cells.	27039296	2016
ADAM8	ADAM metallopeptidase domain 8	C0001883	Airway Obstruction			Respiratory Tract Diseases		AlteredExpression	Because genetic studies have shown that ADAM-33 gene polymorphisms are associated with asthma, we designed this study to assess mRNA expression profile of several ADAM and ADAMTS proteases in sputum from patients with asthma and to investigate the relationship between expression of these proteases and asthma-associated inflammation and <span class= disease id= 17088949-3-338-356 >airway obstructi…	17088949	2006
ADAM8	ADAM metallopeptidase domain 8	C0003850	Arteriosclerosis	Abnormality of the cardiovascular system		Cardiovascular Diseases		GeneticVariation	<span class= gene id= 19575316-0-0-5 >ADAM8</span> and its single nucleotide polymorphism <span class= variant dbSNP= NA genes_norm= NA >2662 T/G</span> are associated with advanced <span class= disease id= 19575316-0-83-98 >atherosclerosis</span> and fatal myocardial infarction: Tampere vascular study.	19575316	2011
ADAM8	ADAM metallopeptidase domain 8	C0003873	Rheumatoid Arthritis	Abnormality of the skeletal system	607218,180300	Immune System Diseases ; Musculoskeletal Diseases ; Skin and Connective Tissue Diseases		AlteredExpression	<span class= gene id= 18397961-10-0-5 >ADAM8</span> may be involved in bone destruction in <span class= disease id= 18397961-10-45-47 >RA</span> because it is upregulated in <span class= disease id= 18397961-10-77-79 >RA</span> pannus adjacent to developing erosions and enhances maturation of osteoclast-like cells.	18397961	2009
ADAM8	ADAM metallopeptidase domain 8	C0007137	Squamous cell carcinoma	Abnormality of the integument; Neoplasm		Neoplasms		AlteredExpression	High expression of ADAM-28 correlates with metastasis and recurrence, but there is <span class= negexp >no significant difference</span> in <span class= gene id= 22292754-11-112-118 >ADAM-8</span> or ADAM-28 expression between AD and <span class= disease id= 22292754-11-156-158 >SQ</span>.	22292754	2011
ADAM8	ADAM metallopeptidase domain 8	C0007682	CNS disorder	Abnormality of the nervous system		Nervous System Diseases		Biomarker	Our results indicate an essential role for <span class= gene id= 20826683-8-43-48 >ADAM8</span> in modulating TNF-alpha signaling in <span class= disease id= 20826683-8-86-98 >CNS diseases</span>: a feedback loop integrating TNF-alpha, ADAM8, and TNF-R1 shedding as a plausible mechanism for TNF-alpha mediated neuroprotection in situ and a rationale for therapeutic intervention.	20826683	2010
ADAM8	ADAM metallopeptidase domain 8	C0009402	Colorectal Carcinoma			Digestive System Diseases ; Neoplasms		Biomarker	Our results show that <span class= gene id= 25098630-14-22-27 >ADAM8</span> is overexpressed in <span class= disease id= 25098630-14-48-51 >CRC</span>, promotes cell growth and correlates with worse OS and DFS, and thus could serve as a biomarker for individual <span class= disease id= 25098630-14-163-166 >CRC</span> patient therapy.	25098630	2014
ADAM8	ADAM metallopeptidase domain 8	C0010054	Coronary Arteriosclerosis	Abnormality of the cardiovascular system		Cardiovascular Diseases		GeneticVariation	We investigated the expression of <span class= gene id= 19575316-2-34-39 >ADAM8</span> mRNA and protein level in human atherosclerotic tissues and non-atherosclerotic internal thoracic arteries as well as the association of <span class= gene id= 19575316-2-177-182 >ADAM8</span> <span class= variant dbSNP= NA genes_norm= NA >2662 T/G</span> single nucleotide polymorphism (SNP) with the extent of <…	19575316	2011
ADAM8	ADAM metallopeptidase domain 8	C0017638	Glioma	Abnormality of the nervous system; Neoplasm		Neoplasms		AlteredExpression	In addition, expression levels and the protease activities of <span class= gene id= 16772875-9-62-67 >ADAM8</span> and ADAM19 correlated with invasive activity of <span class= disease id= 16772875-9-116-122 >glioma</span> cells, indicating that ADAM8 and ADAM19 may play a significant role in tumor invasion that may be detrimental to patients survival.	16772875	2006
ADAM8	ADAM metallopeptidase domain 8	C0023895	Liver diseases	Abnormality of the digestive system		Digestive System Diseases		AlteredExpression	Seventy-one biopsy samples from patients with chronic <span class= disease id= 18490073-4-54-68 >liver diseases</span> were analyzed for mRNA expression of <span class= gene id= 18490073-4-106-112 >ADAM-8</span>, -9, -12, -28, -TS1, -TS2, matrix metalloprotease (MMP)-2, -9 and tissue inhibitor of metalloproteinases-1 and -2 by quantitative real-time RT-PCR.	18490073	2008
ADAM8	ADAM metallopeptidase domain 8	C0024117	Chronic Obstructive Airway Disease	Abnormality of the respiratory system	606963	Respiratory Tract Diseases		AlteredExpression	ADAM8 mRNA (P = 0.004) and <span class= gene id= 24147597-7-27-33 >sADAM8</span> protein (P = 0.014) levels were significantly higher in both asthma and <span class= disease id= 24147597-7-106-110 >COPD</span> compared with healthy controls.	24147597	2013
ADAM8	ADAM metallopeptidase domain 8	C0039103	Synovitis	Abnormality of the skeletal system		Musculoskeletal Diseases		AlteredExpression	Human pannus contained high <span class= gene id= 18397961-7-28-33 >ADAM8</span> mRNA copy numbers (23 (7) in pannus, 14 (4) in <span class= disease id= 18397961-7-81-90 >synovitis</span> vs 1.7 (0.3) in OA, p&lt;0.001).	18397961	2009
ADAM8	ADAM metallopeptidase domain 8	C0155094	Corneal pannus					AlteredExpression	<span class= gene id= 18397961-10-0-5 >ADAM8</span> may be involved in bone destruction in RA because it is upregulated in RA <span class= disease id= 18397961-10-80-86 >pannus</span> adjacent to developing erosions and enhances maturation of osteoclast-like cells.	18397961	2009
ADAM8	ADAM metallopeptidase domain 8	C0235974	Pancreatic carcinoma		260350			AlteredExpression	<span class= gene id= 17979891-0-0-5 >ADAM8</span> expression is associated with increased invasiveness and reduced patient survival in <span class= disease id= 17979891-0-91-108 >pancreatic cancer</span>.	17979891	2008
ADAM8	ADAM metallopeptidase domain 8	C0238790	bone destruction					Biomarker	Involvement of a disintegrin and a metalloproteinase 8 (<span class= gene id= 18397961-0-56-61 >ADAM8</span>) in osteoclastogenesis and pathological <span class= disease id= 18397961-0-102-118 >bone destruction</span>.	18397961	2009
ADAM8	ADAM metallopeptidase domain 8	C0333307	Superficial ulcer					AlteredExpression	<span class= gene id= 18397961-10-0-5 >ADAM8</span> may be involved in bone destruction in RA because it is upregulated in RA pannus adjacent to developing <span class= disease id= 18397961-10-110-118 >erosions</span> and enhances maturation of osteoclast-like cells.	18397961	2009
ADAM8	ADAM metallopeptidase domain 8	C0346647	Malignant neoplasm of pancreas	Abnormality of the digestive system; Neoplasm		Digestive System Diseases ; Endocrine System Diseases ; Neoplasms		AlteredExpression	<span class= gene id= 17979891-0-0-5 >ADAM8</span> expression is associated with increased invasiveness and reduced patient survival in <span class= disease id= 17979891-0-91-108 >pancreatic cancer</span>.	17979891	2008
ADAM8	ADAM metallopeptidase domain 8	C0376358	Malignant neoplasm of prostate	Abnormality of the genitourinary system	176807	Male Urogenital Diseases ; Neoplasms		AlteredExpression	<span class= gene id= 17106710-0-0-5 >ADAM8</span> expression in <span class= disease id= 17106710-0-20-35 >prostate cancer</span> is associated with parameters of unfavorable prognosis.	17106710	2006
ADAM8	ADAM metallopeptidase domain 8	C0600139	Prostate carcinoma					AlteredExpression	<span class= gene id= 17106710-0-0-5 >ADAM8</span> expression in <span class= disease id= 17106710-0-20-35 >prostate cancer</span> is associated with parameters of unfavorable prognosis.	17106710	2006
ADAM8	ADAM metallopeptidase domain 8	C0729233	Dissecting aneurysm of the thoracic aorta					GeneticVariation	We investigated the expression of <span class= gene id= 19575316-2-34-39 >ADAM8</span> mRNA and protein level in human atherosclerotic tissues and non-atherosclerotic internal <span class= disease id= 19575316-2-129-137 >thoracic</span> arteries as well as the association of <span class= gene id= 19575316-2-177-182 >ADAM8</span> <span class= variant dbSNP= NA genes_norm= NA >2662 T/G</span> singl…	19575316	2011
ADAM8	ADAM metallopeptidase domain 8	C0750974	Brain Tumor, Primary			Neoplasms ; Nervous System Diseases		AlteredExpression	Metalloproteinase disintegrins <span class= gene id= 16772875-0-31-36 >ADAM8</span> and ADAM19 are highly regulated in human <span class= disease id= 16772875-0-78-98 >primary brain tumors</span> and their expression levels and activities are associated with invasiveness.	16772875	2006
ADAM8	ADAM metallopeptidase domain 8	C1335302	Pancreatic Ductal Adenocarcinoma					AlteredExpression	In conclusion, <span class= gene id= 17979891-11-15-20 >ADAM8</span> is overexpressed in <span class= disease id= 17979891-11-41-45 >PDAC</span>, influences cancer cell invasiveness and correlates with reduced survival, suggesting that ADAM8 might be a potential target in pancreatic cancer therapy.	17979891	2008
ADAM8	ADAM metallopeptidase domain 8	C1458155	Mammary Neoplasms	Abnormality of the breast; Neoplasm		Neoplasms ; Skin and Connective Tissue Diseases		AlteredExpression	The transmembrane <span class= gene id= 25336660-1-18-23 >ADAM8</span> (A Disintegrin And Metalloproteinase 8) protein is abundantly expressed in human <span class= disease id= 25336660-1-105-118 >breast tumors</span> and derived metastases compared with normal breast tissue, and plays critical roles in aggressive Triple-Negative breast cancers (TNBCs).	25336660	2015
ADAM8	ADAM metallopeptidase domain 8	C1527249	Colorectal Cancer		114500	Digestive System Diseases ; Neoplasms		Biomarker	Our results show that <span class= gene id= 25098630-14-22-27 >ADAM8</span> is overexpressed in <span class= disease id= 25098630-14-48-51 >CRC</span>, promotes cell growth and correlates with worse OS and DFS, and thus could serve as a biomarker for individual <span class= disease id= 25098630-14-163-166 >CRC</span> patient therapy.	25098630	2014
ADAM8	ADAM metallopeptidase domain 8	C3539909	Allergic disposition					Biomarker	We conclude that <span class= gene id= 12777399-8-17-22 >ADAM8</span> could contribute to ectodomain shedding of CD23 and may thus be a potential target for therapeutic intervention in <span class= disease id= 12777399-8-138-145 >allergy</span> and inflammation.	12777399	2003
Symbol	Gene Name	cui	Disease Name	HPO Term	OMIM	Disease Class	Protein Class	Association Type	Sentence in the supporting publication	PMID	PMID Year
ADRA2A	adrenoceptor alpha 2A	C0020538	Hypertensive disease	Abnormality of the cardiovascular system		Cardiovascular Diseases	receptor	GeneticVariation	Resting sympathetic nerve activity is related to age, sex and arterial pressure but not to I+-2-adrenergic receptor subtype.	20613626	2011
ADRA2A	adrenoceptor alpha 2A	C0020538	Hypertensive disease	Abnormality of the cardiovascular system		Cardiovascular Diseases	receptor	GeneticVariation	Both the DraI restriction fragment length polymorphism in <span class= gene id= 16636200-8-58-64 >ADRA2A</span> and the ADRA2C (Del 322 to 325) can be excluded as major candidate alleles for <span class= disease id= 16636200-8-144-156 >hypertension</span> in blacks.	16636200	2006
ADRA2A	adrenoceptor alpha 2A	C0020538	Hypertensive disease	Abnormality of the cardiovascular system		Cardiovascular Diseases	receptor	GeneticVariation	Our results highlight the potential of microarray-based technology for SNP genotyping in pharmacogenetics.(1)	12544508	2003
ADRA2A	adrenoceptor alpha 2A	C0020538	Hypertensive disease	Abnormality of the cardiovascular system		Cardiovascular Diseases	receptor	GeneticVariation	Both DraI restriction fragment length polymorphism in ADRA2A and ADRA2C (Del 322 to 325) can be excluded as major candidate alleles for hypertension in blacks/Alpha2 adrenergic receptors ADRA2A and ADRA2C)	16636200	2006
ADRA2A	adrenoceptor alpha 2A	C0020538	Hypertensive disease	Abnormality of the cardiovascular system		Cardiovascular Diseases	receptor	GeneticVariation	The <span class= gene id= 10534508-5-4-26 >alpha(2A)-adrenoceptor</span> polymorphism was <span class= negexp >not significantly associated</span> with blood pressure or a family history of <span class= disease id= 10534508-5-116-128 >hypertension</span>.	10534508	1999
ADRA2A	adrenoceptor alpha 2A	C0020538	Hypertensive disease	Abnormality of the cardiovascular system		Cardiovascular Diseases	receptor	GeneticVariation	There is evidence to implicate adrenoceptor genes in hypertension, although future studies designed to investigate epistatic and gene-environment interactions would allow more solid conclusions to be drawn about the role of these genes in hypertension.	20044737	2010
ADRA2A	adrenoceptor alpha 2A	C0020538	Hypertensive disease	Abnormality of the cardiovascular system		Cardiovascular Diseases	receptor	GeneticVariation	The thiazide-sensitive Na(+)-Cl(-) cotransporter gene, C1784T, and adrenergic receptor-beta3 gene, T727C, may be gene polymorphisms susceptible to the antihypertensive effect of thiazide diuretics.	15824464	2005
ADRA2A	adrenoceptor alpha 2A	C0020538	Hypertensive disease	Abnormality of the cardiovascular system		Cardiovascular Diseases	receptor	Biomarker	Platelet alpha2-adrenoceptor alterations in patients with essential hypertension are normalized after treatment with doxazosin but not propranolol.	10694191	2000
ADRA2A	adrenoceptor alpha 2A	C0036341	Schizophrenia	Abnormality of the nervous system	181500	Mental Disorders	receptor	GeneticVariation	Polymorphism in <span class= gene id= 25163438-0-16-44 >alpha 2A adrenergic receptor</span> gene is associated with sialorrhea in <span class= disease id= 25163438-0-83-96 >schizophrenia</span> patients on clozapine treatment.	25163438	2014
ADRA2A	adrenoceptor alpha 2A	C0036341	Schizophrenia	Abnormality of the nervous system	181500	Mental Disorders	receptor	GeneticVariation	Preliminary evidence for association between <span class= disease id= 22940547-0-45-58 >schizophrenia</span> and polymorphisms in the regulatory Regions of the <span class= gene id= 22940547-0-110-116 >ADRA2A</span>, DRD3 and SNAP-25 Genes.	22940547	2012
ADRA2A	adrenoceptor alpha 2A	C0036341	Schizophrenia	Abnormality of the nervous system	181500	Mental Disorders	receptor	GeneticVariation	Our result suggests that the <span class=gene id=19439247-6-29-35>ADRA2A</span> C-1291G polymorphism may not confer susceptibility to polydipsia in <span class=disease id=19439247-6-104-117>schizophrenia</span> in our sample.	19439247	2009
ADRA2A	adrenoceptor alpha 2A	C0036341	Schizophrenia	Abnormality of the nervous system	181500	Mental Disorders	receptor	Biomarker	The allelic association between <span class=disease id=22940547-5-32-45>schizophrenia</span> and <span class=gene id=22940547-5-50-56>ADRA2A</span> rs1800544 polymorphism, SNAP-25 rs1503112 polymorphism, and DRD3 rs6280 polymorphism was found in our study.	22940547	2012
ADRA2A	adrenoceptor alpha 2A	C0036341	Schizophrenia	Abnormality of the nervous system	181500	Mental Disorders	receptor	Biomarker	Our result suggests that the <span class=gene id=19439247-6-29-35>ADRA2A</span> C-1291G polymorphism may not confer susceptibility to polydipsia in <span class=disease id=19439247-6-104-117>schizophrenia</span> in our sample.	19439247	2009
ADRA2A	adrenoceptor alpha 2A	C0036341	Schizophrenia	Abnormality of the nervous system	181500	Mental Disorders	receptor	Biomarker	Polymorphism in <span class=gene id=25163438-0-16-44>alpha 2A adrenergic receptor</span> gene is associated with sialorrhea in <span class=disease id=25163438-0-83-96>schizophrenia</span> patients on clozapine treatment.	25163438	2014
ADRA2A	adrenoceptor alpha 2A	C0036341	Schizophrenia	Abnormality of the nervous system	181500	Mental Disorders	receptor	GeneticVariation	Interactive effect of MTHFR and <span class= gene id= 24522021-0-32-38 >ADRA2A</span> gene polymorphisms on pathogenesis of <span class= disease id= 24522021-0-77-90 >schizophrenia</span>.	24522021	2013
ADRA2A	adrenoceptor alpha 2A	C0036341	Schizophrenia	Abnormality of the nervous system	181500	Mental Disorders	receptor	Biomarker	With attention directed at the upstream regulatory region of the gene which codes for this receptor (<span class=gene id=17034020-2-101-107>ADRA2A</span>), we proposed that single nucleotide polymorphisms (SNPs) within this region influences susceptibility to <span class=disease id=17034020-2-214-227>schizophrenia</span> by altering the expression of this receptor.	17034020	2007
ADRA2A	adrenoceptor alpha 2A	C0036341	Schizophrenia	Abnormality of the nervous system	181500	Mental Disorders	receptor	GeneticVariation	No association between <span class= gene id= 17034020-0-23-29 >ADRA2A</span> polymorphisms and <span class= disease id= 17034020-0-48-61 >schizophrenia</span>.	17034020	2007
ADRA2A	adrenoceptor alpha 2A	C0036341	Schizophrenia	Abnormality of the nervous system	181500	Mental Disorders	receptor	GeneticVariation	Our result suggests that the <span class= gene id= 19439247-6-29-35 >ADRA2A</span> <span class= variant dbSNP= NA genes_norm= NA >C-1291G</span> polymorphism may <span class= negexp >not confer susceptibility to polydipsia in</span> <span class= disease id= 19439247-6-104-117 >schizophrenia</span> in our sample.	19439247	2009
ADRA2A	adrenoceptor alpha 2A	C0011570	Mental Depression			Behavior and Behavior Mechanisms	receptor	Biomarker	The N251K polymorphism does not represent a genetic factor to explain the <span class=gene id=16333651-9-74-96>alpha(2A)-adrenoceptor</span> hyperactivity in the brains of depressed <span class=disease id=16333651-9-138-145>suicide</span> victims.	16333651	2005
ADRA2A	adrenoceptor alpha 2A	C0011570	Mental Depression			Behavior and Behavior Mechanisms	receptor	Biomarker	Our findings suggest that <span class=gene id=18794646-8-26-32>ADRA2A</span> plays an important role in <span class=disease id=18794646-8-60-70>depression</span> therapy.	18794646	2008
ADRA2A	adrenoceptor alpha 2A	C0011570	Mental Depression			Behavior and Behavior Mechanisms	receptor	Biomarker	Our findings suggest that <span class= gene id= 18794646-8-26-32 >ADRA2A</span> plays an important role in <span class= disease id= 18794646-8-60-70 >depression</span> therapy.	18794646	2008
ADRA2A	adrenoceptor alpha 2A	C0011570	Mental Depression			Behavior and Behavior Mechanisms	receptor	Biomarker	Our results provide novel insight into both the pharmacology of this antidepressant drug and the targeting of the <span class=gene id=21859713-10-114-121>?(2A)AR</span> in <span class=disease id=21859713-10-125-135>depression</span>.	21859713	2011
ADRA2A	adrenoceptor alpha 2A	C0011570	Mental Depression			Behavior and Behavior Mechanisms	receptor	Biomarker	Our results provide novel insight into both the pharmacology of this antidepressant drug and the targeting of the <span class= gene id= 21859713-10-114-121 >&alpha;(2A)AR</span> in <span class= disease id= 21859713-10-125-135 >depression</span>.	21859713	2011
ADRA2A	adrenoceptor alpha 2A	C0011570	Mental Depression			Behavior and Behavior Mechanisms	receptor	GeneticVariation	The <span class= variant dbSNP= NA genes_norm= NA >N251K</span> functional polymorphism in the <span class= gene id= 16333651-0-41-63 >alpha(2A)-adrenoceptor</span> gene is <span class= negexp >not associated</span> with <span class= disease id= 16333651-0-92-102 >depression</span>: a study in suicide completers.	16333651	2005
ADRA2A	adrenoceptor alpha 2A	C0011570	Mental Depression			Behavior and Behavior Mechanisms	receptor	GeneticVariation	This study provides evidence that, depending on gender and polymorphisms, there is continuous HPA axis overdrive in a proportion of patients irrespective of the status of depression.	19088492	2008
ADRA2A	adrenoceptor alpha 2A	C0011570	Mental Depression			Behavior and Behavior Mechanisms	receptor	Biomarker	The <span class=gene id=11425914-0-4-33>alpha(2a)-adrenergic receptor</span> plays a protective role in mouse behavioral models of <span class=disease id=11425914-0-88-98>depression</span> and anxiety.	11425914	2001
ADRA2A	adrenoceptor alpha 2A	C0011581	Depressive disorder	Abnormality of the nervous system		Mental Disorders	receptor	Biomarker	Our results provide novel insight into both the pharmacology of this antidepressant drug and the targeting of the <span class= gene id= 21859713-10-114-121 >&alpha;(2A)AR</span> in <span class= disease id= 21859713-10-125-135 >depression</span>.	21859713	2011
ADRA2A	adrenoceptor alpha 2A	C0011581	Depressive disorder	Abnormality of the nervous system		Mental Disorders	receptor	Biomarker	Our findings suggest that <span class=gene id=18794646-8-26-32>ADRA2A</span> plays an important role in <span class=disease id=18794646-8-60-70>depression</span> therapy.	18794646	2008
ADRA2A	adrenoceptor alpha 2A	C0011581	Depressive disorder	Abnormality of the nervous system		Mental Disorders	receptor	GeneticVariation	The <span class= variant dbSNP= NA genes_norm= NA >N251K</span> functional polymorphism in the <span class= gene id= 16333651-0-41-63 >alpha(2A)-adrenoceptor</span> gene is <span class= negexp >not associated</span> with <span class= disease id= 16333651-0-92-102 >depression</span>: a study in suicide completers.	16333651	2005
ADRA2A	adrenoceptor alpha 2A	C0011581	Depressive disorder	Abnormality of the nervous system		Mental Disorders	receptor	Biomarker	The <span class=gene id=11425914-0-4-33>alpha(2a)-adrenergic receptor</span> plays a protective role in mouse behavioral models of <span class=disease id=11425914-0-88-98>depression</span> and anxiety.	11425914	2001
ADRA2A	adrenoceptor alpha 2A	C0011581	Depressive disorder	Abnormality of the nervous system		Mental Disorders	receptor	Biomarker	Our results provide novel insight into both the pharmacology of this antidepressant drug and the targeting of the <span class=gene id=21859713-10-114-121>?(2A)AR</span> in <span class=disease id=21859713-10-125-135>depression</span>.	21859713	2011
ADRA2A	adrenoceptor alpha 2A	C0011581	Depressive disorder	Abnormality of the nervous system		Mental Disorders	receptor	Biomarker	Our findings suggest that <span class= gene id= 18794646-8-26-32 >ADRA2A</span> plays an important role in <span class= disease id= 18794646-8-60-70 >depression</span> therapy.	18794646	2008
ADRA2A	adrenoceptor alpha 2A	C0011581	Depressive disorder	Abnormality of the nervous system		Mental Disorders	receptor	Biomarker	The N251K polymorphism does not represent a genetic factor to explain the <span class=gene id=16333651-9-74-96>alpha(2A)-adrenoceptor</span> hyperactivity in the brains of depressed <span class=disease id=16333651-9-138-145>suicide</span> victims.	16333651	2005
ADRA2A	adrenoceptor alpha 2A	C0001973	Alcoholic Intoxication, Chronic		103780	Mental Disorders ; Substance-Related Disorders	receptor	Biomarker	The aim of the present study is to test for possible associations between the C-1291G polymorphism in the alpha2A-adrenergic receptor gene (<span class=gene id=17612790-1-140-146>ADRA2A</span>) with tobacco smoking and <span class=disease id=17612790-1-173-191>alcohol dependence</span>.	17612790	2007
ADRA2A	adrenoceptor alpha 2A	C0001973	Alcoholic Intoxication, Chronic		103780	Mental Disorders ; Substance-Related Disorders	receptor	Biomarker	These data confirm the relevance of the adrenergic stress system when considering genetic predisposition to <span class= disease id= 21070505-10-108-126 >alcohol dependence</span> and suggest that SLC6A2 and <span class= gene id= 21070505-10-155-161 >ADRA2A</span> should be studied in additional alcohol-dependent cohorts.	21070505	2012
ADRA2A	adrenoceptor alpha 2A	C0001973	Alcoholic Intoxication, Chronic		103780	Mental Disorders ; Substance-Related Disorders	receptor	GeneticVariation	The aim of the present study is to test for possible associations between the <span class= variant dbSNP= NA genes_norm= NA >C-1291G</span> polymorphism in the alpha2A-adrenergic receptor gene (<span class= gene id= 17612790-1-140-146 >ADRA2A</span>) with tobacco smoking and <span class= disease id= 17612790-1-173-191 >alcohol dependence</span>.	17612790	2007
ADRA2A	adrenoceptor alpha 2A	C0001973	Alcoholic Intoxication, Chronic		103780	Mental Disorders ; Substance-Related Disorders	receptor	Biomarker	These data confirm the relevance of the adrenergic stress system when considering genetic predisposition to <span class=disease id=21070505-10-108-126>alcohol dependence</span> and suggest that SLC6A2 and <span class=gene id=21070505-10-155-161>ADRA2A</span> should be studied in additional alcohol-dependent cohorts.	21070505	2012
ADRA2A	adrenoceptor alpha 2A	C0030319	Panic Disorder			Mental Disorders	receptor	Biomarker	Heart rate and QT interval variability: abnormal alpha-2 adrenergic function in patients with panic disorder.	14656453	2003
ADRA2A	adrenoceptor alpha 2A	C0030319	Panic Disorder			Mental Disorders	receptor	GeneticVariation	Polymorphism in the promoter region of the <span class= gene id= 10699231-0-43-72 >alpha(2A)-adrenergic receptor</span> gene and <span class= disease id= 10699231-0-82-97 >panic disorders</span>.	10699231	2000
ADRA2A	adrenoceptor alpha 2A	C0525045	Mood Disorders			Mental Disorders	receptor	Biomarker	Further, several genome scans for <span class=disease id=16526032-2-34-48>mood disorders</span>, both unipolar and bipolar, have indicated linkage to the chromosomal regions of 5q23-q33.3, 8p12-p11.2, 4p16, and 10q24-q26, the location of the adrenergic receptors alpha1B (ADRA1B), beta3 (ADRB3), alpha2C (ADRA2C), alpha2A (<span class=gene id=16526032-2-276-282>ADRA2A</span>), and beta1 (ADRB1).	16526032	2006
ADRA2A	adrenoceptor alpha 2A	C0525045	Mood Disorders			Mental Disorders	receptor	GeneticVariation	Polymorphism in the promoter region of the <span class= gene id= 9631415-0-43-71 >alpha 2A adrenergic receptor</span> gene and <span class= disease id= 9631415-0-81-95 >mood disorders</span>.	9631415	1998
ADRA2A	adrenoceptor alpha 2A	C0525045	Mood Disorders			Mental Disorders	receptor	Biomarker	Polymorphism in the promoter region of the <span class=gene id=9631415-0-43-71>alpha 2A adrenergic receptor</span> gene and <span class=disease id=9631415-0-81-95>mood disorders</span>.	9631415	1998
ADRA2A	adrenoceptor alpha 2A	C0014544	Epilepsy	Abnormality of the nervous system		Nervous System Diseases	receptor	Therapeutic	Alpha2A adrenergic receptor activation inhibits epileptiform activity in the rat hippocampal CA3 region.	17341653	2007
ADRA2A	adrenoceptor alpha 2A	C0016059	Fibrosis			Pathological Conditions, Signs and Symptoms	receptor	Therapeutic	Sympathetic alpha(2)-adrenoceptors prevent cardiac hypertrophy and fibrosis in mice at baseline but not after chronic pressure overload.	20083574	2010
ADRA2A	adrenoceptor alpha 2A	C0018799	Heart Diseases			Cardiovascular Diseases	receptor	Biomarker	Critical pathways in heart function: bis(2-chloroethoxy)methane-induced heart gene transcript change in F344 rats.	16844662	2006
ADRA2A	adrenoceptor alpha 2A	C0018800	Cardiomegaly	Abnormality of the cardiovascular system		Cardiovascular Diseases ; Pathological Conditions, Signs and Symptoms	receptor	Therapeutic	Sympathetic alpha(2)-adrenoceptors prevent cardiac hypertrophy and fibrosis in mice at baseline but not after chronic pressure overload.	20083574	2010
ADRA2A	adrenoceptor alpha 2A	C0020649	Hypotension	Abnormality of the cardiovascular system		Cardiovascular Diseases	receptor	Biomarker	Central adenosine signaling plays a key role in centrally mediated hypotension in conscious aortic barodenervated rats.	16595736	2006
ADRA2A	adrenoceptor alpha 2A	C0020649	Hypotension	Abnormality of the cardiovascular system		Cardiovascular Diseases	receptor	Biomarker	Brainstem adenosine A1 receptor signaling masks phosphorylated extracellular signal-regulated kinase 1/2-dependent hypotensive action of clonidine in conscious normotensive rats.	18849358	2009
ADRA2A	adrenoceptor alpha 2A	C0011860	Diabetes Mellitus, Non-Insulin-Dependent	Abnormality of metabolism/homeostasis; Abnormality of the endocrine system	125853,600509	Endocrine System Diseases ; Nutritional and Metabolic Diseases	receptor	Biomarker	Among the 9 drugs, 4 drugs (diflunisal, nabumetone, niflumic acid and valdecoxib) targeting COX2 (prostaglandin G/H synthase 2) were repurposed for treating type 1 diabetes, and 2 drugs (phenoxybenzamine and idazoxan) targeting <span class= gene id= 25946000-10-228-234 >ADRA2A</span> (<span class= gene id= 25946000-10-236-264 >Alpha-2A adrenergic receptor</span>) had a new indication for treating…	25946000	2015
ADRA2A	adrenoceptor alpha 2A	C0011860	Diabetes Mellitus, Non-Insulin-Dependent	Abnormality of metabolism/homeostasis; Abnormality of the endocrine system	125853,600509	Endocrine System Diseases ; Nutritional and Metabolic Diseases	receptor	GeneticVariation	We analyzed nine single-nucleotide polymorphisms (SNPs), including <span class= variant dbSNP= rs340874 genes_norm= 1408-150-1607-169792-3479-392636-3992-4544-5629 >rs340874</span> (PROX1), <span class= variant dbSNP= rs4607517 genes_norm= 1408-150-1607-169792-3479-392636-3992-4544-5629 >rs4607517</span> (GCK), <span class= variant dbSNP= rs2191349 genes_norm= 1408-150-1607-169792-3479-392636-399…	22992776	2013
ADRA2A	adrenoceptor alpha 2A	C0011860	Diabetes Mellitus, Non-Insulin-Dependent	Abnormality of metabolism/homeostasis; Abnormality of the endocrine system	125853,600509	Endocrine System Diseases ; Nutritional and Metabolic Diseases	receptor	Biomarker	Genotype-based treatment of <span class= disease id= 25298321-0-28-43 >type 2 diabetes</span> with an <span class= gene id= 25298321-0-52-75 >&alpha;2A-adrenergic receptor</span> antagonist.	25298321	2016
ADRA2A	adrenoceptor alpha 2A	C0011860	Diabetes Mellitus, Non-Insulin-Dependent	Abnormality of metabolism/homeostasis; Abnormality of the endocrine system	125853,600509	Endocrine System Diseases ; Nutritional and Metabolic Diseases	receptor	GeneticVariation	Association of the <span class= gene id= 23462695-0-19-25 >ADRA2A</span> polymorphisms with the risk of <span class= disease id= 23462695-0-57-72 >type 2 diabetes</span>: a meta-analysis.	23462695	2013
ADRA2A	adrenoceptor alpha 2A	C0011860	Diabetes Mellitus, Non-Insulin-Dependent	Abnormality of metabolism/homeostasis; Abnormality of the endocrine system	125853,600509	Endocrine System Diseases ; Nutritional and Metabolic Diseases	receptor	GeneticVariation	Adding SNPs previously associated with fasting glucose, insulin, lipids or obesity to a genetic risk score for type 2 diabetes significantly increases the power to discriminate between people with and without clinically manifest type 2 diabetes compared w	20571754	2010
ADRA2A	adrenoceptor alpha 2A	C0011860	Diabetes Mellitus, Non-Insulin-Dependent	Abnormality of metabolism/homeostasis; Abnormality of the endocrine system	125853,600509	Endocrine System Diseases ; Nutritional and Metabolic Diseases	receptor	GeneticVariation	To replicating the associations of <span class= disease id= 21643948-1-35-50 >type 2 diabetes</span> (T2D) and six novel reported variants in Han Chinese lean individuals of first episode T2D, a total of six high risk single nucleotide polymorphisms (SNPs) from the BCL11A, DUSP9, IRS1, CENTD2, <span class= gene id= 21643948-1-245-251 >ADRA2A</span>, and CDKAL1 genes were examined.	21643948	2011
ADRA2A	adrenoceptor alpha 2A	C0011860	Diabetes Mellitus, Non-Insulin-Dependent	Abnormality of metabolism/homeostasis; Abnormality of the endocrine system	125853,600509	Endocrine System Diseases ; Nutritional and Metabolic Diseases	receptor	GeneticVariation	<span class= gene id= 23526671-12-0-6 >ADRA2A</span> genetic polymorphisms are mainly associated with obesity and possibly with <span class= disease id= 23526671-12-82-85 >T2D</span> in a Swedish population.	23526671	2012
ADRA2A	adrenoceptor alpha 2A	C0011860	Diabetes Mellitus, Non-Insulin-Dependent	Abnormality of metabolism/homeostasis; Abnormality of the endocrine system	125853,600509	Endocrine System Diseases ; Nutritional and Metabolic Diseases	receptor	GeneticVariation	Furthermore, we identified a single-nucleotide polymorphism in the human <span class= gene id= 19965390-6-73-79 >ADRA2A</span> gene for which risk allele carriers exhibited overexpression of alpha(2A)AR, reduced insulin secretion, and increased <span class= disease id= 19965390-6-198-213 >type 2 diabetes</span> risk.	19965390	2010
ADRA2A	adrenoceptor alpha 2A	C0011860	Diabetes Mellitus, Non-Insulin-Dependent	Abnormality of metabolism/homeostasis; Abnormality of the endocrine system	125853,600509	Endocrine System Diseases ; Nutritional and Metabolic Diseases	receptor	GeneticVariation	The <span class= variant dbSNP= rs10885122 genes_norm= 150 >rs10885122</span> polymorphism of the <span class= gene id= 25926111-0-35-56 >adrenoceptor alpha 2A</span> (<span class= gene id= 25926111-0-58-64 >ADRA2A</span>) gene in Euro-Brazilians with <span class= disease id= 25926111-0-95-119 >type 2 diabetes mellitus</span>.	25926111	2014
ADRA2A	adrenoceptor alpha 2A	C0011860	Diabetes Mellitus, Non-Insulin-Dependent	Abnormality of metabolism/homeostasis; Abnormality of the endocrine system	125853,600509	Endocrine System Diseases ; Nutritional and Metabolic Diseases	receptor	GeneticVariation	A single-nucleotide polymorphism in the human <span class= gene id= 20371458-4-46-52 >ADRA2A</span> gene was associated with decreased insulin secretion in normal people during glucose challenge and was also associated with <span class= disease id= 20371458-4-177-192 >type 2 diabetes</span>.	20371458	2010
ADRA2A	adrenoceptor alpha 2A	C0011860	Diabetes Mellitus, Non-Insulin-Dependent	Abnormality of metabolism/homeostasis; Abnormality of the endocrine system	125853,600509	Endocrine System Diseases ; Nutritional and Metabolic Diseases	receptor	GeneticVariation	Evaluation of the association between the <span class= gene id= 23153004-0-42-48 >ADRA2A</span> genetic polymorphisms and <span class= disease id= 23153004-0-75-90 >type 2 diabetes</span> in a Chinese Han population.	23153004	2013
ADRA2A	adrenoceptor alpha 2A	C0011860	Diabetes Mellitus, Non-Insulin-Dependent	Abnormality of metabolism/homeostasis; Abnormality of the endocrine system	125853,600509	Endocrine System Diseases ; Nutritional and Metabolic Diseases	receptor	Biomarker	Furthermore, we identified a single-nucleotide polymorphism in the human <span class= gene id= 19965390-6-73-79 >ADRA2A</span> gene for which risk allele carriers exhibited overexpression of alpha(2A)AR, reduced insulin secretion, and increased <span class= disease id= 19965390-6-198-213 >type 2 diabetes</span> risk.	19965390	2010
ADRA2A	adrenoceptor alpha 2A	C0011860	Diabetes Mellitus, Non-Insulin-Dependent	Abnormality of metabolism/homeostasis; Abnormality of the endocrine system	125853,600509	Endocrine System Diseases ; Nutritional and Metabolic Diseases	receptor	GeneticVariation	Variants of <span class= gene id= 21455730-0-12-18 >ADRA2A</span> are associated with fasting glucose, blood pressure, body mass index and <span class= disease id= 21455730-0-92-107 >type 2 diabetes</span> risk: meta-analysis of four prospective studies.	21455730	2011
ADRA2A	adrenoceptor alpha 2A	C0011860	Diabetes Mellitus, Non-Insulin-Dependent	Abnormality of metabolism/homeostasis; Abnormality of the endocrine system	125853,600509	Endocrine System Diseases ; Nutritional and Metabolic Diseases	receptor	GeneticVariation	Insertion/insertion genotype of I+-(2B)-adrenergic receptor gene polymorphism is associated with silent myocardial ischemia in patients with type 2 diabetes mellitus.	20692245	2010
ADRA2A	adrenoceptor alpha 2A	C0011860	Diabetes Mellitus, Non-Insulin-Dependent	Abnormality of metabolism/homeostasis; Abnormality of the endocrine system	125853,600509	Endocrine System Diseases ; Nutritional and Metabolic Diseases	receptor	GeneticVariation	Single-nucleotide polymorphisms in the human <span class= gene id= 22061269-1-45-51 >ADRA2A</span> gene have been associated with increased risk of <span class= disease id= 22061269-1-101-116 >Type 2 diabetes</span>.	22061269	2012
ADRA2A	adrenoceptor alpha 2A	C0011860	Diabetes Mellitus, Non-Insulin-Dependent	Abnormality of metabolism/homeostasis; Abnormality of the endocrine system	125853,600509	Endocrine System Diseases ; Nutritional and Metabolic Diseases	receptor	AlteredExpression	Increased <span class= gene id= 21418144-4-10-28 >&alpha;(2A)-adrenoceptor</span> expression has been associated with impaired glucose-stimulated insulin secretion, elevated fasting blood glucose levels and an increased risk of <span class= disease id= 21418144-4-175-190 >type 2 diabetes</span>.	21418144	2012
ADRA2A	adrenoceptor alpha 2A	C0027796	Neuralgia			Nervous System Diseases ; Pathological Conditions, Signs and Symptoms	receptor	Biomarker	Decreased spinal alpha2a- and alpha2c-adrenergic receptor subtype mRNA in a rat model of neuropathic pain.	12946573	2003
ADRA2A	adrenoceptor alpha 2A	C1263846	Attention deficit hyperactivity disorder	Abnormality of the nervous system	143465	Mental Disorders	receptor	GeneticVariation	We documented the effect of the G allele at the <span class= gene id= 17283289-13-48-54 >ADRA2A</span> -1291 C&gt;G polymorphism on the improvement of inattentive symptoms with methylphenidate treatment in children and adolescents with <span class= disease id= 17283289-13-185-189 >ADHD</span>.	17283289	2007
ADRA2A	adrenoceptor alpha 2A	C1263846	Attention deficit hyperactivity disorder	Abnormality of the nervous system	143465	Mental Disorders	receptor	GeneticVariation	We documented the effect of the G allele at the <span class=gene id=17283289-13-48-54>ADRA2A</span> -1291 C&gt;G polymorphism on the improvement of inattentive symptoms with methylphenidate treatment in children and adolescents with <span class=disease id=17283289-13-185-189>ADHD</span>.	17283289	2007
ADRA2A	adrenoceptor alpha 2A	C1263846	Attention deficit hyperactivity disorder	Abnormality of the nervous system	143465	Mental Disorders	receptor	Biomarker	We examined the hypothesis that <span class= disease id= 10334470-3-32-36 >ADHD</span> + LD was associated with NE dysfunction at a molecular genetic level by testing for associations and additive effects between polymorphisms at three noradrenergic genes the adrenergic alpha2A receptor (<span class= gene id= 10334470-3-239-245 >ADRA2A</span>), adrenergic alpha2C receptor (ADRA2C), and dopamine b…	10334470	1999
ADRA2A	adrenoceptor alpha 2A	C1263846	Attention deficit hyperactivity disorder	Abnormality of the nervous system	143465	Mental Disorders	receptor	GeneticVariation	Thus this study finds evidence that DNA variation in the <span class= gene id= 24166412-11-57-63 >ADRA2A</span> gene may be causally related to <span class= disease id= 24166412-11-96-100 >ADHD</span>-like behaviors, in part through its influence on intra-individual variability.	24166412	2013
ADRA2A	adrenoceptor alpha 2A	C1263846	Attention deficit hyperactivity disorder	Abnormality of the nervous system	143465	Mental Disorders	receptor	GeneticVariation	The adrenergic receptor alpha-2A gene (<span class= gene id= 16869226-0-39-45 >ADRA2A</span>) and neuropsychological executive functions as putative endophenotypes for childhood <span class= disease id= 16869226-0-131-135 >ADHD</span>.	16869226	2006
ADRA2A	adrenoceptor alpha 2A	C1263846	Attention deficit hyperactivity disorder	Abnormality of the nervous system	143465	Mental Disorders	receptor	GeneticVariation	Children with <span class= disease id= 21628343-14-14-18 >ADHD</span> having the C/C genotype of <span class= gene id= 21628343-14-46-52 >ADRA2A</span> MspI showed an 18.5% increase in DBP compared to baseline, but children with the G/G or G/C genotype showed a 0.2% decrease after OROS-MPH treatment.	21628343	2012
ADRA2A	adrenoceptor alpha 2A	C1263846	Attention deficit hyperactivity disorder	Abnormality of the nervous system	143465	Mental Disorders	receptor	GeneticVariation	Is the alpha-2A adrenergic receptor gene (ADRA2A) associated with attention-deficit/hyperactivity disorder?	12815749	2004
ADRA2A	adrenoceptor alpha 2A	C1263846	Attention deficit hyperactivity disorder	Abnormality of the nervous system	143465	Mental Disorders	receptor	GeneticVariation	After medication, increasing possession of a G allele at the MspI polymorphism of the <span class= gene id= 23609393-7-86-92 >ADRA2A</span> gene was associated with increased MPH-related change in response time variability in the flanker task (P = 1.0 &times; 10).Our study suggested an association between norepinephrine gene variants and response time variability measured at baseline and after MP…	23609393	2013
ADRA2A	adrenoceptor alpha 2A	C1263846	Attention deficit hyperactivity disorder	Abnormality of the nervous system	143465	Mental Disorders	receptor	GeneticVariation	Effect of alpha2A-adrenoceptor C-1291G genotype and maltreatment on hyperactivity and inattention in adolescents.	19922756	2009
ADRA2A	adrenoceptor alpha 2A	C1263846	Attention deficit hyperactivity disorder	Abnormality of the nervous system	143465	Mental Disorders	receptor	GeneticVariation	Regional differences in cerebral perfusion associated with the <span class= gene id= 20731965-0-63-91 >alpha-2A-adrenergic receptor</span> genotypes in <span class= disease id= 20731965-0-105-145 >attention deficit hyperactivity disorder</span>.	20731965	2010
ADRA2A	adrenoceptor alpha 2A	C1263846	Attention deficit hyperactivity disorder	Abnormality of the nervous system	143465	Mental Disorders	receptor	GeneticVariation	The purpose of this study was to compare genetic association studies of three polymorphisms of the <span class=gene id=16917924-2-99-127>alpha-2A adrenergic receptor</span> gene (<span class=gene id=16917924-2-134-140>ADRA2A</span>) with radioligand binding studies of the <span class=gene id=16917924-2-182-210>alpha-2A adrenergic receptor</span> protein in platelets from a sample of children with…	16917924	2007
ADRA2A	adrenoceptor alpha 2A	C1263846	Attention deficit hyperactivity disorder	Abnormality of the nervous system	143465	Mental Disorders	receptor	GeneticVariation	Personality mediation of genetic effects on Attention-Deficit/Hyperactivity Disorder.	20146095	2010
ADRA2A	adrenoceptor alpha 2A	C1263846	Attention deficit hyperactivity disorder	Abnormality of the nervous system	143465	Mental Disorders	receptor	GeneticVariation	Association between homozygosity of a G allele of the <span class= gene id= 19150055-0-54-82 >alpha-2a-adrenergic receptor</span> gene and methylphenidate response in Korean children and adolescents with <span class= disease id= 19150055-0-157-197 >attention-deficit/hyperactivity disorder</span>.	19150055	2008
ADRA2A	adrenoceptor alpha 2A	C1263846	Attention deficit hyperactivity disorder	Abnormality of the nervous system	143465	Mental Disorders	receptor	GeneticVariation	Association and linkage of <span class= gene id= 15520832-0-27-55 >alpha-2A adrenergic receptor</span> gene polymorphisms with childhood <span class= disease id= 15520832-0-90-94 >ADHD</span>.	15520832	2005
ADRA2A	adrenoceptor alpha 2A	C1263846	Attention deficit hyperactivity disorder	Abnormality of the nervous system	143465	Mental Disorders	receptor	Biomarker	Association between <span class= gene id= 16806103-0-20-48 >alpha-2a-adrenergic receptor</span> gene and <span class= disease id= 16806103-0-58-62 >ADHD</span> inattentive type.	16806103	2006
ADRA2A	adrenoceptor alpha 2A	C1263846	Attention deficit hyperactivity disorder	Abnormality of the nervous system	143465	Mental Disorders	receptor	GeneticVariation	The adrenergic receptor alpha-2A gene (<span class=gene id=16869226-0-39-45>ADRA2A</span>) and neuropsychological executive functions as putative endophenotypes for childhood <span class=disease id=16869226-0-131-135>ADHD</span>.	16869226	2006
ADRA2A	adrenoceptor alpha 2A	C1263846	Attention deficit hyperactivity disorder	Abnormality of the nervous system	143465	Mental Disorders	receptor	GeneticVariation	The strongest signal emerged from SNPs in the promoter region (rs3808585) and in an intron (rs17426222, rs4732682, rs573514) of ADRA1A, all located within the same haplotype block.	19352218	2009
ADRA2A	adrenoceptor alpha 2A	C1263846	Attention deficit hyperactivity disorder	Abnormality of the nervous system	143465	Mental Disorders	receptor	GeneticVariation	The <span class= variant dbSNP= NA genes_norm= NA >C-1291G</span> polymorphism (<span class= variant dbSNP= rs1800544 genes_norm= 150-6616 >rs1800544</span>) in the promoter region of the <span class= gene id= 19922756-1-67-89 >alpha(2A)-adrenoceptor</span> gene (<span class= gene id= 19922756-1-96-102 >ADRA2A</span>) has been associated with <span class= disease id= 19922756-1-129-146 >attention…	19922756	2009
ADRA2A	adrenoceptor alpha 2A	C1263846	Attention deficit hyperactivity disorder	Abnormality of the nervous system	143465	Mental Disorders	receptor	GeneticVariation	Possible association of the <span class= gene id= 18314873-0-28-56 >alpha-2A-adrenergic receptor</span> gene with response time variability in <span class= disease id= 18314873-0-96-136 >attention deficit hyperactivity disorder</span>.	18314873	2008
ADRA2A	adrenoceptor alpha 2A	C1263846	Attention deficit hyperactivity disorder	Abnormality of the nervous system	143465	Mental Disorders	receptor	GeneticVariation	Regional differences in cerebral perfusion associated with the <span class=gene id=20731965-0-63-91>alpha-2A-adrenergic receptor</span> genotypes in <span class=disease id=20731965-0-105-145>attention deficit hyperactivity disorder</span>.	20731965	2010
ADRA2A	adrenoceptor alpha 2A	C1263846	Attention deficit hyperactivity disorder	Abnormality of the nervous system	143465	Mental Disorders	receptor	Biomarker	The preliminary evidence together with other neurobiological research findings suggests that the <span class= gene id= 16178932-11-97-103 >ADRA2A</span> gene may contribute to comorbid <span class= disease id= 16178932-11-136-140 >ADHD</span> and RD and needs to be properly examined.	16178932	2005
ADRA2A	adrenoceptor alpha 2A	C1263846	Attention deficit hyperactivity disorder	Abnormality of the nervous system	143465	Mental Disorders	receptor	GeneticVariation	Possible association of the <span class=gene id=18314873-0-28-56>alpha-2A-adrenergic receptor</span> gene with response time variability in <span class=disease id=18314873-0-96-136>attention deficit hyperactivity disorder</span>.	18314873	2008
ADRA2A	adrenoceptor alpha 2A	C1263846	Attention deficit hyperactivity disorder	Abnormality of the nervous system	143465	Mental Disorders	receptor	GeneticVariation	Association between homozygosity of a G allele of the <span class=gene id=19150055-0-54-82>alpha-2a-adrenergic receptor</span> gene and methylphenidate response in Korean children and adolescents with <span class=disease id=19150055-0-157-197>attention-deficit/hyperactivity disorder</span>.	19150055	2008
ADRA2A	adrenoceptor alpha 2A	C1263846	Attention deficit hyperactivity disorder	Abnormality of the nervous system	143465	Mental Disorders	receptor	GeneticVariation	Possible association of the <span class=gene id=16389583-0-28-56>alpha-2A adrenergic receptor</span> gene (<span class=gene id=16389583-0-63-69>ADRA2A</span>) with symptoms of <span class=disease id=16389583-0-88-128>attention-deficit/hyperactivity disorder</span>.	16389583	2006
ADRA2A	adrenoceptor alpha 2A	C1263846	Attention deficit hyperactivity disorder	Abnormality of the nervous system	143465	Mental Disorders	receptor	GeneticVariation	Is the <span class= gene id= 12815749-0-7-35 >alpha-2A adrenergic receptor</span> gene (<span class= gene id= 12815749-0-42-48 >ADRA2A</span>) associated with <span class= disease id= 12815749-0-66-106 >attention-deficit/hyperactivity disorder</span>?	12815749	2004
ADRA2A	adrenoceptor alpha 2A	C1263846	Attention deficit hyperactivity disorder	Abnormality of the nervous system	143465	Mental Disorders	receptor	GeneticVariation	Association between <span class=gene id=16806103-0-20-48>alpha-2a-adrenergic receptor</span> gene and <span class=disease id=16806103-0-58-62>ADHD</span> inattentive type.	16806103	2006
ADRA2A	adrenoceptor alpha 2A	C1263846	Attention deficit hyperactivity disorder	Abnormality of the nervous system	143465	Mental Disorders	receptor	GeneticVariation	Attention deficit hyperactivity disorder with reading disabilities: preliminary genetic findingson the involvement of the ADRA2A gene.	16178932	2005
ADRA2A	adrenoceptor alpha 2A	C1263846	Attention deficit hyperactivity disorder	Abnormality of the nervous system	143465	Mental Disorders	receptor	GeneticVariation	Possible association of the <span class= gene id= 16389583-0-28-56 >alpha-2A adrenergic receptor</span> gene (<span class= gene id= 16389583-0-63-69 >ADRA2A</span>) with symptoms of <span class= disease id= 16389583-0-88-128 >attention-deficit/hyperactivity disorder</span>.	16389583	2006
ADRA2A	adrenoceptor alpha 2A	C1272641	Systemic arterial pressure				receptor	GeneticVariation	In conclusion, we have shown that an C --> G polymorphism at position -1291 of the ADRA2A gene is associated with a subnormal cortisol response to dexamethasone, elevated glucose levels and perhaps increased diastolic blood pressure. The pathophysiology	11886485	2002
ADRA2A	adrenoceptor alpha 2A	C1272641	Systemic arterial pressure				receptor	GeneticVariation	These results indicate that some polymorphic variation within adrenoreceptor genes contributes to interindividual variability in resting SBP and DBP and in DBP response to mental challenge.	12023679	2002
ADRA2A	adrenoceptor alpha 2A	C1272641	Systemic arterial pressure				receptor	GeneticVariation	Genetic variation at the human alpha2B-adrenergic receptor locus: role in blood pressure variation and yohimbine response.	15920038	2005
ADRA2A	adrenoceptor alpha 2A	C1272641	Systemic arterial pressure				receptor	GeneticVariation	Population-based sample reveals gene-gender interactions in blood pressure in White Americans.	17159089	2007
ADRA2A	adrenoceptor alpha 2A	C1272641	Systemic arterial pressure				receptor	GeneticVariation	Thus, in this explorative study, we report an association between insulin sensitivity and a polymorphism at the alpha(2A)AR locus. We suggest the presence of gene-gene interactions in the renin-angiotensin system and the sympathetic nervous system.	11467765	2002
ADRA2A	adrenoceptor alpha 2A	C1272641	Systemic arterial pressure				receptor	GeneticVariation	The alpha(2)-AR haplotype maps and marker panels are useful tools for genetic linkage studies to detect effects of known and unknown alpha(2)-AR functional loci.	15592690	2005
ADRA2A	adrenoceptor alpha 2A	C0028754	Obesity	Growth abnormality	601665	Nutritional and Metabolic Diseases ; Pathological Conditions, Signs and Symptoms	receptor	Biomarker	The potential usefulness of such drugs may vary between individuals, depending on <span class= gene id= 21418144-11-82-100 >&alpha;(2A)-adrenoceptor</span> genetics, sympathetic tone and concomitant pathological conditions, such as cardiovascular disease and <span class= disease id= 21418144-11-204-211 >obesity</span>.	21418144	2012
ADRA2A	adrenoceptor alpha 2A	C0028754	Obesity	Growth abnormality	601665	Nutritional and Metabolic Diseases ; Pathological Conditions, Signs and Symptoms	receptor	GeneticVariation	Interactions were detected between <span class= gene id= 17512307-9-35-41 >ADRA2A</span> <span class= variant dbSNP= NA genes_norm= NA >C-1291G</span> and ADRB2 Gln27--&gt;Glu variants for <span class= disease id= 17512307-9-85-92 >obesity</span> in African Americans and between <span class= gene id= 17512307-9-126-132 >ADRA2A</span> <span class= variant dbSNP= NA genes_norm= NA >C-1291G</span> S…	17512307	2007
ADRA2A	adrenoceptor alpha 2A	C0028754	Obesity	Growth abnormality	601665	Nutritional and Metabolic Diseases ; Pathological Conditions, Signs and Symptoms	receptor	GeneticVariation	<span class= gene id= 23526671-12-0-6 >ADRA2A</span> genetic polymorphisms are mainly associated with <span class= disease id= 23526671-12-56-63 >obesity</span> and possibly with T2D in a Swedish population.	23526671	2012
ADRA2A	adrenoceptor alpha 2A	C0028754	Obesity	Growth abnormality	601665	Nutritional and Metabolic Diseases ; Pathological Conditions, Signs and Symptoms	receptor	GeneticVariation	Our data suggest that variants in the <span class= gene id= 11248750-8-38-67 >alpha(2A)-adrenergic receptor</span> gene are unlikely to contribute to the predisposition for the lean or <span class= disease id= 11248750-8-138-143 >obese</span> state.	11248750	2001
ADRA2A	adrenoceptor alpha 2A	C0028754	Obesity	Growth abnormality	601665	Nutritional and Metabolic Diseases ; Pathological Conditions, Signs and Symptoms	receptor	GeneticVariation	Our data suggest that variants in the <span class=gene id=11248750-8-38-67>alpha(2A)-adrenergic receptor</span> gene are unlikely to contribute to the predisposition for the lean or <span class=disease id=11248750-8-138-143>obese</span> state.	11248750	2001
ADRA2A	adrenoceptor alpha 2A	C0028754	Obesity	Growth abnormality	601665	Nutritional and Metabolic Diseases ; Pathological Conditions, Signs and Symptoms	receptor	GeneticVariation	Interactions were detected between <span class=gene id=17512307-9-35-41>ADRA2A</span> C-1291G and ADRB2 Gln27--&gt;Glu variants for <span class=disease id=17512307-9-85-92>obesity</span> in African Americans and between <span class=gene id=17512307-9-126-132>ADRA2A</span> C-1291G SNP and ADBR1 haplotype for <span class=disease id=17512307-9-169-176>obesity</span> in whites.	17512307	2007
ADRA2A	adrenoceptor alpha 2A	C0028754	Obesity	Growth abnormality	601665	Nutritional and Metabolic Diseases ; Pathological Conditions, Signs and Symptoms	receptor	GeneticVariation	The objective of the current study was to examine the potential impact of a C right arrow G substitution at position -1291 of the alpha2A-adrenergic receptor gene (<span class= gene id= 11886485-1-164-170 >ADRA2A</span>) promoter on <span class= disease id= 11886485-1-184-191 >obesity</span> and estimates of insulin, glucose, and lipid metabolism as well as circulating hormones, including salivar…	11886485	2002
ADRA2A	adrenoceptor alpha 2A	C0028754	Obesity	Growth abnormality	601665	Nutritional and Metabolic Diseases ; Pathological Conditions, Signs and Symptoms	receptor	GeneticVariation	The objective of the current study was to examine the potential impact of a C right arrow G substitution at position -1291 of the alpha2A-adrenergic receptor gene (<span class=gene id=11886485-1-164-170>ADRA2A</span>) promoter on <span class=disease id=11886485-1-184-191>obesity</span> and estimates of insulin, glucose, and lipid metabolism as well as circulating hormones, including salivary cort…	11886485	2002
ADRA2A	adrenoceptor alpha 2A	C0028754	Obesity	Growth abnormality	601665	Nutritional and Metabolic Diseases ; Pathological Conditions, Signs and Symptoms	receptor	GeneticVariation	A preliminary candidate genotype-intermediate phenotype study of satiation and gastric motor function in obesity.	19876010	2010
ADRA2A	adrenoceptor alpha 2A	C0028754	Obesity	Growth abnormality	601665	Nutritional and Metabolic Diseases ; Pathological Conditions, Signs and Symptoms	receptor	GeneticVariation	Patient selection based on candidate genes may enhance response to multidimensional sibutramine and behavioral therapy for obesity.	18725220	2008
ADRA2A	adrenoceptor alpha 2A	C1271104	Blood pressure finding				receptor	GeneticVariation	In conclusion, we have shown that an C --> G polymorphism at position -1291 of the ADRA2A gene is associated with a subnormal cortisol response to dexamethasone, elevated glucose levels and perhaps increased diastolic blood pressure. The pathophysiology	11886485	2002
ADRA2A	adrenoceptor alpha 2A	C1271104	Blood pressure finding				receptor	GeneticVariation	Thus, in this explorative study, we report an association between insulin sensitivity and a polymorphism at the alpha(2A)AR locus. We suggest the presence of gene-gene interactions in the renin-angiotensin system and the sympathetic nervous system.	11467765	2002
ADRA2A	adrenoceptor alpha 2A	C1271104	Blood pressure finding				receptor	GeneticVariation	These results indicate that some polymorphic variation within adrenoreceptor genes contributes to interindividual variability in resting SBP and DBP and in DBP response to mental challenge.	12023679	2002
ADRA2A	adrenoceptor alpha 2A	C0002395	Alzheimer's Disease	Abnormality of the nervous system	104300	Mental Disorders ; Nervous System Diseases	receptor	GeneticVariation	The hypothesis that the alpha1a-adrenoceptor gene may be implicated in the pathogenesis of AD may deserve further study.	11475011	2001
ADRA2A	adrenoceptor alpha 2A	C0002395	Alzheimer's Disease	Abnormality of the nervous system	104300	Mental Disorders ; Nervous System Diseases	receptor	GeneticVariation	Genetic analysis of Alzheimer\'s disease in the Uppsala Longitudinal Study of Adult Men.	19141999	2008
ADRA2A	adrenoceptor alpha 2A	C0002395	Alzheimer's Disease	Abnormality of the nervous system	104300	Mental Disorders ; Nervous System Diseases	receptor	Biomarker	Significantly, pharmacological blockade of the <span class= gene id= 25404298-11-47-54 >&alpha;(2A)AR</span> by a clinically used antagonist reduces <span class= disease id= 25404298-11-95-97 >AD</span>-related pathology and ameliorates cognitive deficits in an <span class= disease id= 25404298-11-157-159 >AD</span> transgenic model, suggesting that repurposing clinical &alpha;(2A)R antagonists w…	25404298	2015
ADRA2A	adrenoceptor alpha 2A	C0022104	Irritable Bowel Syndrome			Digestive System Diseases	receptor	GeneticVariation	Association of <span class=gene id=19833115-0-15-43>alpha 2A adrenergic receptor</span> gene (<span class=gene id=19833115-0-50-60>ADRAlpha2A</span>) polymorphism with <span class=disease id=19833115-0-80-104>irritable bowel syndrome</span>, microscopic and ulcerative colitis.	19833115	2009
ADRA2A	adrenoceptor alpha 2A	C0022104	Irritable Bowel Syndrome			Digestive System Diseases	receptor	GeneticVariation	Pharmacogenetics of low dose clonidine in irritable bowel syndrome.	19309415	2009
ADRA2A	adrenoceptor alpha 2A	C0022104	Irritable Bowel Syndrome			Digestive System Diseases	receptor	GeneticVariation	Association of <span class= gene id= 19833115-0-15-43 >alpha 2A adrenergic receptor</span> gene (<span class= gene id= 19833115-0-50-60 >ADRAlpha2A</span>) polymorphism with <span class= disease id= 19833115-0-80-104 >irritable bowel syndrome</span>, microscopic and ulcerative colitis.	19833115	2009
ADRA2A	adrenoceptor alpha 2A	C0019087	Hemorrhagic Disorders	Abnormality of blood and blood-forming tissues		Hemic and Lymphatic Diseases	receptor	GeneticVariation	Genotype-phenotype relationship for six common polymorphisms in genes affecting platelet function from 286 healthy subjects and 160 patients with mucocutaneous bleeding of unknown cause.	19388931	2009
ADRA2A	adrenoceptor alpha 2A	C0019087	Hemorrhagic Disorders	Abnormality of blood and blood-forming tissues		Hemic and Lymphatic Diseases	receptor	GeneticVariation	Study of 18 functional hemostatic polymorphisms in mucocutaneous bleeding disorders.	20532885	2010
ADRA2A	adrenoceptor alpha 2A	C0043094	Weight Gain	Growth abnormality		Pathological Conditions, Signs and Symptoms	receptor	GeneticVariation	Weight gain associated with the alpha2a-adrenergic receptor -1,291 C/G polymorphism and olanzapine treatment.	16583406	2006
ADRA2A	adrenoceptor alpha 2A	C0043094	Weight Gain	Growth abnormality		Pathological Conditions, Signs and Symptoms	receptor	GeneticVariation	Association of the adrenergic alpha 2a receptor--1291C/G polymorphism with weight change and treatment response to mirtazapine in patients with major depressive disorder.	19401164	2009
ADRA2A	adrenoceptor alpha 2A	C0518010	body mass				receptor	GeneticVariation	These results suggest a role for the ADRA2A gene in determining the propensity to store fat in the abdominal area, independently of total body fatness.	12080184	2002
ADRA2A	adrenoceptor alpha 2A	C0518010	body mass				receptor	GeneticVariation	In conclusion, we have shown that an C --> G polymorphism at position -1291 of the ADRA2A gene is associated with a subnormal cortisol response to dexamethasone, elevated glucose levels and perhaps increased diastolic blood pressure. The pathophysiology	11886485	2002
ADRA2A	adrenoceptor alpha 2A	C2911645	Weight Loss Adverse Event				receptor	GeneticVariation	Weight reduction with sibutramine is associated with$$$ altered gastric functions and increased peptide YY and is significantly associated with SLC6A4 genotype.	17544870	2007
ADRA2A	adrenoceptor alpha 2A	C2911645	Weight Loss Adverse Event				receptor	GeneticVariation	Patient selection based on candidate genes may enhance response to multidimensional sibutramine and behavioral therapy for obesity.	18725220	2008
ADRA2A	adrenoceptor alpha 2A	C2911647	Weight Gain Adverse Event				receptor	GeneticVariation	Association of the adrenergic alpha 2a receptor--1291C/G polymorphism with weight change and treatment response to mirtazapine in patients with major depressive disorder.	19401164	2009
ADRA2A	adrenoceptor alpha 2A	C2911647	Weight Gain Adverse Event				receptor	GeneticVariation	Weight gain associated with the alpha2a-adrenergic receptor -1,291 C/G polymorphism and olanzapine treatment.	16583406	2006
ADRA2A	adrenoceptor alpha 2A	C0009324	Ulcerative Colitis	Abnormality of the digestive system; Abnormality of the immune system	266600	Digestive System Diseases	receptor	GeneticVariation	Association of <span class=gene id=19833115-0-15-43>alpha 2A adrenergic receptor</span> gene (<span class=gene id=19833115-0-50-60>ADRAlpha2A</span>) polymorphism with irritable bowel syndrome, microscopic and <span class=disease id=19833115-0-122-140>ulcerative colitis</span>.	19833115	2009
ADRA2A	adrenoceptor alpha 2A	C0009324	Ulcerative Colitis	Abnormality of the digestive system; Abnormality of the immune system	266600	Digestive System Diseases	receptor	GeneticVariation	Association of <span class= gene id= 19833115-0-15-43 >alpha 2A adrenergic receptor</span> gene (<span class= gene id= 19833115-0-50-60 >ADRAlpha2A</span>) polymorphism with irritable bowel syndrome, microscopic and <span class= disease id= 19833115-0-122-140 >ulcerative colitis</span>.	19833115	2009
ADRA2A	adrenoceptor alpha 2A	C0030193	Pain	Constitutional symptom		Nervous System Diseases ; Pathological Conditions, Signs and Symptoms	receptor	GeneticVariation	Do motor control genes contribute to interindividual variability in decreased movement in patients with pain?	17655760	2007
ADRA2A	adrenoceptor alpha 2A	C0030193	Pain	Constitutional symptom		Nervous System Diseases ; Pathological Conditions, Signs and Symptoms	receptor	GeneticVariation	None of the other <span class= gene id= 19423370-10-18-24 >ADRA2A</span> and ADRA2C variants was significantly related to cold <span class= disease id= 19423370-10-79-83 >pain</span> sensitivity before dexmedetomidine; after dexmedetomidine, ADRA2A <span class= variant dbSNP= rs1800038 genes_norm= 150-152 >rs1800038</span> was marginally associated (P=0.03).	19423370	2009
ADRA2A	adrenoceptor alpha 2A	C0040517	Gilles de la Tourette syndrome		137580	Congenital, Hereditary, and Neonatal Diseases and Abnormalities ; Mental Disorders ; Nervous System Diseases	receptor	GeneticVariation	These results showed that the ADRA2A gene was associated with symptoms of autonomic, sympathetic dysfunction from different diagnostic groups. The advantages of the line item approach include (a) the identification of the symptoms associated with each a	12627476	2003
ADRA2A	adrenoceptor alpha 2A	C0040517	Gilles de la Tourette syndrome		137580	Congenital, Hereditary, and Neonatal Diseases and Abnormalities ; Mental Disorders ; Nervous System Diseases	receptor	Biomarker	Recently, the functional defect of <span class= gene id= 18794646-2-35-41 >ADRA2A</span> has been implicated as a cause of depression, attention deficit hyperactivity disorder, and <span class= disease id= 18794646-2-134-151 >Tourette syndrome</span>.	18794646	2008
ADRA2A	adrenoceptor alpha 2A	C0476254	Dyslexia	Abnormality of the nervous system		Mental Disorders ; Nervous System Diseases ; Pathological Conditions, Signs and Symptoms	receptor	Biomarker	The preliminary evidence together with other neurobiological research findings suggests that the <span class= gene id= 16178932-11-97-103 >ADRA2A</span> gene may contribute to comorbid ADHD and <span class= disease id= 16178932-11-145-147 >RD</span> and needs to be properly examined.	16178932	2005
ADRA2A	adrenoceptor alpha 2A	C0476254	Dyslexia	Abnormality of the nervous system		Mental Disorders ; Nervous System Diseases ; Pathological Conditions, Signs and Symptoms	receptor	GeneticVariation	Attention deficit hyperactivity disorder with reading disabilities: preliminary genetic findingson the involvement of the ADRA2A gene.	16178932	2005
ADRA2A	adrenoceptor alpha 2A	C0524620	Metabolic Syndrome X		605552	Nutritional and Metabolic Diseases	receptor	GeneticVariation	Association between the 1291-C/G polymorphism in the <span class= gene id= 21105277-0-53-77 >adrenergic &alpha;-2a receptor</span> and the <span class= disease id= 21105277-0-86-104 >metabolic syndrome</span>.	21105277	2011
ADRA2A	adrenoceptor alpha 2A	C0524620	Metabolic Syndrome X		605552	Nutritional and Metabolic Diseases	receptor	GeneticVariation	Association between the 1291-C/G polymorphism in the <span class=gene id=21105277-0-53-77>adrenergic I+--2a receptor</span> and the <span class=disease id=21105277-0-86-104>metabolic syndrome</span>.	21105277	2011
ADRA2A	adrenoceptor alpha 2A	C0871215	Reading Disabilities				receptor	Biomarker	The preliminary evidence together with other neurobiological research findings suggests that the <span class= gene id= 16178932-11-97-103 >ADRA2A</span> gene may contribute to comorbid ADHD and <span class= disease id= 16178932-11-145-147 >RD</span> and needs to be properly examined.	16178932	2005
ADRA2A	adrenoceptor alpha 2A	C0871215	Reading Disabilities				receptor	GeneticVariation	Attention deficit hyperactivity disorder with <span class=disease id=16178932-0-46-66>reading disabilities</span>: preliminary genetic findings on the involvement of the <span class=gene id=16178932-0-123-129>ADRA2A</span> gene.	16178932	2005
ADRA2A	adrenoceptor alpha 2A	C0017178	Gastrointestinal Diseases	Abnormality of the digestive system		Digestive System Diseases	receptor	GeneticVariation	Functionally distinct alpha(2A) and alpha(2C) adrenoceptor and serotonin transporter polymorphisms are associated with constipation and high somatic symptoms in patients with lower functional gastrointestinal disorders, although the strength of the genet	15138209	2004
ADRA2A	adrenoceptor alpha 2A	C0023890	Liver Cirrhosis	Abnormality of the digestive system		Digestive System Diseases	receptor	GeneticVariation	These results suggest that neurohormonal and genetic testing may be used as predictive factors for the additive effects of clonidine on the diuresis and natriuresis effects of diuretics in patients with cirrhosis with refractory ascites.	20833658	2010
ADRA2A	adrenoceptor alpha 2A	C0024031	Low Back Pain	Abnormality of the skeletal system; Constitutional symptom		Nervous System Diseases ; Pathological Conditions, Signs and Symptoms	receptor	GeneticVariation	Do motor control genes contribute to interindividual variability in decreased movement in patients with pain?	17655760	2007
ADRA2A	adrenoceptor alpha 2A	C0026603	Motion Sickness		158280	Pathological Conditions, Signs and Symptoms	receptor	GeneticVariation	The results suggested that gg genotype and g allele at site -1296 in alpha(2A)-AR gene could associate with the susceptibility to motion sickness.	12019440	2002
ADRA2A	adrenoceptor alpha 2A	C0028756	Obesity, Morbid		602044	Nutritional and Metabolic Diseases ; Pathological Conditions, Signs and Symptoms	receptor	GeneticVariation	Severe obesity in Han Chinese was associated with 3 novel common SNPs for ESR1 and PPARgamma.	19491387	2009
ADRA2A	adrenoceptor alpha 2A	C0030567	Parkinson Disease		516000	Nervous System Diseases	receptor	GeneticVariation	Exploring an interaction of adenosine A2A receptor variability with coffee and tea intake in Parkinson\'s disease.	16823803	2006
ADRA2A	adrenoceptor alpha 2A	C0036396	Sciatica	Abnormality of the skeletal system; Constitutional symptom		Nervous System Diseases ; Pathological Conditions, Signs and Symptoms	receptor	GeneticVariation	Do motor control genes contribute to interindividual variability in decreased movement in patients with pain?	17655760	2007
ADRA2A	adrenoceptor alpha 2A	C0152136	Low Tension Glaucoma			Eye Diseases	receptor	GeneticVariation	Polymorphisms of the ADR gene may alter the untreated IOP level of patients with NTG.	20705341	2010
ADRA2A	adrenoceptor alpha 2A	C0497406	Overweight			Pathological Conditions, Signs and Symptoms	receptor	GeneticVariation	Patient selection based on candidate genes may enhance response to multidimensional sibutramine and behavioral therapy for obesity.	18725220	2008
ADRA2A	adrenoceptor alpha 2A	C0520679	Sleep Apnea, Obstructive	Abnormality of the nervous system; Abnormality of the respiratory system	107650	Nervous System Diseases ; Respiratory Tract Diseases	receptor	GeneticVariation	This candidate gene analysis identified the potential role of genes operating through intermediate disease pathways to influence sleep apnea phenotypes, providing a framework for focusing future replication studies.	20538960	2010
ADRA2A	adrenoceptor alpha 2A	C0948089	Acute Coronary Syndrome			Cardiovascular Diseases	receptor	GeneticVariation	Adrenergic receptor polymorphisms and platelet reactivity after treatment with dual antiplatelet therapy with aspirin and clopidogrel in acute coronary syndrome.	20135061	2009
ADRA2A	adrenoceptor alpha 2A	C0424295	Hyperactive behavior	Abnormality of the nervous system		Nervous System Diseases ; Pathological Conditions, Signs and Symptoms	receptor	GeneticVariation	Our data suggest that family environmental factors may act together with the <span class= gene id= 19922756-11-77-99 >alpha(2A)-adrenoceptor</span> genotype to increase the expression of <span class= disease id= 19922756-11-139-150 >hyperactive</span> and inattentive symptoms in adolescents.	19922756	2009
ADRA2A	adrenoceptor alpha 2A	C0424295	Hyperactive behavior	Abnormality of the nervous system		Nervous System Diseases ; Pathological Conditions, Signs and Symptoms	receptor	GeneticVariation	Although <span class= negexp >no association</span> with either MspI allele was observed through the haplotype relative risk (HRR) analysis, effects of the <span class= gene id= 12815749-5-128-134 >ADRA2A</span> gene on inattention and combined (inattention + <span class= disease id= 12815749-5-183-196 >hyperactivity</span>/impulsivity) symptom scores were detected (U = 222.5, z = 2.19, P = 0.03;…	12815749	2004
ADRA2A	adrenoceptor alpha 2A	C0424295	Hyperactive behavior	Abnormality of the nervous system		Nervous System Diseases ; Pathological Conditions, Signs and Symptoms	receptor	GeneticVariation	The <span class= variant dbSNP= NA genes_norm= NA >N251K</span> polymorphism does <span class= negexp >not represent</span> a genetic factor to explain the <span class= gene id= 16333651-9-74-96 >alpha(2A)-adrenoceptor</span> <span class= disease id= 16333651-9-97-110 >hyperactivity</span> in the brains of depressed suicide victims.	16333651	2005
ADRA2A	adrenoceptor alpha 2A	C0424101	Inattention				receptor	Biomarker	Our results suggest that the <span class= gene id= 16806103-8-29-35 >ADRA2A</span> may be associated with ADHD-I, replicating previous findings from clinical samples that have suggested the importance of this gene for the dimension of <span class= disease id= 16806103-8-188-199 >inattention</span>.	16806103	2006
ADRA2A	adrenoceptor alpha 2A	C0424101	Inattention				receptor	GeneticVariation	Although <span class= negexp >no association</span> with either MspI allele was observed through the haplotype relative risk (HRR) analysis, effects of the <span class= gene id= 12815749-5-128-134 >ADRA2A</span> gene on <span class= disease id= 12815749-5-143-154 >inattention</span> and combined (<span class= disease id= 12815749-5-169-180 >inattention</span> + hyperactivity/impulsivity) symptom …	12815749	2004
ADRA2A	adrenoceptor alpha 2A	C3887505	DYSFUNCTION - SKIN DISORDERS				receptor	GeneticVariation	We examined the hypothesis that ADHD + LD was associated with NE <span class= disease id= 10334470-3-65-76 >dysfunction</span> at a molecular genetic level by testing for associations and additive effects between polymorphisms at three noradrenergic genes the adrenergic alpha2A receptor (<span class= gene id= 10334470-3-239-245 >ADRA2A</span>), adrenergic alpha2C receptor (ADRA2C), and dopamine b…	10334470	1999
ADRA2A	adrenoceptor alpha 2A	C3887505	DYSFUNCTION - SKIN DISORDERS				receptor	Biomarker	These results showed that the <span class= gene id= 12627476-12-30-36 >ADRA2A</span> gene was associated with symptoms of autonomic, sympathetic <span class= disease id= 12627476-12-97-108 >dysfunction</span> from different diagnostic groups.	12627476	2003
ADRA2A	adrenoceptor alpha 2A	C0004930	Behavior Disorders			Mental Disorders	receptor	GeneticVariation	A line item approach to the identification of genes involved in polygenic <span class= disease id= 12627476-0-76-96 >behavioral disorders</span>: the adrenergic alpha2A (<span class= gene id= 12627476-0-122-128 >ADRA2A</span>) gene.	12627476	2003
ADRA2A	adrenoceptor alpha 2A	C0007222	Cardiovascular Diseases	Abnormality of the cardiovascular system		Cardiovascular Diseases	receptor	Biomarker	The potential usefulness of such drugs may vary between individuals, depending on <span class= gene id= 21418144-11-82-100 >&alpha;(2A)-adrenoceptor</span> genetics, sympathetic tone and concomitant pathological conditions, such as <span class= disease id= 21418144-11-177-199 >cardiovascular disease</span> and obesity.	21418144	2012
ADRA2A	adrenoceptor alpha 2A	C0009241	Cognition Disorders			Mental Disorders	receptor	Biomarker	Significantly, pharmacological blockade of the <span class= gene id= 25404298-11-47-54 >&alpha;(2A)AR</span> by a clinically used antagonist reduces AD-related pathology and ameliorates <span class= disease id= 25404298-11-132-150 >cognitive deficits</span> in an AD transgenic model, suggesting that repurposing clinical &alpha;(2A)R antagonists would be an effective therapeutic strategy for AD.	25404298	2015
ADRA2A	adrenoceptor alpha 2A	C0010054	Coronary Arteriosclerosis	Abnormality of the cardiovascular system		Cardiovascular Diseases	receptor	GeneticVariation	<span class= gene id= 24723553-0-0-23 >&alpha;2A-Adrenergic receptor</span> polymorphism potentiates platelet reactivity in patients with stable <span class= disease id= 24723553-0-93-116 >coronary artery disease</span> carrying the cytochrome P450 2C19*2 genetic variant.	24723553	2014
ADRA2A	adrenoceptor alpha 2A	C0010068	Coronary heart disease			Cardiovascular Diseases	receptor	GeneticVariation	<span class= gene id= 24723553-0-0-23 >&alpha;2A-Adrenergic receptor</span> polymorphism potentiates platelet reactivity in patients with stable <span class= disease id= 24723553-0-93-116 >coronary artery disease</span> carrying the cytochrome P450 2C19*2 genetic variant.	24723553	2014
ADRA2A	adrenoceptor alpha 2A	C0011847	Diabetes				receptor	GeneticVariation	The <span class= variant dbSNP= rs553668 genes_norm= 150 >rs553668</span> polymorphism of the <span class= gene id= 22061269-0-33-39 >ADRA2A</span> gene predicts the worsening of fasting glucose values in a cohort of subjects without <span class= disease id= 22061269-0-126-134 >diabetes</span>. A population-based study.	22061269	2012
ADRA2A	adrenoceptor alpha 2A	C0011849	Diabetes Mellitus	Abnormality of metabolism/homeostasis; Abnormality of the endocrine system		Endocrine System Diseases ; Nutritional and Metabolic Diseases	receptor	GeneticVariation	The <span class= variant dbSNP= rs553668 genes_norm= 150 >rs553668</span> polymorphism of the <span class= gene id= 22061269-0-33-39 >ADRA2A</span> gene predicts the worsening of fasting glucose values in a cohort of subjects without <span class= disease id= 22061269-0-126-134 >diabetes</span>. A population-based study.	22061269	2012
ADRA2A	adrenoceptor alpha 2A	C0014556	Epilepsy, Temporal Lobe			Nervous System Diseases	receptor	GeneticVariation	Evaluation of the <span class= gene id= 9855534-0-18-47 >alpha(2A)-adrenergic receptor</span> gene in a heritable form of <span class= disease id= 9855534-0-76-98 >temporal lobe epilepsy</span>.	9855534	1998
ADRA2A	adrenoceptor alpha 2A	C0017495	Gerstmann-Straussler-Scheinker Disease		137440,176640	Congenital, Hereditary, and Neonatal Diseases and Abnormalities ; Nervous System Diseases	receptor	GeneticVariation	Since <span class= disease id= 24556804-3-6-9 >GSD</span> may function as GBC precursor, the present study aimed to investigate the association of common functional genetic variants of <span class= gene id= 24556804-3-137-143 >ADRA2A</span> <span class= variant dbSNP= NA genes_norm= NA >C-1291G</span>, ADR&beta;3 <span class= variant dbSNP= NA genes_norm= NA >T190C</span> or <span class= variant …	24556804	2014
ADRA2A	adrenoceptor alpha 2A	C0029438	Massive Osteolyses		123880	Musculoskeletal Diseases	receptor	GeneticVariation	Since <span class= disease id= 24556804-3-6-9 >GSD</span> may function as GBC precursor, the present study aimed to investigate the association of common functional genetic variants of <span class= gene id= 24556804-3-137-143 >ADRA2A</span> <span class= variant dbSNP= NA genes_norm= NA >C-1291G</span>, ADR&beta;3 <span class= variant dbSNP= NA genes_norm= NA >T190C</span> or <span class= variant …	24556804	2014
ADRA2A	adrenoceptor alpha 2A	C0041671	Attention Deficit Disorder			Mental Disorders	receptor	GeneticVariation	The <span class= variant dbSNP= NA genes_norm= NA >C-1291G</span> polymorphism (<span class= variant dbSNP= rs1800544 genes_norm= 150-6616 >rs1800544</span>) in the promoter region of the <span class= gene id= 19922756-1-67-89 >alpha(2A)-adrenoceptor</span> gene (<span class= gene id= 19922756-1-96-102 >ADRA2A</span>) has been associated with <span class= disease id= 19922756-1-129-146 >attention…	19922756	2009
ADRA2A	adrenoceptor alpha 2A	C0041696	Unipolar Depression		608516	Mental Disorders	receptor	GeneticVariation	Association of the <span class= gene id= 19401164-0-19-47 >adrenergic alpha 2a receptor</span>--1291C/G polymorphism with weight change and treatment response to mirtazapine in patients with <span class= disease id= 19401164-0-144-169 >major depressive disorder</span>.	19401164	2009
ADRA2A	adrenoceptor alpha 2A	C0085602	Polydipsia	Abnormality of the nervous system		Pathological Conditions, Signs and Symptoms	receptor	GeneticVariation	Our result suggests that the <span class= gene id= 19439247-6-29-35 >ADRA2A</span> <span class= variant dbSNP= NA genes_norm= NA >C-1291G</span> polymorphism may <span class= negexp >not confer susceptibility to</span> <span class= disease id= 19439247-6-90-100 >polydipsia</span> in schizophrenia in our sample.	19439247	2009
ADRA2A	adrenoceptor alpha 2A	C0153452	Malignant neoplasm of gallbladder			Digestive System Diseases ; Neoplasms	receptor	GeneticVariation	Since GSD may function as <span class= disease id= 24556804-3-26-29 >GBC</span> precursor, the present study aimed to investigate the association of common functional genetic variants of <span class= gene id= 24556804-3-137-143 >ADRA2A</span> <span class= variant dbSNP= NA genes_norm= NA >C-1291G</span>, ADR&beta;3 <span class= variant dbSNP= NA genes_norm= NA >T190C</span> or <span class= varian…	24556804	2014
ADRA2A	adrenoceptor alpha 2A	C0233514	Abnormal behavior	Abnormality of the nervous system		Behavior and Behavior Mechanisms	receptor	GeneticVariation	A line item approach to the identification of genes involved in polygenic <span class= disease id= 12627476-0-76-96 >behavioral disorders</span>: the adrenergic alpha2A (<span class= gene id= 12627476-0-122-128 >ADRA2A</span>) gene.	12627476	2003
ADRA2A	adrenoceptor alpha 2A	C0235782	Gallbladder Carcinoma				receptor	GeneticVariation	Since GSD may function as <span class= disease id= 24556804-3-26-29 >GBC</span> precursor, the present study aimed to investigate the association of common functional genetic variants of <span class= gene id= 24556804-3-137-143 >ADRA2A</span> <span class= variant dbSNP= NA genes_norm= NA >C-1291G</span>, ADR&beta;3 <span class= variant dbSNP= NA genes_norm= NA >T190C</span> or <span class= varian…	24556804	2014
ADRA2A	adrenoceptor alpha 2A	C0237123	Alcohol or Other Drugs use				receptor	GeneticVariation	Effects of the serotonin transporter (5-HTTLPR) and <span class= gene id= 21140256-0-52-68 >&alpha;2A-adrenoceptor</span> (<span class= variant dbSNP= NA genes_norm= NA >C-1291G</span>) genotypes on <span class= disease id= 21140256-0-92-105 >substance use</span> in children and adolescents: a longitudinal study.	21140256	2010
ADRA2A	adrenoceptor alpha 2A	C0242510	Drug usage				receptor	GeneticVariation	Males (age 18) with <span class= gene id= 21140256-7-20-26 >ADRA2A</span> CG genotype, when compared to other participants, tended to have higher <span class= disease id= 21140256-7-99-107 >drug use</span> especially when they had s/s genotype of 5-HTTLPR.	21140256	2010
ADRA2A	adrenoceptor alpha 2A	C0338656	Impaired cognition	Abnormality of the nervous system		Mental Disorders	receptor	Biomarker	Significantly, pharmacological blockade of the <span class= gene id= 25404298-11-47-54 >&alpha;(2A)AR</span> by a clinically used antagonist reduces AD-related pathology and ameliorates <span class= disease id= 25404298-11-132-150 >cognitive deficits</span> in an AD transgenic model, suggesting that repurposing clinical &alpha;(2A)R antagonists would be an effective therapeutic strategy for AD.	25404298	2015
ADRA2A	adrenoceptor alpha 2A	C0475703	Withdrawn behavior				receptor	GeneticVariation	HTR2A and <span class= gene id= 23808549-11-10-16 >ADRA2A</span> genes are associated with <span class= disease id= 23808549-11-43-61 >withdrawn behavior</span>.	23808549	2013
ADRA2A	adrenoceptor alpha 2A	C0751265	Learning Disabilities			Mental Disorders ; Nervous System Diseases ; Pathological Conditions, Signs and Symptoms	receptor	GeneticVariation	We examined the hypothesis that ADHD + <span class= disease id= 10334470-3-39-41 >LD</span> was associated with NE dysfunction at a molecular genetic level by testing for associations and additive effects between polymorphisms at three noradrenergic genes the adrenergic alpha2A receptor (<span class= gene id= 10334470-3-239-245 >ADRA2A</span>), adrenergic alpha2C receptor (ADRA2C), and dopamine b…	10334470	1999
ADRA2A	adrenoceptor alpha 2A	C1269683	Major Depressive Disorder		608516	Mental Disorders	receptor	GeneticVariation	Association of the <span class= gene id= 19401164-0-19-47 >adrenergic alpha 2a receptor</span>--1291C/G polymorphism with weight change and treatment response to mirtazapine in patients with <span class= disease id= 19401164-0-144-169 >major depressive disorder</span>.	19401164	2009
ADRA2A	adrenoceptor alpha 2A	C1956346	Coronary Artery Disease	Abnormality of the cardiovascular system		Cardiovascular Diseases	receptor	GeneticVariation	<span class= gene id= 24723553-0-0-23 >&alpha;2A-Adrenergic receptor</span> polymorphism potentiates platelet reactivity in patients with stable <span class= disease id= 24723553-0-93-116 >coronary artery disease</span> carrying the cytochrome P450 2C19*2 genetic variant.	24723553	2014
ADRA2A	adrenoceptor alpha 2A	C4054121	Rat Insulinoma				receptor	Biomarker	We analysed the transcriptional activity of these regions using RINm5F, a <span class= disease id= 7487893-4-74-88 >rat insulinoma</span> cell line that expresses the endogenous <span class= gene id= 7487893-4-129-157 >alpha 2A-adrenergic receptor</span> gene.	7487893	1995
Symbol	Gene Name	cui	Disease Name	HPO Term	OMIM	Disease Class	Protein Class	Association Type	Sentence in the supporting publication	PMID	PMID Year
AGR2	anterior gradient 2, protein disulphide isomerase family member	C0033578	Prostatic Neoplasms	Abnormality of the genitourinary system		Male Urogenital Diseases ; Neoplasms	oxidoreductase; surfactant	Biomarker	<span class=gene id=15834940>AGR2</span> may serve as a potential therapeutic target and/or molecular marker for <span class=disease id=15834940>prostate cancer</span>.	15834940	2005
AGR2	anterior gradient 2, protein disulphide isomerase family member	C0033578	Prostatic Neoplasms	Abnormality of the genitourinary system		Male Urogenital Diseases ; Neoplasms	oxidoreductase; surfactant	AlteredExpression	increased <span class=gene id=17457305>AGR2</span> expression is a valuable prognostic factor to predict the clinical outcome of the <span class=disease id=17457305>prostate cancer</span> patients.	17457305	2007
AGR2	anterior gradient 2, protein disulphide isomerase family member	C0033578	Prostatic Neoplasms	Abnormality of the genitourinary system		Male Urogenital Diseases ; Neoplasms	oxidoreductase; surfactant	Biomarker	Identification of genes potentially involved in the acquisition of androgen-independent and metastatic tumor growth in an autochthonous genetically engineered mouse prostate cancer model.	17013881	2007
AGR2	anterior gradient 2, protein disulphide isomerase family member	C0033578	Prostatic Neoplasms	Abnormality of the genitourinary system		Male Urogenital Diseases ; Neoplasms	oxidoreductase; surfactant	Biomarker	Splice variant transcripts of the anterior gradient 2 gene as a marker of prostate cancer.	25237833	2015
AGR2	anterior gradient 2, protein disulphide isomerase family member	C1458155	Mammary Neoplasms	Abnormality of the breast; Neoplasm		Neoplasms ; Skin and Connective Tissue Diseases	oxidoreductase; surfactant	Biomarker	The pro-metastatic protein anterior gradient-2 predicts poor prognosis in tamoxifen-treated breast cancers.	20531310	2010
AGR2	anterior gradient 2, protein disulphide isomerase family member	C1458155	Mammary Neoplasms	Abnormality of the breast; Neoplasm		Neoplasms ; Skin and Connective Tissue Diseases	oxidoreductase; surfactant	AlteredExpression	When an expression vector for <span class= gene id= 15867376-4-30-34 >AGR2</span> cDNA was introduced into benign nonmetastatic rat <span class= disease id= 15867376-4-85-98 >mammary tumor</span> cells, and three separate clones and two pools of cells were transferred to the mammary glands of syngeneic hosts, there were no consistent differences in the mean latent periods of tumor formation.	15867376	2005
AGR2	anterior gradient 2, protein disulphide isomerase family member	C1458155	Mammary Neoplasms	Abnormality of the breast; Neoplasm		Neoplasms ; Skin and Connective Tissue Diseases	oxidoreductase; surfactant	AlteredExpression	Elevated levels of <span class=gene id=17694278>AGR2</span> are associated with the metastatic potential of <span class=disease id=17694278>breast cancer</span>	17694278	2007
AGR2	anterior gradient 2, protein disulphide isomerase family member	C1458155	Mammary Neoplasms	Abnormality of the breast; Neoplasm		Neoplasms ; Skin and Connective Tissue Diseases	oxidoreductase; surfactant	Biomarker	<span class= gene id= 12592373-0-0-5 >hAG-2</span> and hAG-3, human homologues of genes involved in differentiation, are associated with oestrogen receptor-positive <span class= disease id= 12592373-0-120-134 >breast tumours</span> and interact with metastasis gene C4.4a and dystroglycan.	12592373	2003
AGR2	anterior gradient 2, protein disulphide isomerase family member	C0027627	Neoplasm Metastasis			Neoplasms ; Pathological Conditions, Signs and Symptoms	oxidoreductase; surfactant	Biomarker	Anterior gradient-2 (<span class= gene id= 20888340-1-21-25 >AGR2</span>) functions in a range of biological systems, including goblet cell formation, limb regeneration, inhibition of p53, and <span class= disease id= 20888340-1-146-156 >metastasis</span>.	20888340	2010
AGR2	anterior gradient 2, protein disulphide isomerase family member	C0027627	Neoplasm Metastasis			Neoplasms ; Pathological Conditions, Signs and Symptoms	oxidoreductase; surfactant	Biomarker	Anterior gradient 2 (<span class= gene id= 25367337-1-21-25 >AGR2</span>) has been implicated in tumor-associated phenotypes such as cell viability, invasion and <span class= disease id= 25367337-1-115-125 >metastasis</span> in various human cancers.	25367337	2014
AGR2	anterior gradient 2, protein disulphide isomerase family member	C0027627	Neoplasm Metastasis			Neoplasms ; Pathological Conditions, Signs and Symptoms	oxidoreductase; surfactant	GeneticVariation	The mAb specifically recognized <span class= gene id= 19834055-4-32-36 >AGR2</span> in Western blots, and positive staining for <span class= gene id= 19834055-4-81-85 >AGR2</span> was significantly associated with involved lymph nodes and staining for estrogen receptor alpha, progesterone receptor, and the <span class= disease id= 19834055-4-214-224 >metastasis</span>-inducing proteins osteoponti…	19834055	2010
AGR2	anterior gradient 2, protein disulphide isomerase family member	C0027627	Neoplasm Metastasis			Neoplasms ; Pathological Conditions, Signs and Symptoms	oxidoreductase; surfactant	Biomarker	We will finally review the cases of <span class= gene id= 22945652-7-36-40 >AGR2</span> expression in human cancers, the pathophysiological consequences of <span class= gene id= 22945652-7-109-113 >AGR2</span> overexpression, its potential role as a tumour biomarker that predicts the response to therapy and how the <span class= gene id= 22945652-7-221-225 >AGR2</span> pathway might form the basis…	22945652	2013
AGR2	anterior gradient 2, protein disulphide isomerase family member	C0027627	Neoplasm Metastasis			Neoplasms ; Pathological Conditions, Signs and Symptoms	oxidoreductase; surfactant	Biomarker	New Blocking Antibodies against Novel <span class= gene id= 25646014-0-38-42 >AGR2</span>-C4.4A Pathway Reduce Growth and <span class= disease id= 25646014-0-75-85 >Metastasis</span> of Pancreatic Tumors and Increase Survival in Mice.	25646014	2015
AGR2	anterior gradient 2, protein disulphide isomerase family member	C0027627	Neoplasm Metastasis			Neoplasms ; Pathological Conditions, Signs and Symptoms	oxidoreductase; surfactant	Biomarker	These data suggest that <span class= gene id= 24587138-10-24-29 >AGR-2</span> influence prostate cancer <span class= disease id= 24587138-10-56-66 >metastasis</span> by regulation of cellular adhesion and apoptosis.	24587138	2014
AGR2	anterior gradient 2, protein disulphide isomerase family member	C0027627	Neoplasm Metastasis			Neoplasms ; Pathological Conditions, Signs and Symptoms	oxidoreductase; surfactant	GeneticVariation	This metastasis-associated gene set comprises transcripts from both cancer (<span class= variant dbSNP= NA genes_norm= NA >S100P</span>, S100A6, <span class= gene id= 23007696-4-91-95 >AGR2</span>, etc.) and adjacent stroma (collagens type I, III, and V, etc.), thus reinforcing the concept of a continuous crosstalk between the two compartments in both primary tumours and their <span class= diseas…	23007696	2012
AGR2	anterior gradient 2, protein disulphide isomerase family member	C0027627	Neoplasm Metastasis			Neoplasms ; Pathological Conditions, Signs and Symptoms	oxidoreductase; surfactant	Biomarker	<span class= gene id= 20945500-1-0-4 >AGR2</span> is a member of the endoplasmatic reticulum protein disulphide isomerase gene family implicated in <span class= disease id= 20945500-1-103-119 >tumor metastasis</span>.	20945500	2010
AGR2	anterior gradient 2, protein disulphide isomerase family member	C0027627	Neoplasm Metastasis			Neoplasms ; Pathological Conditions, Signs and Symptoms	oxidoreductase; surfactant	AlteredExpression	In the present study, we analyzed the effect of androgens and oestrogens on the expression of anterior gradient 2 (<span class= gene id= 23294566-3-115-119 >AGR2</span>) and anterior gradient 3 (AGR3), comprising two highly-related genes encoding secretory proteins that are expressed in prostate cancer and one of which (<span class= gene id= 23294566-3-273-277 >AGR2</span>) has been associated wi…	23294566	2012
AGR2	anterior gradient 2, protein disulphide isomerase family member	C0027627	Neoplasm Metastasis			Neoplasms ; Pathological Conditions, Signs and Symptoms	oxidoreductase; surfactant	AlteredExpression	Cytokeratin 19 (CK19), cytokeratin 7 (CK7), stratifin (SFN), and <span class= gene id= 23026640-4-65-92 >anterior gradient homolog 2</span> (<span class= gene id= 23026640-4-94-98 >AGR2</span>) showed significant differences for mRNA expression between <span class= disease id= 23026640-4-159-169 >metastasis</span>-negative and -positive lymph nodes in quantitative-RT-PCR screening.	23026640	2012
AGR2	anterior gradient 2, protein disulphide isomerase family member	C0027627	Neoplasm Metastasis			Neoplasms ; Pathological Conditions, Signs and Symptoms	oxidoreductase; surfactant	Biomarker	These experiments are the first to link mechanistically the developmental gene product, <span class= gene id= 15867376-7-88-92 >AGR2</span>, with <span class= disease id= 15867376-7-99-109 >metastasis</span> in vivo.	15867376	2005
AGR2	anterior gradient 2, protein disulphide isomerase family member	C0027627	Neoplasm Metastasis			Neoplasms ; Pathological Conditions, Signs and Symptoms	oxidoreductase; surfactant	AlteredExpression	In addition, Anterior gradient 2 (<span class= gene id= 23834814-4-34-38 >agr2</span>), a pro-oncogenic signaling intermediate, was identified from gene expression profiling, and overexpression of <span class= gene id= 23834814-4-150-154 >AGR2</span> showed a positive correlation with oral tumor <span class= disease id= 23834814-4-201-211 >metastasis</span>.	23834814	2013
AGR2	anterior gradient 2, protein disulphide isomerase family member	C0027627	Neoplasm Metastasis			Neoplasms ; Pathological Conditions, Signs and Symptoms	oxidoreductase; surfactant	GeneticVariation	Expression of <span class= variant dbSNP= rs747523005 genes_norm= 6696 >S100P</span>, S100A4, osteopontin (OPN) or anterior gradient homologue 2 (<span class= gene id= 22147918-2-81-85 >AGR2</span>) proteins can induce <span class= disease id= 22147918-2-107-117 >metastasis</span> but fail to induce tumorigenesis per se.	22147918	2012
AGR2	anterior gradient 2, protein disulphide isomerase family member	C0027627	Neoplasm Metastasis			Neoplasms ; Pathological Conditions, Signs and Symptoms	oxidoreductase; surfactant	Biomarker	Yeast two-hybrid cloning identified <span class= disease id= 12592373-5-36-46 >metastasis</span>-associated GPI-anchored C4.4a protein and extracellular alpha-dystroglycan (DAG-1) as binding partners for both <span class= gene id= 12592373-5-159-164 >hAG-2</span> and hAG-3, which if replicated in clinical oncology would demonstrate a potential role in <span class= disease id= 12592373-5-255-272 >…	12592373	2003
AGR2	anterior gradient 2, protein disulphide isomerase family member	C0027627	Neoplasm Metastasis			Neoplasms ; Pathological Conditions, Signs and Symptoms	oxidoreductase; surfactant	Biomarker	The CD10(high)<span class= gene id= 23348903-9-14-18 >AGR2</span>(low) phenotype in primary tumors is predictive of poor outcome; however, the CD10(low)<span class= gene id= 23348903-9-105-109 >AGR2</span>(high) phenotype is more common in <span class= disease id= 23348903-9-144-154 >metastases</span>.	23348903	2014
AGR2	anterior gradient 2, protein disulphide isomerase family member	C0027627	Neoplasm Metastasis			Neoplasms ; Pathological Conditions, Signs and Symptoms	oxidoreductase; surfactant	AlteredExpression	Therefore, we speculate that the overexpression of <span class= gene id= 22828706-7-51-55 >AGR2</span> can promote HCC <span class= disease id= 22828706-7-72-82 >metastasis</span>, possibly by affecting MAPK and Caspase pathway through AGR2-interacting proteins.	22828706	2013
AGR2	anterior gradient 2, protein disulphide isomerase family member	C0027627	Neoplasm Metastasis			Neoplasms ; Pathological Conditions, Signs and Symptoms	oxidoreductase; surfactant	Biomarker	<span class= gene id= 21948970-3-0-4 >AGR2</span> was induced in all sporadic and familial pancreatic intraepithelial precursor lesions (PanIN), PDACs, circulating tumor cells, and <span class= disease id= 21948970-3-136-146 >metastases</span> studied.	21948970	2011
AGR2	anterior gradient 2, protein disulphide isomerase family member	C0027627	Neoplasm Metastasis			Neoplasms ; Pathological Conditions, Signs and Symptoms	oxidoreductase; surfactant	Biomarker	<span class= gene id= 17694278-3-0-4 >AGR2</span> has been identified as a tumor marker in primary and <span class= disease id= 17694278-3-58-74 >secondary cancer</span> lesions, and as a marker for detection of circulating tumor cells (CTCs).	17694278	2007
AGR2	anterior gradient 2, protein disulphide isomerase family member	C0376358	Malignant neoplasm of prostate	Abnormality of the genitourinary system	176807	Male Urogenital Diseases ; Neoplasms	oxidoreductase; surfactant	Biomarker	Expression arrays of the knockdown and overexpression cell lines have identified nine genes that co-expressed with NAALADL2, which included membrane proteins and genes known to be androgen regulated, including the <span class= disease id= 24240687-7-214-229 >prostate cancer</span> biomarkers <span class= gene id= 24240687-7-241-245 >AGR2</span> and SPON2.	24240687	2013
AGR2	anterior gradient 2, protein disulphide isomerase family member	C0376358	Malignant neoplasm of prostate	Abnormality of the genitourinary system	176807	Male Urogenital Diseases ; Neoplasms	oxidoreductase; surfactant	Biomarker	Knockdown of <span class= gene id= 22467239-0-13-17 >AGR2</span> induces cellular senescence in <span class= disease id= 22467239-0-49-64 >prostate cancer</span> cells.	22467239	2012
AGR2	anterior gradient 2, protein disulphide isomerase family member	C0376358	Malignant neoplasm of prostate	Abnormality of the genitourinary system	176807	Male Urogenital Diseases ; Neoplasms	oxidoreductase; surfactant	AlteredExpression	The combination of expression patterns of <span class= gene id= 23348903-1-42-46 >AGR2</span> (anterior gradient 2) and CD10 by <span class= disease id= 23348903-1-81-96 >prostate cancer</span> provided four phenotypes that correlated with clinical outcome.	23348903	2014
AGR2	anterior gradient 2, protein disulphide isomerase family member	C0376358	Malignant neoplasm of prostate	Abnormality of the genitourinary system	176807	Male Urogenital Diseases ; Neoplasms	oxidoreductase; surfactant	Biomarker	These data suggest that <span class= gene id= 24587138-10-24-29 >AGR-2</span> influence <span class= disease id= 24587138-10-40-55 >prostate cancer</span> metastasis by regulation of cellular adhesion and apoptosis.	24587138	2014
AGR2	anterior gradient 2, protein disulphide isomerase family member	C0376358	Malignant neoplasm of prostate	Abnormality of the genitourinary system	176807	Male Urogenital Diseases ; Neoplasms	oxidoreductase; surfactant	AlteredExpression	These results suggest that increased <span class= gene id= 17457305-11-37-41 >AGR2</span> expression is a valuable prognostic factor to predict the clinical outcome of the <span class= disease id= 17457305-11-124-139 >prostate cancer</span> patients.	17457305	2007
AGR2	anterior gradient 2, protein disulphide isomerase family member	C0376358	Malignant neoplasm of prostate	Abnormality of the genitourinary system	176807	Male Urogenital Diseases ; Neoplasms	oxidoreductase; surfactant	AlteredExpression	In the present study, we analyzed the effect of androgens and oestrogens on the expression of anterior gradient 2 (<span class= gene id= 23294566-3-115-119 >AGR2</span>) and anterior gradient 3 (AGR3), comprising two highly-related genes encoding secretory proteins that are expressed in <span class= disease id= 23294566-3-239-254 >prostate cancer</span> and one of which (<span class= gene id= 232…	23294566	2012
AGR2	anterior gradient 2, protein disulphide isomerase family member	C0376358	Malignant neoplasm of prostate	Abnormality of the genitourinary system	176807	Male Urogenital Diseases ; Neoplasms	oxidoreductase; surfactant	Biomarker	Development of an ELISA to detect the secreted <span class= disease id= 22072305-0-47-62 >prostate cancer</span> biomarker <span class= gene id= 22072305-0-73-77 >AGR2</span> in voided urine.	22072305	2011
AGR2	anterior gradient 2, protein disulphide isomerase family member	C0376358	Malignant neoplasm of prostate	Abnormality of the genitourinary system	176807	Male Urogenital Diseases ; Neoplasms	oxidoreductase; surfactant	AlteredExpression	Differential expression of anterior gradient gene <span class= gene id= 21144054-0-50-54 >AGR2</span> in <span class= disease id= 21144054-0-58-73 >prostate cancer</span>.	21144054	2010
AGR2	anterior gradient 2, protein disulphide isomerase family member	C0376358	Malignant neoplasm of prostate	Abnormality of the genitourinary system	176807	Male Urogenital Diseases ; Neoplasms	oxidoreductase; surfactant	AlteredExpression	<span class= gene id= 15834940-0-0-4 >AGR2</span>, an androgen-inducible secretory protein overexpressed in <span class= disease id= 15834940-0-63-78 >prostate cancer</span>.	15834940	2005
AGR2	anterior gradient 2, protein disulphide isomerase family member	C0376358	Malignant neoplasm of prostate	Abnormality of the genitourinary system	176807	Male Urogenital Diseases ; Neoplasms	oxidoreductase; surfactant	Biomarker	ErbB3 binding protein 1 (EBP1), a putative repressor of <span class= gene id= 20048076-3-56-60 >AGR2</span>, is attenuated in <span class= disease id= 20048076-3-79-94 >prostate cancer</span>.	20048076	2010
AGR2	anterior gradient 2, protein disulphide isomerase family member	C0376358	Malignant neoplasm of prostate	Abnormality of the genitourinary system	176807	Male Urogenital Diseases ; Neoplasms	oxidoreductase; surfactant	Biomarker	<span class= gene id= 25237833-8-0-4 >AGR2</span> SV-G and SV-H are potential diagnostic biomarkers for the non-invasive detection of <span class= disease id= 25237833-8-89-92 >PCa</span> using urine exosomes.	25237833	2015
AGR2	anterior gradient 2, protein disulphide isomerase family member	C0376358	Malignant neoplasm of prostate	Abnormality of the genitourinary system	176807	Male Urogenital Diseases ; Neoplasms	oxidoreductase; surfactant	AlteredExpression	The anterior gradient 2 (<span class= gene id= 20945500-0-25-29 >AGR2</span>) gene is overexpressed in <span class= disease id= 20945500-0-56-71 >prostate cancer</span> and may be useful as a urine sediment marker for <span class= disease id= 20945500-0-121-136 >prostate cancer</span> detection.	20945500	2010
AGR2	anterior gradient 2, protein disulphide isomerase family member	C0600139	Prostate carcinoma				oxidoreductase; surfactant	Biomarker	ErbB3 binding protein 1 (EBP1), a putative repressor of <span class= gene id= 20048076-3-56-60 >AGR2</span>, is attenuated in <span class= disease id= 20048076-3-79-94 >prostate cancer</span>.	20048076	2010
AGR2	anterior gradient 2, protein disulphide isomerase family member	C0600139	Prostate carcinoma				oxidoreductase; surfactant	Biomarker	These data suggest that <span class= gene id= 24587138-10-24-29 >AGR-2</span> influence <span class= disease id= 24587138-10-40-55 >prostate cancer</span> metastasis by regulation of cellular adhesion and apoptosis.	24587138	2014
AGR2	anterior gradient 2, protein disulphide isomerase family member	C0600139	Prostate carcinoma				oxidoreductase; surfactant	Biomarker	Development of an ELISA to detect the secreted <span class= disease id= 22072305-0-47-62 >prostate cancer</span> biomarker <span class= gene id= 22072305-0-73-77 >AGR2</span> in voided urine.	22072305	2011
AGR2	anterior gradient 2, protein disulphide isomerase family member	C0600139	Prostate carcinoma				oxidoreductase; surfactant	AlteredExpression	Differential expression of anterior gradient gene <span class= gene id= 21144054-0-50-54 >AGR2</span> in <span class= disease id= 21144054-0-58-73 >prostate cancer</span>.	21144054	2010
AGR2	anterior gradient 2, protein disulphide isomerase family member	C0600139	Prostate carcinoma				oxidoreductase; surfactant	Biomarker	Expression arrays of the knockdown and overexpression cell lines have identified nine genes that co-expressed with NAALADL2, which included membrane proteins and genes known to be androgen regulated, including the <span class= disease id= 24240687-7-214-229 >prostate cancer</span> biomarkers <span class= gene id= 24240687-7-241-245 >AGR2</span> and SPON2.	24240687	2013
AGR2	anterior gradient 2, protein disulphide isomerase family member	C0600139	Prostate carcinoma				oxidoreductase; surfactant	AlteredExpression	These results suggest that increased <span class= gene id= 17457305-11-37-41 >AGR2</span> expression is a valuable prognostic factor to predict the clinical outcome of the <span class= disease id= 17457305-11-124-139 >prostate cancer</span> patients.	17457305	2007
AGR2	anterior gradient 2, protein disulphide isomerase family member	C0600139	Prostate carcinoma				oxidoreductase; surfactant	AlteredExpression	In the present study, we analyzed the effect of androgens and oestrogens on the expression of anterior gradient 2 (<span class= gene id= 23294566-3-115-119 >AGR2</span>) and anterior gradient 3 (AGR3), comprising two highly-related genes encoding secretory proteins that are expressed in <span class= disease id= 23294566-3-239-254 >prostate cancer</span> and one of which (<span class= gene id= 232…	23294566	2012
AGR2	anterior gradient 2, protein disulphide isomerase family member	C0600139	Prostate carcinoma				oxidoreductase; surfactant	Biomarker	Knockdown of <span class= gene id= 22467239-0-13-17 >AGR2</span> induces cellular senescence in <span class= disease id= 22467239-0-49-64 >prostate cancer</span> cells.	22467239	2012
AGR2	anterior gradient 2, protein disulphide isomerase family member	C0600139	Prostate carcinoma				oxidoreductase; surfactant	Biomarker	<span class= gene id= 25237833-8-0-4 >AGR2</span> SV-G and SV-H are potential diagnostic biomarkers for the non-invasive detection of <span class= disease id= 25237833-8-89-92 >PCa</span> using urine exosomes.	25237833	2015
AGR2	anterior gradient 2, protein disulphide isomerase family member	C0600139	Prostate carcinoma				oxidoreductase; surfactant	AlteredExpression	<span class= gene id= 15834940-0-0-4 >AGR2</span>, an androgen-inducible secretory protein overexpressed in <span class= disease id= 15834940-0-63-78 >prostate cancer</span>.	15834940	2005
AGR2	anterior gradient 2, protein disulphide isomerase family member	C0600139	Prostate carcinoma				oxidoreductase; surfactant	AlteredExpression	The combination of expression patterns of <span class= gene id= 23348903-1-42-46 >AGR2</span> (anterior gradient 2) and CD10 by <span class= disease id= 23348903-1-81-96 >prostate cancer</span> provided four phenotypes that correlated with clinical outcome.	23348903	2014
AGR2	anterior gradient 2, protein disulphide isomerase family member	C0600139	Prostate carcinoma				oxidoreductase; surfactant	AlteredExpression	The anterior gradient 2 (<span class= gene id= 20945500-0-25-29 >AGR2</span>) gene is overexpressed in <span class= disease id= 20945500-0-56-71 >prostate cancer</span> and may be useful as a urine sediment marker for <span class= disease id= 20945500-0-121-136 >prostate cancer</span> detection.	20945500	2010
AGR2	anterior gradient 2, protein disulphide isomerase family member	C0021390	Inflammatory Bowel Diseases	Abnormality of the digestive system; Abnormality of the immune system		Digestive System Diseases	oxidoreductase; surfactant	AlteredExpression	The pro-oncogenic protein anterior gradient 2 (<span class= gene id= 22945652-3-47-51 >AGR2</span>) is a case in point; AGR2 has been shown using a range of expression platforms to be involved in asthma, <span class= disease id= 22945652-3-157-183 >inflammatory bowel disease</span>, cell transformation, cancer drug resistance and metastatic growth.	22945652	2013
AGR2	anterior gradient 2, protein disulphide isomerase family member	C0021390	Inflammatory Bowel Diseases	Abnormality of the digestive system; Abnormality of the immune system		Digestive System Diseases	oxidoreductase; surfactant	Biomarker	represents an interesting new avenue into the etiopathophysiology of inflammatory bowel disease and the maintenance of epithelial integrity.	16222343	2009
AGR2	anterior gradient 2, protein disulphide isomerase family member	C0021390	Inflammatory Bowel Diseases	Abnormality of the digestive system; Abnormality of the immune system		Digestive System Diseases	oxidoreductase; surfactant	Biomarker	<span class= gene id= 25937245-5-0-4 >AGR2</span> perturbation in mammals influences disease processes including cancer progression and drug resistance, asthma, and <span class= disease id= 25937245-5-120-146 >inflammatory bowel disease</span>.	25937245	2015
AGR2	anterior gradient 2, protein disulphide isomerase family member	C2239176	Liver carcinoma	Abnormality of the digestive system; Neoplasm	114550	Digestive System Diseases ; Neoplasms	oxidoreductase; surfactant	AlteredExpression	2,3,7,8-tetrachlorodibenzo-p-dioxin counteracts the p53 response to a genotoxicant by upregulating expression of the metastasis marker <span class= gene id= 20299546-0-135-139 >agr2</span> in the <span class= disease id= 20299546-0-147-162 >hepatocarcinoma</span> cell line HepG2.	20299546	2010
AGR2	anterior gradient 2, protein disulphide isomerase family member	C2239176	Liver carcinoma	Abnormality of the digestive system; Neoplasm	114550	Digestive System Diseases ; Neoplasms	oxidoreductase; surfactant	AlteredExpression	<span class=gene id=18973922>Anterior gradient-2</span> is overexpressed in the majority of fibrolamellar carcinomas but is only rarely overexpressed in <span class=disease id=18973922>hepatocellular carcinomas</span>.	18973922	2008
AGR2	anterior gradient 2, protein disulphide isomerase family member	C2239176	Liver carcinoma	Abnormality of the digestive system; Neoplasm	114550	Digestive System Diseases ; Neoplasms	oxidoreductase; surfactant	Biomarker	Proteomic study explores <span class= gene id= 22828706-0-25-29 >AGR2</span> as pro-metastatic protein in <span class= disease id= 22828706-0-59-62 >HCC</span>.	22828706	2013
AGR2	anterior gradient 2, protein disulphide isomerase family member	C0030297	Pancreatic Neoplasm	Abnormality of the digestive system; Neoplasm		Digestive System Diseases ; Endocrine System Diseases ; Neoplasms	oxidoreductase; surfactant	Biomarker	These data support a model in which <span class= gene id= 25646014-11-36-40 >AGR2</span> binds and signals via C4.4A in an autocrine loop and promotes the growth of <span class= disease id= 25646014-11-117-132 >pancreas tumors</span> in mice.	25646014	2015
AGR2	anterior gradient 2, protein disulphide isomerase family member	C0030297	Pancreatic Neoplasm	Abnormality of the digestive system; Neoplasm		Digestive System Diseases ; Endocrine System Diseases ; Neoplasms	oxidoreductase; surfactant	AlteredExpression	<span class=gene id=18829536>AGR2</span> is expressed and secreted during <span class=disease id=18829536>pancreatic cancer</span> development and plays an important role in cancer cell growth and survival.	18829536	2008
AGR2	anterior gradient 2, protein disulphide isomerase family member	C0017185	Gastrointestinal Neoplasms	Abnormality of the digestive system; Neoplasm		Digestive System Diseases ; Neoplasms	oxidoreductase; surfactant	AlteredExpression	qRT-PCR assay targeted to plakophilin 3 and <span class=gene id=18801625>anterior gradient-2</span> mRNAs might be helpful to detect circulating tumor cells in patients with <span class=disease id=18801625>gastrointestinal cancer</span>.	18801625	2008
AGR2	anterior gradient 2, protein disulphide isomerase family member	C0009324	Ulcerative Colitis	Abnormality of the digestive system; Abnormality of the immune system	266600	Digestive System Diseases	oxidoreductase; surfactant	GeneticVariation	Evaluation of AGR2 and AGR3 as candidate genes for inflammatory bowel disease.	16222343	2009
AGR2	anterior gradient 2, protein disulphide isomerase family member	C0010346	Crohn Disease	Abnormality of the digestive system; Abnormality of the immune system	266600	Digestive System Diseases	oxidoreductase; surfactant	GeneticVariation	Evaluation of AGR2 and AGR3 as candidate genes for inflammatory bowel disease.	16222343	2009
AGR2	anterior gradient 2, protein disulphide isomerase family member	C0006142	Malignant neoplasm of breast		114480	Neoplasms ; Skin and Connective Tissue Diseases	oxidoreductase; surfactant	Biomarker	The presence of <span class= gene id= 19834055-7-16-20 >AGR2</span> in the primary tumor is therefore a possible prognostic indicator of poor patient outcome in <span class= disease id= 19834055-7-114-127 >breast cancer</span>.	19834055	2010
AGR2	anterior gradient 2, protein disulphide isomerase family member	C0006142	Malignant neoplasm of breast		114480	Neoplasms ; Skin and Connective Tissue Diseases	oxidoreductase; surfactant	Biomarker	Physiological stress induces the metastasis marker <span class= gene id= 17694278-0-51-55 >AGR2</span> in <span class= disease id= 17694278-0-59-72 >breast cancer</span> cells.	17694278	2007
AGR2	anterior gradient 2, protein disulphide isomerase family member	C0006142	Malignant neoplasm of breast		114480	Neoplasms ; Skin and Connective Tissue Diseases	oxidoreductase; surfactant	Biomarker	Collectively, the data presented support the utility of anti-<span class= gene id= 20525379-18-61-65 >AGR2</span> therapy in ER-positive <span class= disease id= 20525379-18-89-103 >breast cancers</span> because of its impact on cancer-relevant pathways.	20525379	2010
AGR2	anterior gradient 2, protein disulphide isomerase family member	C0006142	Malignant neoplasm of breast		114480	Neoplasms ; Skin and Connective Tissue Diseases	oxidoreductase; surfactant	AlteredExpression	Consistent with these data, clinical analysis indicates that <span class= gene id= 20531310-6-61-65 >AGR2</span> expression is related to treatment failure in ERalpha-positive <span class= disease id= 20531310-6-129-143 >breast cancers</span> treated with tamoxifen.	20531310	2010
AGR2	anterior gradient 2, protein disulphide isomerase family member	C0006142	Malignant neoplasm of breast		114480	Neoplasms ; Skin and Connective Tissue Diseases	oxidoreductase; surfactant	AlteredExpression	Prognostic relevance of <span class= gene id= 16551856-0-24-28 >AGR2</span> expression in <span class= disease id= 16551856-0-43-56 >breast cancer</span>.	16551856	2006
AGR2	anterior gradient 2, protein disulphide isomerase family member	C0006142	Malignant neoplasm of breast		114480	Neoplasms ; Skin and Connective Tissue Diseases	oxidoreductase; surfactant	Biomarker	Thus our data clearly show the potential usability of AGR3 and <span class= gene id= 25875093-9-63-67 >AGR2</span> as biomarkers for blood-based early detection of human <span class= disease id= 25875093-9-123-136 >breast cancer</span>.	25875093	2015
AGR2	anterior gradient 2, protein disulphide isomerase family member	C0006142	Malignant neoplasm of breast		114480	Neoplasms ; Skin and Connective Tissue Diseases	oxidoreductase; surfactant	Biomarker	Delineation of a FOXA1/ER&alpha;/<span class= gene id= 25100862-0-27-31 >AGR2</span> regulatory loop that is dysregulated in endocrine therapy-resistant <span class= disease id= 25100862-0-100-113 >breast cancer</span>.	25100862	2015
AGR2	anterior gradient 2, protein disulphide isomerase family member	C0006142	Malignant neoplasm of breast		114480	Neoplasms ; Skin and Connective Tissue Diseases	oxidoreductase; surfactant	Biomarker	Several in vitro and xenograft studies have implicated <span class= gene id= 22819674-3-55-59 >Agr2</span> in different oncogenic features of <span class= disease id= 22819674-3-95-108 >breast cancer</span>; however, the physiological role of <span class= gene id= 22819674-3-145-149 >Agr2</span> in normal mammary gland development remains to be defined.	22819674	2012
AGR2	anterior gradient 2, protein disulphide isomerase family member	C0678222	Breast Carcinoma	Abnormality of the breast; Neoplasm		Neoplasms ; Skin and Connective Tissue Diseases	oxidoreductase; surfactant	Biomarker	Several in vitro and xenograft studies have implicated <span class= gene id= 22819674-3-55-59 >Agr2</span> in different oncogenic features of <span class= disease id= 22819674-3-95-108 >breast cancer</span>; however, the physiological role of <span class= gene id= 22819674-3-145-149 >Agr2</span> in normal mammary gland development remains to be defined.	22819674	2012
AGR2	anterior gradient 2, protein disulphide isomerase family member	C0678222	Breast Carcinoma	Abnormality of the breast; Neoplasm		Neoplasms ; Skin and Connective Tissue Diseases	oxidoreductase; surfactant	Biomarker	Transcriptomic screens in <span class= disease id= 20531310-1-26-39 >breast cancer</span> cell lines have identified a protein named anterior gradient-2 (<span class= gene id= 20531310-1-104-108 >AGR2</span>) as a potentially novel oncogene overexpressed in estrogen receptor (ER) positive tumours.	20531310	2010
AGR2	anterior gradient 2, protein disulphide isomerase family member	C0678222	Breast Carcinoma	Abnormality of the breast; Neoplasm		Neoplasms ; Skin and Connective Tissue Diseases	oxidoreductase; surfactant	Biomarker	Physiological stress induces the metastasis marker <span class= gene id= 17694278-0-51-55 >AGR2</span> in <span class= disease id= 17694278-0-59-72 >breast cancer</span> cells.	17694278	2007
AGR2	anterior gradient 2, protein disulphide isomerase family member	C0678222	Breast Carcinoma	Abnormality of the breast; Neoplasm		Neoplasms ; Skin and Connective Tissue Diseases	oxidoreductase; surfactant	Biomarker	Thus our data clearly show the potential usability of AGR3 and <span class= gene id= 25875093-9-63-67 >AGR2</span> as biomarkers for blood-based early detection of human <span class= disease id= 25875093-9-123-136 >breast cancer</span>.	25875093	2015
AGR2	anterior gradient 2, protein disulphide isomerase family member	C0678222	Breast Carcinoma	Abnormality of the breast; Neoplasm		Neoplasms ; Skin and Connective Tissue Diseases	oxidoreductase; surfactant	AlteredExpression	Prognostic relevance of <span class= gene id= 16551856-0-24-28 >AGR2</span> expression in <span class= disease id= 16551856-0-43-56 >breast cancer</span>.	16551856	2006
AGR2	anterior gradient 2, protein disulphide isomerase family member	C0678222	Breast Carcinoma	Abnormality of the breast; Neoplasm		Neoplasms ; Skin and Connective Tissue Diseases	oxidoreductase; surfactant	Biomarker	The presence of <span class= gene id= 19834055-7-16-20 >AGR2</span> in the primary tumor is therefore a possible prognostic indicator of poor patient outcome in <span class= disease id= 19834055-7-114-127 >breast cancer</span>.	19834055	2010
AGR2	anterior gradient 2, protein disulphide isomerase family member	C0678222	Breast Carcinoma	Abnormality of the breast; Neoplasm		Neoplasms ; Skin and Connective Tissue Diseases	oxidoreductase; surfactant	AlteredExpression	<span class= disease id= 20525379-17-0-13 >Breast cancer</span> drivers (ER and cyclin D1) as well as cancer-signaling nodes (pSrc, c-Myc, and survivin) were demonstrated to be downstream of <span class= gene id= 20525379-17-141-145 >AGR2</span>.	20525379	2010
AGR2	anterior gradient 2, protein disulphide isomerase family member	C0678222	Breast Carcinoma	Abnormality of the breast; Neoplasm		Neoplasms ; Skin and Connective Tissue Diseases	oxidoreductase; surfactant	Biomarker	Delineation of a FOXA1/ER&alpha;/<span class= gene id= 25100862-0-27-31 >AGR2</span> regulatory loop that is dysregulated in endocrine therapy-resistant <span class= disease id= 25100862-0-100-113 >breast cancer</span>.	25100862	2015
AGR2	anterior gradient 2, protein disulphide isomerase family member	C0009402	Colorectal Carcinoma			Digestive System Diseases ; Neoplasms	oxidoreductase; surfactant	Biomarker	<span class= gene id= 24794000-9-0-4 >AGR2</span> is frequently lost in <span class= disease id= 24794000-9-27-48 >colorectal carcinomas</span> and might be a novel independent prognostic factor for overall patient survival.	24794000	2014
AGR2	anterior gradient 2, protein disulphide isomerase family member	C0009402	Colorectal Carcinoma			Digestive System Diseases ; Neoplasms	oxidoreductase; surfactant	Biomarker	In conclusion, these novel epitopes derived from <span class= gene id= 22231555-8-49-53 >AGR2</span> protein may be attractive candidates for DC-based immunotherapy for <span class= disease id= 22231555-8-122-125 >CRC</span>.	22231555	2012
AGR2	anterior gradient 2, protein disulphide isomerase family member	C0009402	Colorectal Carcinoma			Digestive System Diseases ; Neoplasms	oxidoreductase; surfactant	Biomarker	Evaluation of the adenocarcinoma-associated gene <span class= gene id= 22605983-0-49-53 >AGR2</span> and the intestinal stem cell marker LGR5 as biomarkers in <span class= disease id= 22605983-0-112-129 >colorectal cancer</span>.	22605983	2012
AGR2	anterior gradient 2, protein disulphide isomerase family member	C0009402	Colorectal Carcinoma			Digestive System Diseases ; Neoplasms	oxidoreductase; surfactant	Biomarker	These results suggest that <span class= gene id= 22089087-7-27-31 >AGR2</span> act as a potentially important antigen for immunotherapy against <span class= disease id= 22089087-7-97-100 >CRC</span> in clinical applications.	22089087	2012
AGR2	anterior gradient 2, protein disulphide isomerase family member	C0178874	Tumor Progression				oxidoreductase; surfactant	Biomarker	<span class= gene id= 25937245-5-0-4 >AGR2</span> perturbation in mammals influences disease processes including <span class= disease id= 25937245-5-68-86 >cancer progression</span> and drug resistance, asthma, and inflammatory bowel disease.	25937245	2015
AGR2	anterior gradient 2, protein disulphide isomerase family member	C0178874	Tumor Progression				oxidoreductase; surfactant	Biomarker	<span class= gene id= 23029506-1-0-27 >Anterior gradient homolog 2</span> (<span class= gene id= 23029506-1-29-33 >AGR2</span>) is a functional protein with critical roles in a diverse range of biological systems, including vertebrate tissue development, inflammatory tissue injury responses, and <span class= disease id= 23029506-1-204-222 >cancer progression</span>.	23029506	2012
AGR2	anterior gradient 2, protein disulphide isomerase family member	C0178874	Tumor Progression				oxidoreductase; surfactant	AlteredExpression	These results suggest that AhR ligands such as TCDD might contribute to <span class= disease id= 20299546-9-72-89 >tumor progression</span> by inhibiting p53 regulation (phosphorylation and acetylation) triggered by genotoxicants via the increased expression of the metastasis marker <span class= gene id= 20299546-9-234-238 >AGR2</span>.	20299546	2010
AGR2	anterior gradient 2, protein disulphide isomerase family member	C0178874	Tumor Progression				oxidoreductase; surfactant	Biomarker	Anterior gradient 2 (<span class= gene id= 25418581-1-21-25 >AGR2</span>), a member of the protein disulfide isomerase family, has been implicated in various cancers including pancreatic ductal adenocarcinoma (PDAC) and is known to promote <span class= disease id= 25418581-1-193-211 >cancer progression</span>.	25418581	2014
AGR2	anterior gradient 2, protein disulphide isomerase family member	C0343401	MRSA - Methicillin resistant Staphylococcus aureus infection				oxidoreductase; surfactant	Biomarker	The biofilm index and the incidence of <span class= disease id= 16465637-2-39-43 >MRSA</span> strains carrying <span class= gene id= 16465637-2-61-66 >agr-2</span> in the infection group (n=91) were significantly higher than were those in the carrier group (n=225), suggesting that biofilm formation and agr type are associated with nosocomial <span class= disease id= 16465637-2-247-251 >MRSA</span…	16465637	2005
AGR2	anterior gradient 2, protein disulphide isomerase family member	C0343401	MRSA - Methicillin resistant Staphylococcus aureus infection				oxidoreductase; surfactant	Biomarker	His MRSA exhibited genotype ST5/spa2(t002)/<span class= gene id= 23201322-3-43-47 >agr2</span>/SCCmecII/coagulaseII and <span class= negexp >was negative</span> for Panton-Valentine leukocidin, indicating the New York/Japan clone (the predominant epidemic hospital-acquired <span class= disease id= 23201322-3-199-203 >MRSA</span> clone in Japan).	23201322	2012
AGR2	anterior gradient 2, protein disulphide isomerase family member	C0343401	MRSA - Methicillin resistant Staphylococcus aureus infection				oxidoreductase; surfactant	Biomarker	The tst-positive <span class= gene id= 16517865-8-17-21 >agr2</span> <span class= disease id= 16517865-8-22-26 >MRSA</span> clone has the same sequence type (ST5) of two pandemic nosocomial <span class= disease id= 16517865-8-93-97 >MRSA</span> clones, namely, the Pediatric clone and the New York/Japan clone.	16517865	2006
AGR2	anterior gradient 2, protein disulphide isomerase family member	C0343401	MRSA - Methicillin resistant Staphylococcus aureus infection				oxidoreductase; surfactant	Biomarker	The prevalence of strong biofilm formers in the device group (43.5%) was significantly higher than that in the nondevice group (12.7%, P=0.003) and the colonization group (20.0%, P=0.020). <span class= gene id= 21595755-8-189-194 >agr-2</span> <span class= disease id= 21595755-8-195-199 >MRSA</span> strains may be more likely to cause orthopaedic device infection because of their strong biofilm f…	21595755	2012
AGR2	anterior gradient 2, protein disulphide isomerase family member	C1335302	Pancreatic Ductal Adenocarcinoma				oxidoreductase; surfactant	AlteredExpression	It is proposed that loss of Smad4 may convert TGF-&beta; from a tumor suppressor to a tumor promoter by causing the upregulation of <span class= gene id= 22945649-7-127-131 >AGR2</span>, which then leads to increased MUC1 expression, at which point both <span class= gene id= 22945649-7-200-204 >AGR2</span> and MUC1 facilitate mPanIN initiation and progression to <span class= disease id= 22945649-…	22945649	2012
AGR2	anterior gradient 2, protein disulphide isomerase family member	C1335302	Pancreatic Ductal Adenocarcinoma				oxidoreductase; surfactant	AlteredExpression	<span class= gene id= 25418581-10-0-4 >AGR2</span> downregulation does not induce EMT or a more aggressive phenotype, but is a secondary effect of these processes in advanced <span class= disease id= 25418581-10-129-133 >PDAC</span>.	25418581	2014
AGR2	anterior gradient 2, protein disulphide isomerase family member	C1335302	Pancreatic Ductal Adenocarcinoma				oxidoreductase; surfactant	Biomarker	Blocking mAbs against <span class= gene id= 25646014-12-22-26 >AGR2</span> and C4.4A may have therapeutic potential against <span class= disease id= 25646014-12-76-80 >PDAC</span>.	25646014	2015
AGR2	anterior gradient 2, protein disulphide isomerase family member	C1335302	Pancreatic Ductal Adenocarcinoma				oxidoreductase; surfactant	Biomarker	<span class= gene id= 21948970-3-0-4 >AGR2</span> was induced in all sporadic and familial pancreatic intraepithelial precursor lesions (PanIN), <span class= disease id= 21948970-3-100-104 >PDAC</span>s, circulating tumor cells, and metastases studied.	21948970	2011
AGR2	anterior gradient 2, protein disulphide isomerase family member	C1527249	Colorectal Cancer		114500	Digestive System Diseases ; Neoplasms	oxidoreductase; surfactant	Biomarker	Evaluation of the adenocarcinoma-associated gene <span class= gene id= 22605983-0-49-53 >AGR2</span> and the intestinal stem cell marker LGR5 as biomarkers in <span class= disease id= 22605983-0-112-129 >colorectal cancer</span>.	22605983	2012
AGR2	anterior gradient 2, protein disulphide isomerase family member	C1527249	Colorectal Cancer		114500	Digestive System Diseases ; Neoplasms	oxidoreductase; surfactant	Biomarker	These results suggest that <span class= gene id= 22089087-7-27-31 >AGR2</span> act as a potentially important antigen for immunotherapy against <span class= disease id= 22089087-7-97-100 >CRC</span> in clinical applications.	22089087	2012
AGR2	anterior gradient 2, protein disulphide isomerase family member	C1527249	Colorectal Cancer		114500	Digestive System Diseases ; Neoplasms	oxidoreductase; surfactant	Biomarker	In conclusion, these novel epitopes derived from <span class= gene id= 22231555-8-49-53 >AGR2</span> protein may be attractive candidates for DC-based immunotherapy for <span class= disease id= 22231555-8-122-125 >CRC</span>.	22231555	2012
AGR2	anterior gradient 2, protein disulphide isomerase family member	C1527249	Colorectal Cancer		114500	Digestive System Diseases ; Neoplasms	oxidoreductase; surfactant	Biomarker	In contrast, loss of <span class= gene id= 24794000-7-21-25 >AGR2</span> was found in all six analysed <span class= disease id= 24794000-7-56-73 >colorectal cancer</span> cell lines and in 833/1068 (78%) of the colorectal carcinoma tissue samples analysed, and it was significantly associated with a higher tumour grade and tumour localisation in the left-sided colon.	24794000	2014
AGR2	anterior gradient 2, protein disulphide isomerase family member	C0001418	Adenocarcinoma			Neoplasms	oxidoreductase; surfactant	AlteredExpression	Induced AREG expression in <span class= disease id= 21454516-6-27-41 >adenocarcinoma</span> cells is able to rescue the transformed phenotype that is lost when <span class= gene id= 21454516-6-110-114 >AGR2</span> expression is reduced.	21454516	2011
AGR2	anterior gradient 2, protein disulphide isomerase family member	C0001418	Adenocarcinoma			Neoplasms	oxidoreductase; surfactant	AlteredExpression	Interestingly, within <span class= disease id= 21144054-8-22-36 >adenocarcinoma</span> samples, there was a slight trend toward lower levels of <span class= gene id= 21144054-8-94-98 >AGR2</span> with increasing Gleason score.	21144054	2010
AGR2	anterior gradient 2, protein disulphide isomerase family member	C0001418	Adenocarcinoma			Neoplasms	oxidoreductase; surfactant	Biomarker	Evaluation of the <span class= disease id= 22605983-0-18-32 >adenocarcinoma</span>-associated gene <span class= gene id= 22605983-0-49-53 >AGR2</span> and the intestinal stem cell marker LGR5 as biomarkers in colorectal cancer.	22605983	2012
AGR2	anterior gradient 2, protein disulphide isomerase family member	C0235974	Pancreatic carcinoma		260350		oxidoreductase; surfactant	Biomarker	<span class= gene id= 21948970-0-0-4 >AGR2</span> is a novel surface antigen that promotes the dissemination of <span class= disease id= 21948970-0-67-84 >pancreatic cancer</span> cells through regulation of cathepsins B and D.	21948970	2011
AGR2	anterior gradient 2, protein disulphide isomerase family member	C0235974	Pancreatic carcinoma		260350		oxidoreductase; surfactant	AlteredExpression	<span class= gene id= 22945649-4-0-4 >AGR2</span> is both sufficient and required for MUC1 expression in <span class= disease id= 22945649-4-60-77 >pancreatic cancer</span> cells.	22945649	2012
AGR2	anterior gradient 2, protein disulphide isomerase family member	C0235974	Pancreatic carcinoma		260350		oxidoreductase; surfactant	Biomarker	These observations suggest that <span class= gene id= 18829536-13-32-36 >AGR2</span> may be a useful molecular target in <span class= disease id= 18829536-13-73-90 >pancreatic cancer</span>.	18829536	2008
AGR2	anterior gradient 2, protein disulphide isomerase family member	C0346647	Malignant neoplasm of pancreas	Abnormality of the digestive system; Neoplasm		Digestive System Diseases ; Endocrine System Diseases ; Neoplasms	oxidoreductase; surfactant	Biomarker	These observations suggest that <span class= gene id= 18829536-13-32-36 >AGR2</span> may be a useful molecular target in <span class= disease id= 18829536-13-73-90 >pancreatic cancer</span>.	18829536	2008
AGR2	anterior gradient 2, protein disulphide isomerase family member	C0346647	Malignant neoplasm of pancreas	Abnormality of the digestive system; Neoplasm		Digestive System Diseases ; Endocrine System Diseases ; Neoplasms	oxidoreductase; surfactant	AlteredExpression	<span class= gene id= 22945649-4-0-4 >AGR2</span> is both sufficient and required for MUC1 expression in <span class= disease id= 22945649-4-60-77 >pancreatic cancer</span> cells.	22945649	2012
AGR2	anterior gradient 2, protein disulphide isomerase family member	C0346647	Malignant neoplasm of pancreas	Abnormality of the digestive system; Neoplasm		Digestive System Diseases ; Endocrine System Diseases ; Neoplasms	oxidoreductase; surfactant	Biomarker	<span class= gene id= 21948970-0-0-4 >AGR2</span> is a novel surface antigen that promotes the dissemination of <span class= disease id= 21948970-0-67-84 >pancreatic cancer</span> cells through regulation of cathepsins B and D.	21948970	2011
AGR2	anterior gradient 2, protein disulphide isomerase family member	C0596263	Carcinogenesis			Neoplasms ; Pathological Conditions, Signs and Symptoms	oxidoreductase; surfactant	Biomarker	The pro-proliferative effects of <span class= gene id= 22819674-10-33-37 >Agr2</span> may explain its actions in early <span class= disease id= 22819674-10-71-84 >tumorigenesis</span>.	22819674	2012
AGR2	anterior gradient 2, protein disulphide isomerase family member	C0596263	Carcinogenesis			Neoplasms ; Pathological Conditions, Signs and Symptoms	oxidoreductase; surfactant	Biomarker	To further elucidate the role of <span class= gene id= 21200134-7-33-37 >AGR2</span> in ovarian <span class= disease id= 21200134-7-49-62 >tumorigenesis</span>, stable 2774 human ovarian cancer cell lines overexpressing AGR2 were established.	21200134	2011
AGR2	anterior gradient 2, protein disulphide isomerase family member	C0596263	Carcinogenesis			Neoplasms ; Pathological Conditions, Signs and Symptoms	oxidoreductase; surfactant	GeneticVariation	Expression of <span class= variant dbSNP= rs747523005 genes_norm= 6696 >S100P</span>, S100A4, osteopontin (OPN) or anterior gradient homologue 2 (<span class= gene id= 22147918-2-81-85 >AGR2</span>) proteins can induce metastasis but fail to induce <span class= disease id= 22147918-2-137-150 >tumorigenesis</span> per se.	22147918	2012
AGR2	anterior gradient 2, protein disulphide isomerase family member	C0004096	Asthma	Abnormality of the immune system; Abnormality of the respiratory system		Immune System Diseases ; Respiratory Tract Diseases	oxidoreductase; surfactant	Biomarker	<span class= gene id= 22403803-0-0-4 >AGR2</span> is induced in <span class= disease id= 22403803-0-19-25 >asthma</span> and promotes allergen-induced mucin overproduction.	22403803	2013
AGR2	anterior gradient 2, protein disulphide isomerase family member	C0004096	Asthma	Abnormality of the immune system; Abnormality of the respiratory system		Immune System Diseases ; Respiratory Tract Diseases	oxidoreductase; surfactant	AlteredExpression	The pro-oncogenic protein anterior gradient 2 (<span class= gene id= 22945652-3-47-51 >AGR2</span>) is a case in point; <span class= gene id= 22945652-3-73-77 >AGR2</span> has been shown using a range of expression platforms to be involved in <span class= disease id= 22945652-3-149-155 >asthma</span>, inflammatory bowel disease, cell transformation, cancer drug resistance and metastatic growth.	22945652	2013
AGR2	anterior gradient 2, protein disulphide isomerase family member	C0007112	Adenocarcinoma of prostate				oxidoreductase; surfactant	AlteredExpression	In tissue sections from radical prostatectomy specimens, immunohistochemical staining of <span class= gene id= 15834940-8-89-93 >AGR2</span> showed markedly increased expression in high-grade prostatic intraepithelial neoplasia and Gleason pattern 3-4 <span class= disease id= 15834940-8-205-229 >prostatic adenocarcinoma</span>.	15834940	2005
AGR2	anterior gradient 2, protein disulphide isomerase family member	C0007112	Adenocarcinoma of prostate				oxidoreductase; surfactant	AlteredExpression	At the RNA and protein level, there was an increase in <span class= gene id= 21144054-6-55-59 >AGR2</span> expression in <span class= disease id= 21144054-6-74-104 >adenocarcinoma of the prostate</span> compared to morphologically normal prostatic glandular epithelium.	21144054	2010
AGR2	anterior gradient 2, protein disulphide isomerase family member	C0282612	Prostatic Intraepithelial Neoplasias			Neoplasms	oxidoreductase; surfactant	AlteredExpression	Using a tissue microarray, this enhanced <span class= gene id= 21144054-7-41-45 >AGR2</span> expression was seen as early as premalignant <span class= disease id= 21144054-7-91-94 >PIN</span> lesions.	21144054	2010
AGR2	anterior gradient 2, protein disulphide isomerase family member	C0282612	Prostatic Intraepithelial Neoplasias			Neoplasms	oxidoreductase; surfactant	AlteredExpression	<span class= gene id= 20945500-6-0-4 >AGR2</span> is highly expressed in prostate cancer compared to benign tissue in particular also in low-grade tumors and <span class= disease id= 20945500-6-113-116 >PIN</span> lesions.	20945500	2010
AGR2	anterior gradient 2, protein disulphide isomerase family member	C0004763	Barrett Esophagus	Abnormality of the digestive system; Neoplasm	614266	Digestive System Diseases	oxidoreductase; surfactant	Biomarker	The results support the deduction that <span class= disease id= 21829465-5-39-41 >BE</span> is a tissue with enhanced glycoprotein synthesis machinery (DPP4, ATP2A3, <span class= gene id= 21829465-5-116-120 >AGR2</span>) designed to provide strong mucosal defenses aimed at resisting gastro-esophageal reflux.	21829465	2011
AGR2	anterior gradient 2, protein disulphide isomerase family member	C0005684	Malignant neoplasm of urinary bladder		109800	Female Urogenital Diseases and Pregnancy Complications ; Male Urogenital Diseases ; Neoplasms	oxidoreductase; surfactant	Biomarker	<span class= gene id= 22072305-12-0-4 >AGR2</span> was <span class= negexp >not detected in the urine of non-cancer and a</span> <span class= disease id= 22072305-12-55-69 >bladder cancer</span> patient.	22072305	2011
AGR2	anterior gradient 2, protein disulphide isomerase family member	C0005695	Bladder Neoplasm	Abnormality of the genitourinary system; Neoplasm		Female Urogenital Diseases and Pregnancy Complications ; Male Urogenital Diseases ; Neoplasms	oxidoreductase; surfactant	Biomarker	<span class= gene id= 22072305-12-0-4 >AGR2</span> was <span class= negexp >not detected in the urine of non-cancer and a</span> <span class= disease id= 22072305-12-55-69 >bladder cancer</span> patient.	22072305	2011
AGR2	anterior gradient 2, protein disulphide isomerase family member	C0007131	Non-Small Cell Lung Carcinoma	Abnormality of the respiratory system; Neoplasm	211980	Neoplasms ; Respiratory Tract Diseases	oxidoreductase; surfactant	AlteredExpression	Nearly all <span class= disease id= 26445321-11-11-16 >NSCLC</span> tumors show <span class= gene id= 26445321-11-29-33 >AGR2</span> expression.	26445321	2015
AGR2	anterior gradient 2, protein disulphide isomerase family member	C0014175	Endometriosis	Abnormality of the genitourinary system		Female Urogenital Diseases and Pregnancy Complications	oxidoreductase; surfactant	GeneticVariation	In contrast, immunostaining for all MIPs was increased in the late secretory endometrial samples of women with <span class= disease id= 22147918-10-111-124 >endometriosis</span> and intense immunostaining was seen for S100A4 in the stroma (P&lt; 0.05) and for <span class= variant dbSNP= rs747523005 genes_norm= 6696 >S100P</span> (P&lt; 0.001) and <span class= gene id= 22147918-10-225-229 >AGR2</s…	22147918	2012
AGR2	anterior gradient 2, protein disulphide isomerase family member	C0017168	Gastroesophageal reflux disease	Abnormality of the digestive system	109350	Digestive System Diseases	oxidoreductase; surfactant	GeneticVariation	The results support the deduction that BE is a tissue with enhanced glycoprotein synthesis machinery (DPP4, ATP2A3, <span class= gene id= 21829465-5-116-120 >AGR2</span>) designed to provide strong mucosal defenses aimed at resisting <span class= disease id= 21829465-5-185-209 >gastro-esophageal reflux</span>.	21829465	2011
AGR2	anterior gradient 2, protein disulphide isomerase family member	C0021100	Bullous impetigo				oxidoreductase; surfactant	Biomarker	Genetic analysis of S. aureus strains showed that accessory gene regulator (agr) 4, exfoliative toxin A (eta) and B (etb) genes, staphylococcal and enterotoxin-like O (selo) gene and agr4 etb selo profiles were predominantly associated with GES, whereas <span class= gene id= 23078129-6-254-258 >agr2</span> eta and agr4 eta selo were more frequently observed with <span class= disease id= 23078129-…	23078129	2013
AGR2	anterior gradient 2, protein disulphide isomerase family member	C0026640	Mouth Neoplasms	Abnormality of head or neck; Neoplasm		Neoplasms ; Stomatognathic Diseases	oxidoreductase; surfactant	AlteredExpression	In addition, Anterior gradient 2 (<span class= gene id= 23834814-4-34-38 >agr2</span>), a pro-oncogenic signaling intermediate, was identified from gene expression profiling, and overexpression of <span class= gene id= 23834814-4-150-154 >AGR2</span> showed a positive correlation with <span class= disease id= 23834814-4-190-200 >oral tumor</span> metastasis.	23834814	2013
AGR2	anterior gradient 2, protein disulphide isomerase family member	C0029925	Ovarian Carcinoma				oxidoreductase; surfactant	Biomarker	<span class= gene id= 21200134-0-0-4 >AGR2</span>, a mucinous <span class= disease id= 21200134-0-17-31 >ovarian cancer</span> marker, promotes cell proliferation and migration.	21200134	2011
AGR2	anterior gradient 2, protein disulphide isomerase family member	C0030305	Pancreatitis	Abnormality of the digestive system; Abnormality of the immune system		Digestive System Diseases	oxidoreductase; surfactant	AlteredExpression	Immunohistochemistry revealed high expression of <span class= gene id= 18829536-4-49-53 >AGR2</span> in neoplastic cells with 98% (56 of 57) positivity on pancreatic cancer and minimal staining in normal and <span class= disease id= 18829536-4-161-173 >pancreatitis</span> tissues.	18829536	2008
AGR2	anterior gradient 2, protein disulphide isomerase family member	C0032927	Precancerous Conditions			Neoplasms	oxidoreductase; surfactant	AlteredExpression	Using a tissue microarray, this enhanced <span class= gene id= 21144054-7-41-45 >AGR2</span> expression was seen as early as <span class= disease id= 21144054-7-78-90 >premalignant</span> PIN lesions.	21144054	2010
AGR2	anterior gradient 2, protein disulphide isomerase family member	C0153381	Malignant neoplasm of mouth			Neoplasms ; Stomatognathic Diseases	oxidoreductase; surfactant	Biomarker	Taken together, our data suggest that <span class= gene id= 23834814-5-38-42 >AGR2</span> may be a novel sensitive biomarker for metastatic <span class= disease id= 23834814-5-93-104 >oral cancer</span>.	23834814	2013
AGR2	anterior gradient 2, protein disulphide isomerase family member	C0220641	Lip and Oral Cavity Carcinoma				oxidoreductase; surfactant	Biomarker	Taken together, our data suggest that <span class= gene id= 23834814-5-38-42 >AGR2</span> may be a novel sensitive biomarker for metastatic <span class= disease id= 23834814-5-93-104 >oral cancer</span>.	23834814	2013
AGR2	anterior gradient 2, protein disulphide isomerase family member	C0242379	Malignant neoplasm of lung			Neoplasms ; Respiratory Tract Diseases	oxidoreductase; surfactant	AlteredExpression	High expression of <span class= gene id= 26445321-0-19-23 >AGR2</span> in <span class= disease id= 26445321-0-27-38 >lung cancer</span> is predictive of poor survival.	26445321	2015
AGR2	anterior gradient 2, protein disulphide isomerase family member	C0262401	Carcinoma of ampulla of Vater				oxidoreductase; surfactant	AlteredExpression	Our findings implicate that <span class= gene id= 25367337-15-28-32 >AGR2</span> expression augments tumor-associated phenotypes by increasing proliferative and invasive capacities of the <span class= disease id= 25367337-15-140-163 >ampulla of Vater cancer</span> cells.	25367337	2014
AGR2	anterior gradient 2, protein disulphide isomerase family member	C0272401	Virchow's node (disorder)				oxidoreductase; surfactant	Biomarker	Breast cancer drivers (ER and cyclin D1) as well as cancer-<span class= disease id= 20525379-17-59-74 >signaling nodes</span> (pSrc, c-Myc, and survivin) were demonstrated to be downstream of <span class= gene id= 20525379-17-141-145 >AGR2</span>.	20525379	2010
AGR2	anterior gradient 2, protein disulphide isomerase family member	C0600327	Toxic Shock Syndrome			Bacterial Infections and Mycoses ; Pathological Conditions, Signs and Symptoms	oxidoreductase; surfactant	Biomarker	Nineteen isolates (33%) were resistant to methicillin, and 12 of these isolates belonged to an emerging <span class= gene id= 20305014-7-104-109 >agr-2</span>, ST5 clone that harbors the <span class= disease id= 20305014-7-138-158 >toxic shock syndrome</span> toxin 1 gene.	20305014	2010
AGR2	anterior gradient 2, protein disulphide isomerase family member	C0684249	Carcinoma of lung		211980		oxidoreductase; surfactant	AlteredExpression	High expression of <span class= gene id= 26445321-0-19-23 >AGR2</span> in <span class= disease id= 26445321-0-27-38 >lung cancer</span> is predictive of poor survival.	26445321	2015
AGR2	anterior gradient 2, protein disulphide isomerase family member	C0685938	Malignant neoplasm of gastrointestinal tract	Abnormality of the digestive system; Neoplasm		Digestive System Diseases ; Neoplasms	oxidoreductase; surfactant	Biomarker	Anterior gradient-2 (<span class= gene id= 22089087-1-21-25 >AGR2</span>) promotes tumor growth, cell migration, and cellular transformation, and is one of the specific mRNA markers for circulating tumor cells in patients with <span class= disease id= 22089087-1-180-203 >gastrointestinal cancer</span>.	22089087	2012
AGR2	anterior gradient 2, protein disulphide isomerase family member	C0686619	Secondary malignant neoplasm of lymph node				oxidoreductase; surfactant	AlteredExpression	High levels of <span class= gene id= 25871396-4-15-19 >AGR2</span> were associated with the T category, pathological grade and <span class= disease id= 25871396-4-80-101 >lymph node metastasis</span> of HNSCC.	25871396	2015
AGR2	anterior gradient 2, protein disulphide isomerase family member	C0699885	Carcinoma of bladder	Abnormality of the genitourinary system; Neoplasm			oxidoreductase; surfactant	Biomarker	<span class= gene id= 22072305-12-0-4 >AGR2</span> was <span class= negexp >not detected in the urine of non-cancer and a</span> <span class= disease id= 22072305-12-55-69 >bladder cancer</span> patient.	22072305	2011
AGR2	anterior gradient 2, protein disulphide isomerase family member	C0699949	airway disease				oxidoreductase; surfactant	Biomarker	This study shows that <span class= gene id= 22403803-12-22-26 >AGR2</span> increases with mucin overproduction in individuals with asthma and in mouse models of allergic <span class= disease id= 22403803-12-122-136 >airway disease</span>.	22403803	2013
AGR2	anterior gradient 2, protein disulphide isomerase family member	C0750952	Biliary Tract Cancer			Digestive System Diseases ; Neoplasms	oxidoreductase; surfactant	AlteredExpression	Thus, we examined the expression of <span class= gene id= 25367337-3-36-40 >AGR2</span> and its tumor-promoting activity in <span class= disease id= 25367337-3-77-97 >biliary tract cancer</span> cells in this study.	25367337	2014
AGR2	anterior gradient 2, protein disulphide isomerase family member	C0919267	ovarian neoplasm	Abnormality of the genitourinary system; Neoplasm		Endocrine System Diseases ; Female Urogenital Diseases and Pregnancy Complications ; Neoplasms	oxidoreductase; surfactant	AlteredExpression	We noted a marked overexpression of <span class= gene id= 21200134-6-36-40 >AGR2</span> mRNA and protein in early stage mucinous <span class= disease id= 21200134-6-82-96 >ovarian tumors</span> compared to normal ovarian tissues and serous type <span class= disease id= 21200134-6-148-162 >ovarian tumors</span> by Western blot analysis and immunohistochemistry.	21200134	2011
AGR2	anterior gradient 2, protein disulphide isomerase family member	C0936223	Metastatic Prostate Carcinoma				oxidoreductase; surfactant	AlteredExpression	We found significant upregulation of <span class= gene id= 24587138-3-37-42 >AGR-2</span> expression in a bone <span class= disease id= 24587138-3-64-90 >metastatic prostate cancer</span> cell line, PC3, following culturing in bone marrow-conditioned medium.	24587138	2014
AGR2	anterior gradient 2, protein disulphide isomerase family member	C1140680	Malignant neoplasm of ovary		167000	Endocrine System Diseases ; Female Urogenital Diseases and Pregnancy Complications ; Neoplasms	oxidoreductase; surfactant	Biomarker	<span class= gene id= 21200134-0-0-4 >AGR2</span>, a mucinous <span class= disease id= 21200134-0-17-31 >ovarian cancer</span> marker, promotes cell proliferation and migration.	21200134	2011
AGR2	anterior gradient 2, protein disulphide isomerase family member	C1168327	High-Grade Prostatic Intraepithelial Neoplasia				oxidoreductase; surfactant	AlteredExpression	In tissue sections from radical prostatectomy specimens, immunohistochemical staining of <span class= gene id= 15834940-8-89-93 >AGR2</span> showed markedly increased expression in <span class= disease id= 15834940-8-134-180 >high-grade prostatic intraepithelial neoplasia</span> and Gleason pattern 3-4 prostatic adenocarcinoma.	15834940	2005
AGR2	anterior gradient 2, protein disulphide isomerase family member	C1168401	Squamous cell carcinoma of the head and neck		275355		oxidoreductase; surfactant	Biomarker	These results suggest that <span class= gene id= 25871396-9-27-31 >AGR2</span> is involved in EMT and self-renewal of CSC and may present a potential therapeutic target (oncotarget) for <span class= disease id= 25871396-9-139-144 >HNSCC</span>.	25871396	2015
AGR2	anterior gradient 2, protein disulphide isomerase family member	C1282496	Metastasis from malignant tumor of prostate				oxidoreductase; surfactant	AlteredExpression	We found significant upregulation of <span class= gene id= 24587138-3-37-42 >AGR-2</span> expression in a bone <span class= disease id= 24587138-3-64-90 >metastatic prostate cancer</span> cell line, PC3, following culturing in bone marrow-conditioned medium.	24587138	2014
AGR2	anterior gradient 2, protein disulphide isomerase family member	C1301034	Pancreatic intraepithelial neoplasia				oxidoreductase; surfactant	AlteredExpression	<span class= gene id= 22945649-0-0-4 >AGR2</span> is a SMAD4-suppressible gene that modulates MUC1 levels and promotes the initiation and progression of <span class= disease id= 22945649-0-108-144 >pancreatic intraepithelial neoplasia</span>.	22945649	2012
AGR2	anterior gradient 2, protein disulphide isomerase family member	C1306460	Primary malignant neoplasm of lung				oxidoreductase; surfactant	AlteredExpression	High expression of <span class= gene id= 26445321-0-19-23 >AGR2</span> in <span class= disease id= 26445321-0-27-38 >lung cancer</span> is predictive of poor survival.	26445321	2015
AGR2	anterior gradient 2, protein disulphide isomerase family member	C1328504	Hormone refractory prostate cancer				oxidoreductase; surfactant	Biomarker	These results suggest that both <span class= gene id= 19773444-13-32-36 >AGR2</span> and MIC-1 play a role in Docetaxel resistance in <span class= disease id= 19773444-13-86-90 >HRPC</span>.	19773444	2009
AGR2	anterior gradient 2, protein disulphide isomerase family member	C1709246	Non-Neoplastic Disorder				oxidoreductase; surfactant	AlteredExpression	In our study, <span class= disease id= 26445321-2-14-28 >non-neoplastic</span> bronchial epithelial cells as well as non-small cell lung cancer (NSCLC) cells express <span class= gene id= 26445321-2-116-120 >AGR2</span> protein.	26445321	2015
AGR2	anterior gradient 2, protein disulphide isomerase family member	C2987142	Pancreatic Intraepithelial Neoplasia-1A				oxidoreductase; surfactant	AlteredExpression	Although <span class= gene id= 25418581-4-9-13 >AGR2</span> expression was not observed in normal pancreas, all pancreatic precursor neoplastic lesions were positive for <span class= gene id= 25418581-4-124-128 >AGR2</span>, even at the earliest stages, including <span class= disease id= 25418581-4-169-208 >pancreatic intraepithelial neoplasia-1A</span>, AGR2 expression was reduced in 27.7% (54/1…	25418581	2014
AGR2	anterior gradient 2, protein disulphide isomerase family member	C3714602	Staphylococcal toxic shock syndrome				oxidoreductase; surfactant	Biomarker	Nineteen isolates (33%) were resistant to methicillin, and 12 of these isolates belonged to an emerging <span class= gene id= 20305014-7-104-109 >agr-2</span>, ST5 clone that harbors the <span class= disease id= 20305014-7-138-158 >toxic shock syndrome</span> toxin 1 gene.	20305014	2010
Symbol	Gene Name	cui	Disease Name	HPO Term	OMIM	Disease Class	Protein Class	Association Type	Sentence in the supporting publication	PMID	PMID Year
ALDH1A3	aldehyde dehydrogenase 1 family member A3	C0026010	Microphthalmos	Abnormality of head or neck; Abnormality of the eye		Congenital, Hereditary, and Neonatal Diseases and Abnormalities ; Eye Diseases	oxidoreductase	GeneticVariation	<span class= gene id= 23312594-0-0-7 >ALDH1A3</span> mutations cause recessive anophthalmia and <span class= disease id= 23312594-0-51-65 >microphthalmia</span>.	23312594	2012
ALDH1A3	aldehyde dehydrogenase 1 family member A3	C0026010	Microphthalmos	Abnormality of head or neck; Abnormality of the eye		Congenital, Hereditary, and Neonatal Diseases and Abnormalities ; Eye Diseases	oxidoreductase	GeneticVariation	Mutations in <span class= gene id= 23646827-0-13-20 >ALDH1A3</span> cause <span class= disease id= 23646827-0-27-41 >microphthalmia</span>.	23646827	2013
ALDH1A3	aldehyde dehydrogenase 1 family member A3	C0026010	Microphthalmos	Abnormality of head or neck; Abnormality of the eye		Congenital, Hereditary, and Neonatal Diseases and Abnormalities ; Eye Diseases	oxidoreductase	Biomarker
ALDH1A3	aldehyde dehydrogenase 1 family member A3	C0026010	Microphthalmos	Abnormality of head or neck; Abnormality of the eye		Congenital, Hereditary, and Neonatal Diseases and Abnormalities ; Eye Diseases	oxidoreductase	GeneticVariation	Novel splice-site and missense mutations in the <span class= gene id= 24568872-0-48-55 >ALDH1A3</span> gene underlying autosomal recessive anophthalmia/<span class= disease id= 24568872-0-105-119 >microphthalmia</span>.	24568872	2014
ALDH1A3	aldehyde dehydrogenase 1 family member A3	C0026010	Microphthalmos	Abnormality of head or neck; Abnormality of the eye		Congenital, Hereditary, and Neonatal Diseases and Abnormalities ; Eye Diseases	oxidoreductase	GeneticVariation	A missense mutation in <span class= gene id= 23881059-0-23-30 >ALDH1A3</span> causes isolated <span class= disease id= 23881059-0-47-61 >microphthalmia</span>/anophthalmia in nine individuals from an inbred Muslim kindred.	23881059	2013
ALDH1A3	aldehyde dehydrogenase 1 family member A3	C0026010	Microphthalmos	Abnormality of head or neck; Abnormality of the eye		Congenital, Hereditary, and Neonatal Diseases and Abnormalities ; Eye Diseases	oxidoreductase	GeneticVariation	<span class= gene id= 23591992-0-0-7 >ALDH1A3</span> loss of function causes bilateral anophthalmia/<span class= disease id= 23591992-0-55-69 >microphthalmia</span> and hypoplasia of the optic nerve and optic chiasm.	23591992	2014
ALDH1A3	aldehyde dehydrogenase 1 family member A3	C0026010	Microphthalmos	Abnormality of head or neck; Abnormality of the eye		Congenital, Hereditary, and Neonatal Diseases and Abnormalities ; Eye Diseases	oxidoreductase	GeneticVariation	Mutations in <span class= gene id= 24777706-0-13-20 >ALDH1A3</span> represent a frequent cause of <span class= disease id= 24777706-0-51-65 >microphthalmia</span>/anophthalmia in consanguineous families.	24777706	2014
ALDH1A3	aldehyde dehydrogenase 1 family member A3	C0026010	Microphthalmos	Abnormality of head or neck; Abnormality of the eye		Congenital, Hereditary, and Neonatal Diseases and Abnormalities ; Eye Diseases	oxidoreductase	GeneticVariation	A homozygous mutation in a consanguineous family consolidates the role of <span class= gene id= 24024553-0-74-81 >ALDH1A3</span> in autosomal recessive <span class= disease id= 24024553-0-105-119 >microphthalmia</span>.	24024553	2013
ALDH1A3	aldehyde dehydrogenase 1 family member A3	C0338502	Hypoplasia of the optic nerve	Abnormality of the eye; Abnormality of the nervous system			oxidoreductase	Biomarker
ALDH1A3	aldehyde dehydrogenase 1 family member A3	C0338502	Hypoplasia of the optic nerve	Abnormality of the eye; Abnormality of the nervous system			oxidoreductase	Biomarker	<span class= gene id= 23591992-0-0-7 >ALDH1A3</span> loss of function causes bilateral anophthalmia/microphthalmia and <span class= disease id= 23591992-0-74-103 >hypoplasia of the optic nerve</span> and optic chiasm.	23591992	2014
ALDH1A3	aldehyde dehydrogenase 1 family member A3	C0038356	Stomach Neoplasms	Abnormality of the digestive system; Neoplasm		Digestive System Diseases ; Neoplasms	oxidoreductase	Biomarker	Chemical genomic screening for methylation-silenced genes in gastric cancer cell lines using 5-aza-2'-deoxycytidine treatment and oligonucleotide microarray.	16367923	2006
ALDH1A3	aldehyde dehydrogenase 1 family member A3	C1855052	MICROPHTHALMIA, ISOLATED 1		251600		oxidoreductase	GermlineCausalMutation
ALDH1A3	aldehyde dehydrogenase 1 family member A3	C3554524	MICROPHTHALMIA, ISOLATED 8		615113		oxidoreductase	GeneticVariation	Novel splice-site and missense mutations in the ALDH1A3 gene underlying autosomal recessive anophthalmia/microphthalmia.	24568872	2014
ALDH1A3	aldehyde dehydrogenase 1 family member A3	C3554524	MICROPHTHALMIA, ISOLATED 8		615113		oxidoreductase	GeneticVariation	Mutations in ALDH1A3 represent a frequent cause of microphthalmia/anophthalmia in consanguineous families.	24777706	2014
ALDH1A3	aldehyde dehydrogenase 1 family member A3	C3554524	MICROPHTHALMIA, ISOLATED 8		615113		oxidoreductase	GeneticVariation	ALDH1A3 mutations cause recessive anophthalmia and microphthalmia.	23312594	2012
ALDH1A3	aldehyde dehydrogenase 1 family member A3	C3554524	MICROPHTHALMIA, ISOLATED 8		615113		oxidoreductase	GeneticVariation	Mutations in ALDH1A3 cause microphthalmia.	23646827	2013
ALDH1A3	aldehyde dehydrogenase 1 family member A3	C3554524	MICROPHTHALMIA, ISOLATED 8		615113		oxidoreductase	GeneticVariation	A homozygous mutation in a consanguineous family consolidates the role of ALDH1A3 in autosomal recessive microphthalmia.	24024553	2013
ALDH1A3	aldehyde dehydrogenase 1 family member A3	C3554524	MICROPHTHALMIA, ISOLATED 8		615113		oxidoreductase	GeneticVariation	A missense mutation in ALDH1A3 causes isolated microphthalmia/anophthalmia in nine individuals from an inbred Muslim kindred.	23881059	2013
ALDH1A3	aldehyde dehydrogenase 1 family member A3	C4020899	Autosomal recessive predisposition				oxidoreductase	Biomarker
ALDH1A3	aldehyde dehydrogenase 1 family member A3	C4280625	Decreased size of eyeball	Abnormality of head or neck; Abnormality of the eye			oxidoreductase	Biomarker
ALDH1A3	aldehyde dehydrogenase 1 family member A3	C4280808	Abnormally small eyeball	Abnormality of head or neck; Abnormality of the eye			oxidoreductase	Biomarker
ALDH1A3	aldehyde dehydrogenase 1 family member A3	C0036341	Schizophrenia	Abnormality of the nervous system	181500	Mental Disorders	oxidoreductase	GeneticVariation	In the present study we chose to investigate 7 genes involved in the synthesis, degradation and transportation of RA, ALDH1A1, ALDH1A2, <span class=gene id=19703508-4-136-143>ALDH1A3</span>, CYP26A1, CYP26B1, CYP26C1 and Transthyretin (TTR), for their roles in the development of <span class=disease id=19703508-4-234-247>schizophrenia</span>.	19703508	2009
ALDH1A3	aldehyde dehydrogenase 1 family member A3	C0003119	Anophthalmos	Abnormality of head or neck; Abnormality of the eye		Congenital, Hereditary, and Neonatal Diseases and Abnormalities ; Eye Diseases	oxidoreductase	GeneticVariation	Mutations in <span class= gene id= 24777706-0-13-20 >ALDH1A3</span> represent a frequent cause of microphthalmia/<span class= disease id= 24777706-0-66-78 >anophthalmia</span> in consanguineous families.	24777706	2014
ALDH1A3	aldehyde dehydrogenase 1 family member A3	C0003119	Anophthalmos	Abnormality of head or neck; Abnormality of the eye		Congenital, Hereditary, and Neonatal Diseases and Abnormalities ; Eye Diseases	oxidoreductase	GeneticVariation	<span class= gene id= 23312594-0-0-7 >ALDH1A3</span> mutations cause recessive <span class= disease id= 23312594-0-34-46 >anophthalmia</span> and microphthalmia.	23312594	2012
ALDH1A3	aldehyde dehydrogenase 1 family member A3	C0003119	Anophthalmos	Abnormality of head or neck; Abnormality of the eye		Congenital, Hereditary, and Neonatal Diseases and Abnormalities ; Eye Diseases	oxidoreductase	GeneticVariation	<span class= gene id= 23591992-0-0-7 >ALDH1A3</span> loss of function causes bilateral <span class= disease id= 23591992-0-42-54 >anophthalmia</span>/microphthalmia and hypoplasia of the optic nerve and optic chiasm.	23591992	2014
ALDH1A3	aldehyde dehydrogenase 1 family member A3	C0003119	Anophthalmos	Abnormality of head or neck; Abnormality of the eye		Congenital, Hereditary, and Neonatal Diseases and Abnormalities ; Eye Diseases	oxidoreductase	GeneticVariation	Novel splice-site and missense mutations in the <span class= gene id= 24568872-0-48-55 >ALDH1A3</span> gene underlying autosomal recessive <span class= disease id= 24568872-0-92-104 >anophthalmia</span>/microphthalmia.	24568872	2014
ALDH1A3	aldehyde dehydrogenase 1 family member A3	C0003119	Anophthalmos	Abnormality of head or neck; Abnormality of the eye		Congenital, Hereditary, and Neonatal Diseases and Abnormalities ; Eye Diseases	oxidoreductase	GeneticVariation	A missense mutation in <span class= gene id= 23881059-0-23-30 >ALDH1A3</span> causes isolated microphthalmia/<span class= disease id= 23881059-0-62-74 >anophthalmia</span> in nine individuals from an inbred Muslim kindred.	23881059	2013
ALDH1A3	aldehyde dehydrogenase 1 family member A3	C0006142	Malignant neoplasm of breast		114480	Neoplasms ; Skin and Connective Tissue Diseases	oxidoreductase	AlteredExpression	Aldehyde dehydrogenase activity of <span class= disease id= 21280157-0-35-48 >breast cancer</span> stem cells is primarily due to isoform <span class= gene id= 21280157-0-88-95 >ALDH1A3</span> and its expression is predictive of metastasis.	21280157	2011
ALDH1A3	aldehyde dehydrogenase 1 family member A3	C0006142	Malignant neoplasm of breast		114480	Neoplasms ; Skin and Connective Tissue Diseases	oxidoreductase	Biomarker	In summary, our results indicate that the prevalence of <span class= gene id= 26687806-12-56-63 >ALDH1A3</span>(+)/CD44(+) tumor cells in <span class= disease id= 26687806-12-90-103 >breast cancer</span> is significantly associated with worse prognostic factors and favors a poor prognosis.	26687806	2015
ALDH1A3	aldehyde dehydrogenase 1 family member A3	C0006142	Malignant neoplasm of breast		114480	Neoplasms ; Skin and Connective Tissue Diseases	oxidoreductase	Biomarker	In summary, <span class= gene id= 25106087-10-12-19 >ALDH1A3</span> induces differential RA signaling in <span class= disease id= 25106087-10-57-70 >breast cancer</span> cells which affects the rate of <span class= disease id= 25106087-10-103-116 >breast cancer</span> progression.	25106087	2014
ALDH1A3	aldehyde dehydrogenase 1 family member A3	C0027627	Neoplasm Metastasis			Neoplasms ; Pathological Conditions, Signs and Symptoms	oxidoreductase	Biomarker	Exogenous RA replaced <span class= gene id= 25106087-7-22-29 >ALDH1A3</span> in inducing the same opposing tumor growth and <span class= disease id= 25106087-7-77-87 >metastasis</span> effects, suggesting that ALDH1A3 mediates these effects by promoting RA signaling.	25106087	2014
ALDH1A3	aldehyde dehydrogenase 1 family member A3	C0027627	Neoplasm Metastasis			Neoplasms ; Pathological Conditions, Signs and Symptoms	oxidoreductase	Biomarker	By the Mann-Whitney U test, the Pearson Chi-square test or Fisher's exact test, it was demonstrated that the prevalence of <span class= gene id= 26687806-8-123-130 >ALDH1A3</span>(+)/CD44(+) cells was closely correlated with larger tumor size (p=0.001), nodal <span class= disease id= 26687806-8-211-221 >metastasis</span> status (p=0.043), more advanced clinical stage (p=0.021) and distant <span c…	26687806	2015
ALDH1A3	aldehyde dehydrogenase 1 family member A3	C0027627	Neoplasm Metastasis			Neoplasms ; Pathological Conditions, Signs and Symptoms	oxidoreductase	AlteredExpression	Aldehyde dehydrogenase activity of breast cancer stem cells is primarily due to isoform <span class= gene id= 21280157-0-88-95 >ALDH1A3</span> and its expression is predictive of <span class= disease id= 21280157-0-132-142 >metastasis</span>.	21280157	2011
ALDH1A3	aldehyde dehydrogenase 1 family member A3	C0678222	Breast Carcinoma	Abnormality of the breast; Neoplasm		Neoplasms ; Skin and Connective Tissue Diseases	oxidoreductase	Biomarker	In summary, our results indicate that the prevalence of <span class= gene id= 26687806-12-56-63 >ALDH1A3</span>(+)/CD44(+) tumor cells in <span class= disease id= 26687806-12-90-103 >breast cancer</span> is significantly associated with worse prognostic factors and favors a poor prognosis.	26687806	2015
ALDH1A3	aldehyde dehydrogenase 1 family member A3	C0678222	Breast Carcinoma	Abnormality of the breast; Neoplasm		Neoplasms ; Skin and Connective Tissue Diseases	oxidoreductase	Biomarker	In summary, <span class= gene id= 25106087-10-12-19 >ALDH1A3</span> induces differential RA signaling in <span class= disease id= 25106087-10-57-70 >breast cancer</span> cells which affects the rate of <span class= disease id= 25106087-10-103-116 >breast cancer</span> progression.	25106087	2014
ALDH1A3	aldehyde dehydrogenase 1 family member A3	C0678222	Breast Carcinoma	Abnormality of the breast; Neoplasm		Neoplasms ; Skin and Connective Tissue Diseases	oxidoreductase	AlteredExpression	Aldehyde dehydrogenase activity of <span class= disease id= 21280157-0-35-48 >breast cancer</span> stem cells is primarily due to isoform <span class= gene id= 21280157-0-88-95 >ALDH1A3</span> and its expression is predictive of metastasis.	21280157	2011
ALDH1A3	aldehyde dehydrogenase 1 family member A3	C0017638	Glioma	Abnormality of the nervous system; Neoplasm		Neoplasms	oxidoreductase	Biomarker	<span class= gene id= 26575197-0-0-7 >ALDH1A3</span>: A Marker of Mesenchymal Phenotype in <span class= disease id= 26575197-0-46-53 >Gliomas</span> Associated with Cell Invasion.	26575197	2015
ALDH1A3	aldehyde dehydrogenase 1 family member A3	C0017638	Glioma	Abnormality of the nervous system; Neoplasm		Neoplasms	oxidoreductase	Biomarker	Taken together, our data suggest that two subtypes of GSCs, harboring distinct metabolic signaling pathways, represent intertumoral <span class= disease id= 23650391-12-132-138 >glioma</span> heterogeneity and highlight previously unidentified roles of <span class= gene id= 23650391-12-200-207 >ALDH1A3</span>-associated signaling that promotes aberrant proliferation of Mes HGGs and GSCs.	23650391	2013
ALDH1A3	aldehyde dehydrogenase 1 family member A3	C0376358	Malignant neoplasm of prostate	Abnormality of the genitourinary system	176807	Male Urogenital Diseases ; Neoplasms	oxidoreductase	Biomarker	Androgen regulation of aldehyde dehydrogenase 1A3 (<span class= gene id= 17526768-0-51-58 >ALDH1A3</span>) in the androgen-responsive human <span class= disease id= 17526768-0-93-108 >prostate cancer</span> cell line LNCaP.	17526768	2007
ALDH1A3	aldehyde dehydrogenase 1 family member A3	C0376358	Malignant neoplasm of prostate	Abnormality of the genitourinary system	176807	Male Urogenital Diseases ; Neoplasms	oxidoreductase	Biomarker	MiR-187 Targets the Androgen-Regulated Gene <span class= gene id= 25969992-0-44-51 >ALDH1A3</span> in <span class= disease id= 25969992-0-55-70 >Prostate Cancer</span>.	25969992	2015
ALDH1A3	aldehyde dehydrogenase 1 family member A3	C0600139	Prostate carcinoma				oxidoreductase	Biomarker	Androgen regulation of aldehyde dehydrogenase 1A3 (<span class= gene id= 17526768-0-51-58 >ALDH1A3</span>) in the androgen-responsive human <span class= disease id= 17526768-0-93-108 >prostate cancer</span> cell line LNCaP.	17526768	2007
ALDH1A3	aldehyde dehydrogenase 1 family member A3	C0600139	Prostate carcinoma				oxidoreductase	Biomarker	MiR-187 Targets the Androgen-Regulated Gene <span class= gene id= 25969992-0-44-51 >ALDH1A3</span> in <span class= disease id= 25969992-0-55-70 >Prostate Cancer</span>.	25969992	2015
ALDH1A3	aldehyde dehydrogenase 1 family member A3	C0812413	Malignant Pleural Mesothelioma	Abnormality of the respiratory system; Neoplasm			oxidoreductase	AlteredExpression	At the transcript level, the cisplatin + DEAB-resistant cells showed upregulated mRNA expression levels for ALDH1A2, <span class= gene id= 24884875-8-117-124 >ALDH1A3</span> isozymes and CD44 indicating the involvement of these markers in conferring chemoresistance in both ALDH(high) and ALDH(low) fractions of the three <span class= disease id= 24884875-8-273-276 >MPM</span> cell lines.	24884875	2014
ALDH1A3	aldehyde dehydrogenase 1 family member A3	C0812413	Malignant Pleural Mesothelioma	Abnormality of the respiratory system; Neoplasm			oxidoreductase	AlteredExpression	Expression of the <span class= gene id= 25868979-2-18-25 >ALDH1A3</span> isoform was invariably enriched in purified ALDH(bright) cells from multiple <span class= disease id= 25868979-2-103-106 >MPM</span> cell lines and accounted for the enzymatic activity of those cells.	25868979	2015
ALDH1A3	aldehyde dehydrogenase 1 family member A3	C1510586	Autism Spectrum Disorders	Abnormality of the nervous system	209850	Mental Disorders	oxidoreductase	GeneticVariation	Very recently, homozygous variations within <span class= gene id= 24024553-3-44-51 >ALDH1A3</span> have been associated with autosomal recessive microphthalmia with or without cysts or coloboma, and with variable subphenotypes of developmental delay/<span class= disease id= 24024553-3-203-227 >autism spectrum disorder</span> in eight families.	24024553	2013
ALDH1A3	aldehyde dehydrogenase 1 family member A3	C1510586	Autism Spectrum Disorders	Abnormality of the nervous system	209850	Mental Disorders	oxidoreductase	Biomarker	Whole-Exome Sequencing in a South American Cohort Links <span class= gene id= 26352270-0-56-63 >ALDH1A3</span>, FOXN1 and Retinoic Acid Regulation Pathways to <span class= disease id= 26352270-0-112-137 >Autism Spectrum Disorders</span>.	26352270	2015
ALDH1A3	aldehyde dehydrogenase 1 family member A3	C3539878	Triple Negative Breast Neoplasms			Neoplasms ; Skin and Connective Tissue Diseases	oxidoreductase	AlteredExpression	This suggests a potential link between <span class= gene id= 25106087-4-39-46 >ALDH1A3</span> expression and RA signaling especially in aggressive and/or <span class= disease id= 25106087-4-107-137 >triple-negative breast cancers</span>.	25106087	2014
ALDH1A3	aldehyde dehydrogenase 1 family member A3	C3539878	Triple Negative Breast Neoplasms			Neoplasms ; Skin and Connective Tissue Diseases	oxidoreductase	AlteredExpression	No significant association was found for <span class= gene id= 26462023-7-41-48 >ALDH1A3</span>.Our study suggests high expression of ALDH1A1 mRNA in tumor tissues may be an independent predictor of a favorable <span class= disease id= 26462023-7-164-168 >TNBC</span> outcome.	26462023	2015
ALDH1A3	aldehyde dehydrogenase 1 family member A3	C3714506	Meckel syndrome type 1		249000		oxidoreductase	Biomarker	In conclusion, <span class= gene id= 26575197-12-15-22 >ALDH1A3</span> can serve as a novel marker of <span class= disease id= 26575197-12-54-57 >Mes</span> phenotype in gliomas with potential clinical prognostic value.	26575197	2015
ALDH1A3	aldehyde dehydrogenase 1 family member A3	C3714506	Meckel syndrome type 1		249000		oxidoreductase	Biomarker	Inhibition of <span class= gene id= 23650391-13-14-21 >ALDH1A3</span>-mediated pathways therefore might provide a promising therapeutic approach for a subset of HGGs with the <span class= disease id= 23650391-13-127-130 >Mes</span> signature.	23650391	2013
ALDH1A3	aldehyde dehydrogenase 1 family member A3	C0000768	Congenital Abnormality			Congenital, Hereditary, and Neonatal Diseases and Abnormalities	oxidoreductase	Biomarker	We demonstrate that <span class= gene id= 14623956-2-20-26 >Raldh3</span> knockout in mouse suppresses RA synthesis and causes <span class= disease id= 14623956-2-80-93 >malformations</span> restricted to ocular and nasal regions, which are similar to those observed in vitamin A-deficient fetuses and/or in retinoid receptor mutants.	14623956	2004
ALDH1A3	aldehyde dehydrogenase 1 family member A3	C0001418	Adenocarcinoma			Neoplasms	oxidoreductase	AlteredExpression	Unexpectedly, <span class= gene id= 24907115-10-14-21 >ALDH1A3</span> was highly expressed in female, never smokers, well-differentiated tumors, or <span class= disease id= 24907115-10-100-114 >adenocarcinoma</span>.	24907115	2015
ALDH1A3	aldehyde dehydrogenase 1 family member A3	C0002893	Refractory anemias	Abnormality of blood and blood-forming tissues		Hemic and Lymphatic Diseases	oxidoreductase	Biomarker	In summary, <span class= gene id= 25106087-10-12-19 >ALDH1A3</span> induces differential <span class= disease id= 25106087-10-41-43 >RA</span> signaling in breast cancer cells which affects the rate of breast cancer progression.	25106087	2014
ALDH1A3	aldehyde dehydrogenase 1 family member A3	C0003873	Rheumatoid Arthritis	Abnormality of the skeletal system	607218,180300	Immune System Diseases ; Musculoskeletal Diseases ; Skin and Connective Tissue Diseases	oxidoreductase	Biomarker	In summary, <span class= gene id= 25106087-10-12-19 >ALDH1A3</span> induces differential <span class= disease id= 25106087-10-41-43 >RA</span> signaling in breast cancer cells which affects the rate of breast cancer progression.	25106087	2014
ALDH1A3	aldehyde dehydrogenase 1 family member A3	C0005684	Malignant neoplasm of urinary bladder		109800	Female Urogenital Diseases and Pregnancy Complications ; Male Urogenital Diseases ; Neoplasms	oxidoreductase	PostTranslationalModification	HOXA9, ISL1 and <span class= gene id= 23436614-0-16-23 >ALDH1A3</span> methylation patterns as prognostic markers for nonmuscle invasive <span class= disease id= 23436614-0-90-104 >bladder cancer</span>: array-based DNA methylation and expression profiling.	23436614	2013
ALDH1A3	aldehyde dehydrogenase 1 family member A3	C0005695	Bladder Neoplasm	Abnormality of the genitourinary system; Neoplasm		Female Urogenital Diseases and Pregnancy Complications ; Male Urogenital Diseases ; Neoplasms	oxidoreductase	PostTranslationalModification	HOXA9, ISL1 and <span class= gene id= 23436614-0-16-23 >ALDH1A3</span> methylation patterns as prognostic markers for nonmuscle invasive <span class= disease id= 23436614-0-90-104 >bladder cancer</span>: array-based DNA methylation and expression profiling.	23436614	2013
ALDH1A3	aldehyde dehydrogenase 1 family member A3	C0007131	Non-Small Cell Lung Carcinoma	Abnormality of the respiratory system; Neoplasm	211980	Neoplasms ; Respiratory Tract Diseases	oxidoreductase	AlteredExpression	Our data show that <span class= gene id= 24907115-12-19-26 >ALDH1A3</span> is the predominant ALDH isozyme responsible for ALDH activity and tumorigenicity in most <span class= disease id= 24907115-12-116-121 >NSCLC</span>s, and that inhibiting either <span class= gene id= 24907115-12-151-158 >ALDH1A3</span> or the STAT3 pathway are potential therapeutic strategies to eliminate the ALDH(+) subpop…	24907115	2015
ALDH1A3	aldehyde dehydrogenase 1 family member A3	C0008297	Choanal Atresia	Abnormality of head or neck		Congenital, Hereditary, and Neonatal Diseases and Abnormalities ; Otorhinolaryngologic Diseases ; Respiratory Tract Diseases	oxidoreductase	GeneticVariation	<span class= gene id= 14623956-3-0-6 >Raldh3</span> knockout notably causes <span class= disease id= 14623956-3-31-46 >choanal atresia</span> (<span class= disease id= 14623956-3-48-50 >CA</span>), which is responsible for respiratory distress and death of <span class= gene id= 14623956-3-112-118 >Raldh3</span>-null mutants at birth.	14623956	2004
ALDH1A3	aldehyde dehydrogenase 1 family member A3	C0010709	Cyst			Neoplasms ; Pathological Conditions, Signs and Symptoms	oxidoreductase	GeneticVariation	Very recently, homozygous variations within <span class= gene id= 24024553-3-44-51 >ALDH1A3</span> have been associated with autosomal recessive microphthalmia with or without <span class= disease id= 24024553-3-129-134 >cysts</span> or coloboma, and with variable subphenotypes of developmental delay/autism spectrum disorder in eight families.	24024553	2013
ALDH1A3	aldehyde dehydrogenase 1 family member A3	C0018798	Congenital Heart Defects	Abnormality of the cardiovascular system	140500,234750	Cardiovascular Diseases ; Congenital, Hereditary, and Neonatal Diseases and Abnormalities	oxidoreductase	Biomarker	Using a combination of homozygosity mapping, exome sequencing, and Sanger sequencing, we identified homozygosity for one splice-site and two missense mutations in the gene encoding the A3 isoform of the aldehyde dehydrogenase 1 (<span class= gene id= 23312594-4-229-236 >ALDH1A3</span>) in three consanguineous families segregating A/M with occasional orbital cystic, neurological, and <span class= …	23312594	2012
ALDH1A3	aldehyde dehydrogenase 1 family member A3	C0025202	melanoma	Abnormality of the integument; Neoplasm		Neoplasms	oxidoreductase	Biomarker	The secretome of senescent melanoma cells induces a panel of 52 genes, involved in cell movement and cell/cell interaction, among which AXL and <span class= gene id= 24344100-3-144-151 >ALDH1A3</span> have been implicated in <span class= disease id= 24344100-3-176-184 >melanoma</span> development.	24344100	2014
ALDH1A3	aldehyde dehydrogenase 1 family member A3	C0032460	Polycystic Ovary Syndrome	Abnormality of the genitourinary system	184700	Endocrine System Diseases ; Female Urogenital Diseases and Pregnancy Complications ; Neoplasms	oxidoreductase	AlteredExpression	Included in the cohort of genes with increased mRNA abundance in <span class= disease id= 12734205-8-65-69 >PCOS</span> theca cells were <span class= gene id= 12734205-8-87-111 >aldehyde dehydrogenase 6</span> and retinol dehydrogenase 2, which play a role in all-trans-retinoic acid biosynthesis and the transcription factor GATA6.	12734205	2003
ALDH1A3	aldehyde dehydrogenase 1 family member A3	C0235974	Pancreatic carcinoma		260350		oxidoreductase	AlteredExpression	As aldehyde dehydrogenase (ALDH) activity is a key feature of cancer stem cells, our results indicate that a member of the ALDH superfamily, <span class= gene id= 24053169-7-141-148 >ALDH1A3</span>, may be upregulated in <span class= disease id= 24053169-7-172-189 >pancreatic cancer</span>, where it could mark pancreatic cancer stem cells.	24053169	2013
ALDH1A3	aldehyde dehydrogenase 1 family member A3	C0242379	Malignant neoplasm of lung			Neoplasms ; Respiratory Tract Diseases	oxidoreductase	Biomarker	In addition, metabolic genes such as <span class= gene id= 24047698-5-37-44 >ALDH1A3</span> (a candidate marker for <span class= disease id= 24047698-5-69-80 >lung cancer</span> cells with CSC-like properties) were identified.	24047698	2014
ALDH1A3	aldehyde dehydrogenase 1 family member A3	C0278488	Carcinoma breast stage IV				oxidoreductase	Biomarker	Our results, therefore, identify <span class= gene id= 21280157-8-33-40 >ALDH1A3</span> as a novel CSC marker with potential clinical prognostic applicability, and demonstrate a clear correlation between CSC prevalence and the development of <span class= disease id= 21280157-8-195-219 >metastatic breast cancer</span>.	21280157	2011
ALDH1A3	aldehyde dehydrogenase 1 family member A3	C0346647	Malignant neoplasm of pancreas	Abnormality of the digestive system; Neoplasm		Digestive System Diseases ; Endocrine System Diseases ; Neoplasms	oxidoreductase	AlteredExpression	As aldehyde dehydrogenase (ALDH) activity is a key feature of cancer stem cells, our results indicate that a member of the ALDH superfamily, <span class= gene id= 24053169-7-141-148 >ALDH1A3</span>, may be upregulated in <span class= disease id= 24053169-7-172-189 >pancreatic cancer</span>, where it could mark pancreatic cancer stem cells.	24053169	2013
ALDH1A3	aldehyde dehydrogenase 1 family member A3	C0424605	Developmental delay (disorder)				oxidoreductase	GeneticVariation	Very recently, homozygous variations within <span class= gene id= 24024553-3-44-51 >ALDH1A3</span> have been associated with autosomal recessive microphthalmia with or without cysts or coloboma, and with variable subphenotypes of <span class= disease id= 24024553-3-183-202 >developmental delay</span>/autism spectrum disorder in eight families.	24024553	2013
ALDH1A3	aldehyde dehydrogenase 1 family member A3	C0476273	Respiratory distress	Abnormality of the respiratory system			oxidoreductase	GeneticVariation	<span class= gene id= 14623956-3-0-6 >Raldh3</span> knockout notably causes choanal atresia (CA), which is responsible for <span class= disease id= 14623956-3-78-98 >respiratory distress</span> and death of <span class= gene id= 14623956-3-112-118 >Raldh3</span>-null mutants at birth.	14623956	2004
ALDH1A3	aldehyde dehydrogenase 1 family member A3	C0524528	Pervasive Development Disorder			Mental Disorders	oxidoreductase	GeneticVariation	Very recently, homozygous variations within <span class= gene id= 24024553-3-44-51 >ALDH1A3</span> have been associated with autosomal recessive microphthalmia with or without cysts or coloboma, and with variable subphenotypes of developmental delay/<span class= disease id= 24024553-3-203-227 >autism spectrum disorder</span> in eight families.	24024553	2013
ALDH1A3	aldehyde dehydrogenase 1 family member A3	C0557874	Global developmental delay	Abnormality of the nervous system			oxidoreductase	GeneticVariation	Very recently, homozygous variations within <span class= gene id= 24024553-3-44-51 >ALDH1A3</span> have been associated with autosomal recessive microphthalmia with or without cysts or coloboma, and with variable subphenotypes of <span class= disease id= 24024553-3-183-202 >developmental delay</span>/autism spectrum disorder in eight families.	24024553	2013
ALDH1A3	aldehyde dehydrogenase 1 family member A3	C0684249	Carcinoma of lung		211980		oxidoreductase	Biomarker	In addition, metabolic genes such as <span class= gene id= 24047698-5-37-44 >ALDH1A3</span> (a candidate marker for <span class= disease id= 24047698-5-69-80 >lung cancer</span> cells with CSC-like properties) were identified.	24047698	2014
ALDH1A3	aldehyde dehydrogenase 1 family member A3	C0699885	Carcinoma of bladder	Abnormality of the genitourinary system; Neoplasm			oxidoreductase	PostTranslationalModification	HOXA9, ISL1 and <span class= gene id= 23436614-0-16-23 >ALDH1A3</span> methylation patterns as prognostic markers for nonmuscle invasive <span class= disease id= 23436614-0-90-104 >bladder cancer</span>: array-based DNA methylation and expression profiling.	23436614	2013
ALDH1A3	aldehyde dehydrogenase 1 family member A3	C1306460	Primary malignant neoplasm of lung				oxidoreductase	Biomarker	In addition, metabolic genes such as <span class= gene id= 24047698-5-37-44 >ALDH1A3</span> (a candidate marker for <span class= disease id= 24047698-5-69-80 >lung cancer</span> cells with CSC-like properties) were identified.	24047698	2014
ALDH1A3	aldehyde dehydrogenase 1 family member A3	C1458155	Mammary Neoplasms	Abnormality of the breast; Neoplasm		Neoplasms ; Skin and Connective Tissue Diseases	oxidoreductase	AlteredExpression	Immunohistological studies with fixed patient <span class= disease id= 21280157-7-46-58 >breast tumor</span> samples revealed that <span class= gene id= 21280157-7-81-88 >ALDH1A3</span> expression in patient <span class= disease id= 21280157-7-111-124 >breast tumors</span> correlates significantly with tumor grade, metastasis, and cancer stage.	21280157	2011
ALDH1A3	aldehyde dehydrogenase 1 family member A3	C1514422	Primary Glioblastoma				oxidoreductase	PostTranslationalModification	Genome-wide DNA methylation profiling identifies <span class= gene id= 22960273-0-49-56 >ALDH1A3</span> promoter methylation as a prognostic predictor in G-CIMP- <span class= disease id= 22960273-0-115-135 >primary glioblastoma</span>.	22960273	2012
ALDH1A3	aldehyde dehydrogenase 1 family member A3	C1997217	Low grade glioma				oxidoreductase	AlteredExpression	Expression of <span class= gene id= 23650391-9-14-21 >ALDH1A3</span> was also increased in clinical HGG compared with <span class= disease id= 23650391-9-71-87 >low-grade glioma</span> or normal brain tissue.	23650391	2013
Symbol	Gene Name	cui	Disease Name	HPO Term	OMIM	Disease Class	Protein Class	Association Type	Sentence in the supporting publication	PMID	PMID Year
ASF1B	anti-silencing function 1B histone chaperone	C0006142	Malignant neoplasm of breast		114480	Neoplasms ; Skin and Connective Tissue Diseases	nucleic acid binding	Biomarker	<span class= gene id= 21179005-0-0-5 >Asf1b</span>, the necessary Asf1 isoform for proliferation, is predictive of outcome in <span class= disease id= 21179005-0-81-94 >breast cancer</span>.	21179005	2010
ASF1B	anti-silencing function 1B histone chaperone	C0678222	Breast Carcinoma	Abnormality of the breast; Neoplasm		Neoplasms ; Skin and Connective Tissue Diseases	nucleic acid binding	Biomarker	<span class= gene id= 21179005-0-0-5 >Asf1b</span>, the necessary Asf1 isoform for proliferation, is predictive of outcome in <span class= disease id= 21179005-0-81-94 >breast cancer</span>.	21179005	2010
Symbol	Gene Name	cui	Disease Name	HPO Term	OMIM	Disease Class	Protein Class	Association Type	Sentence in the supporting publication	PMID	PMID Year
ASPM	abnormal spindle microtubule assembly	C1837501	Microcephaly, Primary Autosomal Recessive, 5		608716		cytoskeletal protein	Biomarker
ASPM	abnormal spindle microtubule assembly	C1837501	Microcephaly, Primary Autosomal Recessive, 5		608716		cytoskeletal protein	Biomarker
ASPM	abnormal spindle microtubule assembly	C1837501	Microcephaly, Primary Autosomal Recessive, 5		608716		cytoskeletal protein	GeneticVariation	Our investigation enabled us to detect homozygosity at MCPH1 (Microcephalin) in eight families, at <span class= gene id= 20978018-7-99-104 >MCPH5</span> (<span class= disease id= 20978018-7-106-110 >ASPM</span>) in thirtheen families.	20978018	2011
ASPM	abnormal spindle microtubule assembly	C0010606	Adenoid Cystic Carcinoma			Neoplasms	cytoskeletal protein	Biomarker	Genes associated with early development, apoptosis and cell cycle regulation define a gene expression profile of adenoid cystic carcinoma.	16762588	2005
ASPM	abnormal spindle microtubule assembly	C0032460	Polycystic Ovary Syndrome	Abnormality of the genitourinary system	184700	Endocrine System Diseases ; Female Urogenital Diseases and Pregnancy Complications ; Neoplasms	cytoskeletal protein	Biomarker	Progesterone resistance in PCOS endometrium: a microarray analysis in clomiphene citrate-treated and artificial menstrual cycles.	21411543	2011
ASPM	abnormal spindle microtubule assembly	C0036095	Salivary Gland Neoplasms	Abnormality of head or neck; Neoplasm		Neoplasms ; Stomatognathic Diseases	cytoskeletal protein	Biomarker	Genes associated with early development, apoptosis and cell cycle regulation define a gene expression profile of adenoid cystic carcinoma.	16762588	2005
ASPM	abnormal spindle microtubule assembly	C1855081	MICROCEPHALY, PRIMARY AUTOSOMAL RECESSIVE, 1		251200		cytoskeletal protein	GermlineCausalMutation
ASPM	abnormal spindle microtubule assembly	C0025958	Microcephaly			Congenital, Hereditary, and Neonatal Diseases and Abnormalities ; Musculoskeletal Diseases ; Nervous System Diseases	cytoskeletal protein	GeneticVariation	Borderline microcephaly at birth, borderline-normal intellectual efficiency, and brain malformations can occur in <span class= gene id= 19770472-15-114-118 >ASPM</span>-related primary hereditary <span class= disease id= 19770472-15-146-158 >microcephaly</span>.	19770472	2009
ASPM	abnormal spindle microtubule assembly	C0025958	Microcephaly			Congenital, Hereditary, and Neonatal Diseases and Abnormalities ; Musculoskeletal Diseases ; Nervous System Diseases	cytoskeletal protein	GeneticVariation	<span class=gene id=15355437>ASPM</span> mutations is associated with <span class=disease id=15355437>microcephaly</span>	15355437	2005
ASPM	abnormal spindle microtubule assembly	C0025958	Microcephaly			Congenital, Hereditary, and Neonatal Diseases and Abnormalities ; Musculoskeletal Diseases ; Nervous System Diseases	cytoskeletal protein	Biomarker	The identification of UBE3A as an <span class= gene id= 21633703-9-34-38 >ASPM</span> interactor is not surprising as more than 80% of Angelman syndrome patients have <span class= disease id= 21633703-9-120-132 >microcephaly</span>.	21633703	2011
ASPM	abnormal spindle microtubule assembly	C0025958	Microcephaly			Congenital, Hereditary, and Neonatal Diseases and Abnormalities ; Musculoskeletal Diseases ; Nervous System Diseases	cytoskeletal protein	GeneticVariation	identification of all 19 mutations in a cohort of 23 consanguineous families with autosomal recessive primary microcephaly	14574646	2003
ASPM	abnormal spindle microtubule assembly	C0025958	Microcephaly			Congenital, Hereditary, and Neonatal Diseases and Abnormalities ; Musculoskeletal Diseases ; Nervous System Diseases	cytoskeletal protein	AlteredExpression	The <span class= disease id= 15972725-0-4-16 >microcephaly</span> <span class= gene id= 15972725-0-17-21 >ASPM</span> gene is expressed in proliferating tissues and encodes for a mitotic spindle protein.	15972725	2005
ASPM	abnormal spindle microtubule assembly	C0025958	Microcephaly			Congenital, Hereditary, and Neonatal Diseases and Abnormalities ; Musculoskeletal Diseases ; Nervous System Diseases	cytoskeletal protein	GeneticVariation	Sex-dependent association of common variants of microcephaly genes with brain structure.	20080800	2010
ASPM	abnormal spindle microtubule assembly	C0025958	Microcephaly			Congenital, Hereditary, and Neonatal Diseases and Abnormalities ; Musculoskeletal Diseases ; Nervous System Diseases	cytoskeletal protein	Biomarker	Here, we report that in Aspm mutant mice, truncated <span class= gene id= 20823249-4-52-56 >Aspm</span> proteins similar to those causing <span class= disease id= 20823249-4-91-103 >microcephaly</span> in humans fail to localize to the midbody during M-phase and cause mild <span class= disease id= 20823249-4-176-188 >microcephaly</span>.	20823249	2010
ASPM	abnormal spindle microtubule assembly	C0025958	Microcephaly			Congenital, Hereditary, and Neonatal Diseases and Abnormalities ; Musculoskeletal Diseases ; Nervous System Diseases	cytoskeletal protein	GeneticVariation	MCPH1 and abnormal spindle-like <span class=disease id=18204051-2-32-36>MCPH</span> associated (<span class=gene id=18204051-2-49-53>ASPM</span>) are the two known <span class=disease id=18204051-2-73-77>MCPH</span> causing genes that were suggested undergone recent positive selection in human populations.	18204051	2008
ASPM	abnormal spindle microtubule assembly	C0025958	Microcephaly			Congenital, Hereditary, and Neonatal Diseases and Abnormalities ; Musculoskeletal Diseases ; Nervous System Diseases	cytoskeletal protein	GeneticVariation	We analyzed the molecular evolution of four genes associated with <span class= disease id= 20961963-4-66-78 >microcephaly</span> (<span class= gene id= 20961963-4-80-84 >ASPM</span>, CDK5RAP2, CENPJ, MCPH1) across 21 species representing all major clades of anthropoid primates.	20961963	2011
ASPM	abnormal spindle microtubule assembly	C0025958	Microcephaly			Congenital, Hereditary, and Neonatal Diseases and Abnormalities ; Musculoskeletal Diseases ; Nervous System Diseases	cytoskeletal protein	GeneticVariation	Speculations based on studies of the human abnormal-spindle-like, <span class= disease id= 16563589-26-66-78 >microcephaly</span>-associated (<span class= gene id= 16563589-26-91-95 >ASPM</span>) gene, the <span class= disease id= 16563589-26-107-119 >microcephaly</span> primary autosomal recessive (MCPH) gene, and the forkhead box p2 (FOXP2) gene are made and incorporated into what is termed The…	16563589	2006
ASPM	abnormal spindle microtubule assembly	C2239176	Liver carcinoma	Abnormality of the digestive system; Neoplasm	114550	Digestive System Diseases ; Neoplasms	cytoskeletal protein	Biomarker	We used quantitative RT-PCR in a cohort of normal liver tissue (n = 8), hepatitis C virus (HCV)-induced chronic liver disease (n = 9), and <span class= disease id= 22539975-9-139-142 >HCC</span> (n = 7) to validate co-expressions of several well-connected genes, namely <span class= gene id= 22539975-9-218-222 >ASPM</span>, CDKN3, NEK2, RACGAP1, and TOP2A.	22539975	2012
ASPM	abnormal spindle microtubule assembly	C2239176	Liver carcinoma	Abnormality of the digestive system; Neoplasm	114550	Digestive System Diseases ; Neoplasms	cytoskeletal protein	AlteredExpression	<span class=gene id=18676753>ASPM</span> has a role in vascular invasion, early recurrence, and poor prognosis of <span class=disease id=18676753>hepatocellular carcinoma</span>	18676753	2008
ASPM	abnormal spindle microtubule assembly	C0036341	Schizophrenia	Abnormality of the nervous system	181500	Mental Disorders	cytoskeletal protein	GeneticVariation	The data most supportive for linkage to <span class= disease id= 10924404-5-40-53 >schizophrenia</span> were from chromosome 6q; logistic-regression analysis of linkage allowing for intersample heterogeneity produced an empirical P value &lt;.0002 with, or P=.0004 without, inclusion of the sample that produced the first positive report in this region; the maximum NPL score in this region was 2.47…	10924404	2000
ASPM	abnormal spindle microtubule assembly	C0036341	Schizophrenia	Abnormality of the nervous system	181500	Mental Disorders	cytoskeletal protein	GeneticVariation	The polymorphisms were genotyped in 589 individuals to form samples for Transmission Disequilibrium Test (TDT) analysis (176 unrelated probands, 145 with both parents and 30 with one parent genotyped), linkage analysis (49 families with 54 independent affected sib pairs [<span class= gene id= 12497613-3-272-275 >ASP</span>s]), and case-control analyses (67 familial cases with a first-degree <span…	12497613	2003
ASPM	abnormal spindle microtubule assembly	C0036341	Schizophrenia	Abnormality of the nervous system	181500	Mental Disorders	cytoskeletal protein	GeneticVariation	Polymorphisms in genes involved in neurodevelopment may be associated with altered brain morphology in schizophrenia: preliminary evidence.	19054571	2007
ASPM	abnormal spindle microtubule assembly	C3711387	Autosomal Recessive Primary Microcephaly				cytoskeletal protein	Biomarker	A wide ethnic distribution was observed, including the first reported patients with <span class= gene id= 23611254-9-84-88 >ASPM</span>-related <span class= disease id= 23611254-9-97-101 >MCPH</span> of Hispanic descent.	23611254	2013
ASPM	abnormal spindle microtubule assembly	C3711387	Autosomal Recessive Primary Microcephaly				cytoskeletal protein	GeneticVariation	Genetic studies of <span class= disease id= 16673149-0-19-59 >autosomal recessive primary microcephaly</span> in 33 Pakistani families: Novel sequence variants in <span class= gene id= 16673149-0-113-117 >ASPM</span> gene.	16673149	2006
ASPM	abnormal spindle microtubule assembly	C3711387	Autosomal Recessive Primary Microcephaly				cytoskeletal protein	GeneticVariation	Human <span class= disease id= 16141009-1-6-46 >autosomal recessive primary microcephaly</span> (<span class= disease id= 16141009-1-48-52 >MCPH</span>) is a heterogeneous disorder with at least six genetic loci (MCPH1-6), with <span class= gene id= 16141009-1-129-134 >MCPH5</span>, caused by <span class= gene id= 16141009-1-146-150 >ASPM</span> mutation, being the most common.	16141009	2006
ASPM	abnormal spindle microtubule assembly	C3711387	Autosomal Recessive Primary Microcephaly				cytoskeletal protein	Biomarker	<span class= disease id= 11067780-0-0-40 >Primary autosomal recessive microcephaly</span>: <span class= gene id= 11067780-0-42-47 >MCPH5</span> maps to 1q25-q32.	11067780	2000
ASPM	abnormal spindle microtubule assembly	C3711387	Autosomal Recessive Primary Microcephaly				cytoskeletal protein	GeneticVariation	Here we show that the most common cause of <span class= disease id= 12355089-4-43-47 >MCPH</span> is homozygous mutation of <span class= gene id= 12355089-4-74-78 >ASPM</span>, the human ortholog of the Drosophila melanogaster abnormal spindle gene (asp), which is essential for normal mitotic spindle function in embryonic neuroblasts.	12355089	2002
ASPM	abnormal spindle microtubule assembly	C3711387	Autosomal Recessive Primary Microcephaly				cytoskeletal protein	GeneticVariation	Contribution of <span class= gene id= 21668957-4-16-20 >ASPM</span> and WDR62 gene mutations in <span class= disease id= 21668957-4-49-53 >MCPH</span> World wide is more than 50%.	21668957	2011
ASPM	abnormal spindle microtubule assembly	C3711387	Autosomal Recessive Primary Microcephaly				cytoskeletal protein	GeneticVariation	Loss-of-function mutations in MCPH1 and <span class= gene id= 17566767-1-40-44 >ASPM</span> are responsible for some cases of <span class= disease id= 17566767-1-79-119 >autosomal recessive primary microcephaly</span>.	17566767	2007
ASPM	abnormal spindle microtubule assembly	C3711387	Autosomal Recessive Primary Microcephaly				cytoskeletal protein	Biomarker	<span class= gene id= 19770472-2-0-4 >ASPM</span> was sequenced in 52 unrelated <span class= disease id= 19770472-2-35-39 >MCPH</span> probands.	19770472	2009
ASPM	abnormal spindle microtubule assembly	C3711387	Autosomal Recessive Primary Microcephaly				cytoskeletal protein	GeneticVariation	Mutations in the <span class= gene id= 14574646-1-17-21 >ASPM</span> gene at the MCPH5 locus are expected to be the most common cause of human <span class= disease id= 14574646-1-96-136 >autosomal recessive primary microcephaly</span> (<span class= disease id= 14574646-1-138-142 >MCPH</span>), a condition in which there is a failure of normal fetal brain development, resulting in congenital micro…	14574646	2003
ASPM	abnormal spindle microtubule assembly	C3711387	Autosomal Recessive Primary Microcephaly				cytoskeletal protein	GeneticVariation	This finding suggests that <span class= disease id= 15972725-12-27-31 >MCPH</span> is the consequence of an impairment in mitotic spindle regulation in cortical progenitors due to mutations in <span class= gene id= 15972725-12-142-146 >ASPM</span>.	15972725	2005
ASPM	abnormal spindle microtubule assembly	C0017636	Glioblastoma	Abnormality of the nervous system; Neoplasm		Neoplasms	cytoskeletal protein	Biomarker	ASPM inhibition by siRNA-mediated knockdown inhibits tumor cell proliferation and neural stem cell proliferation, supporting ASPM as a potential molecular target in glioblastoma	17090670	2007
ASPM	abnormal spindle microtubule assembly	C0017638	Glioma	Abnormality of the nervous system; Neoplasm		Neoplasms	cytoskeletal protein	AlteredExpression	Increase in <span class=gene id=18636190>ASPM</span> mRNA and protein expression is associated with malignant <span class=disease id=18636190>gliomas</span>	18636190	2008
ASPM	abnormal spindle microtubule assembly	C0006142	Malignant neoplasm of breast		114480	Neoplasms ; Skin and Connective Tissue Diseases	cytoskeletal protein	GeneticVariation	Centrosome-related genes, genetic variation, and risk of breast cancer.	20508983	2010
ASPM	abnormal spindle microtubule assembly	C0242383	Age related macular degeneration	Abnormality of the eye	590050	Eye Diseases	cytoskeletal protein	GeneticVariation	Many variants located in tandem on 1q32-q22 including those in CFH, CFHR4, CFHR2, CFHR5, F13B, <span class=gene id=18541031-9-95-99>ASPM</span> and ZBTB were significantly associated with <span class=disease id=18541031-9-144-147>AMD</span> risk.	18541031	2008
ASPM	abnormal spindle microtubule assembly	C0431350	Primary microcephaly				cytoskeletal protein	GeneticVariation	Genetic analysis of <span class= disease id= 15355437-0-20-40 >primary microcephaly</span> in Indian families: novel <span class= gene id= 15355437-0-67-71 >ASPM</span> mutations.	15355437	2005
ASPM	abnormal spindle microtubule assembly	C0431350	Primary microcephaly				cytoskeletal protein	Biomarker	We have recently shown that <span class= gene id= 15056607-8-28-32 >ASPM</span>, another gene linked to <span class= disease id= 15056607-8-57-77 >primary microcephaly</span>, experienced strong positive selection in the ape lineage leading to humans.	15056607	2004
ASPM	abnormal spindle microtubule assembly	C0431350	Primary microcephaly				cytoskeletal protein	Biomarker	Mutations in related genes are known to cause <span class= disease id= 18174396-5-46-66 >primary microcephaly</span> (MCPH1, CDK5RAP2, <span class= gene id= 18174396-5-85-89 >ASPM</span>, and CENPJ).	18174396	2008
ASPM	abnormal spindle microtubule assembly	C0431350	Primary microcephaly				cytoskeletal protein	GeneticVariation	<span class= gene id= 16141009-0-0-4 >ASPM</span> mutations identified in patients with <span class= disease id= 16141009-0-43-63 >primary microcephaly</span> and seizures.	16141009	2006
ASPM	abnormal spindle microtubule assembly	C0431350	Primary microcephaly				cytoskeletal protein	GeneticVariation	Expanding the clinical and neuroradiologic phenotype of <span class= disease id= 19770472-0-56-76 >primary microcephaly</span> due to <span class= gene id= 19770472-0-84-88 >ASPM</span> mutations.	19770472	2009
ASPM	abnormal spindle microtubule assembly	C0431350	Primary microcephaly				cytoskeletal protein	GeneticVariation	A translocation breakpoint disrupts the <span class= gene id= 14997185-0-40-44 >ASPM</span> gene in a patient with <span class= disease id= 14997185-0-68-88 >primary microcephaly</span>.	14997185	2004
ASPM	abnormal spindle microtubule assembly	C0002736	Amyotrophic Lateral Sclerosis	Abnormality of the nervous system		Nervous System Diseases ; Nutritional and Metabolic Diseases	cytoskeletal protein	Biomarker	The release of [3H]D-aspartate ([3H]D-<span class= gene id= 15033338-1-38-41 >ASP</span>) or [3H]GABA evoked by glycine and that of [3H]D-<span class= gene id= 15033338-1-91-94 >ASP</span> or [3H]glycine evoked by GABA from spinal cord synaptosomes were studied in SOD1-G93A(+) mice, a transgenic model of <span class= disease id= 15033338-1-212-241 >amyotrophic lateral sclerosis</span>, SOD1(+) mi…	15033338	2003
ASPM	abnormal spindle microtubule assembly	C0002736	Amyotrophic Lateral Sclerosis	Abnormality of the nervous system		Nervous System Diseases ; Nutritional and Metabolic Diseases	cytoskeletal protein	Biomarker	This phenomenon might have pathological relevance, because [(3)H]d-<span class= gene id= 20132478-10-67-70 >ASP</span> release is enhanced in experimental <span class= disease id= 20132478-10-107-110 >ALS</span>.	20132478	2010
ASPM	abnormal spindle microtubule assembly	C0002736	Amyotrophic Lateral Sclerosis	Abnormality of the nervous system		Nervous System Diseases ; Nutritional and Metabolic Diseases	cytoskeletal protein	GeneticVariation	We studied the release of [3H]d-aspartate ([3H]d-<span class= gene id= 15885796-2-49-52 >ASP</span>) and endogenous glutamate evoked by glycine (GLY) or GABA from spinal cord synaptosomes in mice expressing a mutant form of human SOD1 with a <span class= variant dbSNP= rs121912438-s121912438-rs752612830 genes_norm= 6647-9474 >Gly93Ala</span> substitution ([SOD1-G93A(+)]), a transgenic model of <s…	15885796	2005
ASPM	abnormal spindle microtubule assembly	C0002736	Amyotrophic Lateral Sclerosis	Abnormality of the nervous system		Nervous System Diseases ; Nutritional and Metabolic Diseases	cytoskeletal protein	GeneticVariation	The release of [(3)H]D-aspartate ([(3)H]D-<span class= gene id= 12684256-1-42-45 >ASP</span>) or [(3)H]GABA evoked by glycine from spinal cord synaptosomes was compared in mice expressing mutant human SOD1 with a <span class= variant dbSNP= rs121912438-s121912438-rs752612830 genes_norm= 6647-9474 >Gly(93) Ala</span> substitution ([SOD1-G93A(+)]), a transgenic model of <span class= disease id= 126…	12684256	2003
ASPM	abnormal spindle microtubule assembly	C0023452	Leukemia, Lymphocytic, Acute, L1			Hemic and Lymphatic Diseases ; Immune System Diseases ; Neoplasms	cytoskeletal protein	Biomarker	The goals of this study were to assess the pharmacokinetics and pharmacodynamics of <span class= gene id= 19741605-2-84-87 >ASP</span> and to mathematically model the dynamics between <span class= gene id= 19741605-2-137-140 >ASP</span> and asparagine (ASN) in relapsed <span class= disease id= 19741605-2-174-177 >ALL</span>.	19741605	2009
ASPM	abnormal spindle microtubule assembly	C0023452	Leukemia, Lymphocytic, Acute, L1			Hemic and Lymphatic Diseases ; Immune System Diseases ; Neoplasms	cytoskeletal protein	Biomarker	In conclusion, the presence of TEL/AML1 gene fusion in childhood precursor B-lineage <span class= disease id= 10910927-8-85-88 >ALL</span> does <span class= negexp >not seem to be associated</span> with a high in vitro drug sensitivity, except for <span class= gene id= 10910927-8-170-173 >ASP</span>, indicating that these patients could benefit from treatment schedules with significant use of thi…	10910927	2000
ASPM	abnormal spindle microtubule assembly	C0023452	Leukemia, Lymphocytic, Acute, L1			Hemic and Lymphatic Diseases ; Immune System Diseases ; Neoplasms	cytoskeletal protein	Biomarker	Since the Bayer preparation is <span class= negexp >no longer</span> available for treatment of large series of patients with ALL, the present study was designed to prospectively evaluate coagulation and fibrinolytic changes in leukaemic children receiving different doses of Medac <span class= gene id= 8857948-2-254-257 >ASP</span>, which is now available for treatment of <span class= disease id=…	8857948	1996
ASPM	abnormal spindle microtubule assembly	C0028754	Obesity	Growth abnormality	601665	Nutritional and Metabolic Diseases ; Pathological Conditions, Signs and Symptoms	cytoskeletal protein	AlteredExpression	Mahoganoid effects on energy homeostasis are, therefore, most evident in the circumstances of epistasis to hypothalamic overexpression of <span class= gene id= 12438443-8-138-141 >ASP</span> in A(y) and possible other <span class= disease id= 12438443-8-169-176 >obesity</span>-causing mutations.	12438443	2003
ASPM	abnormal spindle microtubule assembly	C0028754	Obesity	Growth abnormality	601665	Nutritional and Metabolic Diseases ; Pathological Conditions, Signs and Symptoms	cytoskeletal protein	AlteredExpression	Taken together, the profile of C5L2 receptor, <span class= gene id= 20105310-12-46-49 >ASP</span> gene expression and metabolic factors in adipose tissue from morbidly <span class= disease id= 20105310-12-120-125 >obese</span> HAT subjects suggests a compensatory response associated with the increased plasma ASP and TG.	20105310	2010
ASPM	abnormal spindle microtubule assembly	C0028754	Obesity	Growth abnormality	601665	Nutritional and Metabolic Diseases ; Pathological Conditions, Signs and Symptoms	cytoskeletal protein	Biomarker	Variation in the human counterparts to these genes (OB, DB, TUB, and <span class= gene id= 8772727-3-69-72 >ASP</span>, respectively) may contribute to human <span class= disease id= 8772727-3-112-119 >obesity</span>, which is thought to have a substantial genetic component.	8772727	1996
ASPM	abnormal spindle microtubule assembly	C0016037	Fibrodysplasia Ossificans Progressiva		135100	Musculoskeletal Diseases	cytoskeletal protein	Biomarker	Our results provide proof-of-principle that <span class= gene id= 22011642-5-44-47 >ASP</span>-RNAi has potential therapeutic efficacy for the treatment of <span class= disease id= 22011642-5-109-112 >FOP</span>.	22011642	2012
ASPM	abnormal spindle microtubule assembly	C0016037	Fibrodysplasia Ossificans Progressiva		135100	Musculoskeletal Diseases	cytoskeletal protein	Biomarker	Thus, the siRNAs presented here may become novel therapeutic agents for FOP, and their induced <span class= gene id= 22130450-6-95-98 >ASP</span>-RNAi may pave the way for the achievement of radical treatment of <span class= disease id= 22130450-6-165-168 >FOP</span> and/or for the relief of its severe symptoms.	22130450	2012
ASPM	abnormal spindle microtubule assembly	C0029925	Ovarian Carcinoma				cytoskeletal protein	Biomarker	L-<span class= gene id= 22333033-7-2-5 >ASP</span> concentrations were non-toxic to either <span class= disease id= 22333033-7-46-60 >ovarian cancer</span> or HMVEC lines in the time frame of the assays.	22333033	2013
ASPM	abnormal spindle microtubule assembly	C0029925	Ovarian Carcinoma				cytoskeletal protein	Biomarker	Our results suggest that <span class= gene id= 21505456-11-25-29 >ASPM</span> and microcephalin have the potential to be biomarkers in <span class= disease id= 21505456-11-87-101 >ovarian cancer</span>.	21505456	2011
ASPM	abnormal spindle microtubule assembly	C1140680	Malignant neoplasm of ovary		167000	Endocrine System Diseases ; Female Urogenital Diseases and Pregnancy Complications ; Neoplasms	cytoskeletal protein	Biomarker	Our results suggest that <span class= gene id= 21505456-11-25-29 >ASPM</span> and microcephalin have the potential to be biomarkers in <span class= disease id= 21505456-11-87-101 >ovarian cancer</span>.	21505456	2011
ASPM	abnormal spindle microtubule assembly	C1140680	Malignant neoplasm of ovary		167000	Endocrine System Diseases ; Female Urogenital Diseases and Pregnancy Complications ; Neoplasms	cytoskeletal protein	Biomarker	L-<span class= gene id= 22333033-7-2-5 >ASP</span> concentrations were non-toxic to either <span class= disease id= 22333033-7-46-60 >ovarian cancer</span> or HMVEC lines in the time frame of the assays.	22333033	2013
ASPM	abnormal spindle microtubule assembly	C0003873	Rheumatoid Arthritis	Abnormality of the skeletal system	607218,180300	Immune System Diseases ; Musculoskeletal Diseases ; Skin and Connective Tissue Diseases	cytoskeletal protein	GeneticVariation	Distribution of both TNFR2 196 R/R and TNFR1 +36 A/A genotypes in the <span class= gene id= 14872483-10-70-73 >ASP</span> <span class= disease id= 14872483-10-74-76 >RA</span> sample showed that both suspected genotypes were exclusive.	14872483	2004
ASPM	abnormal spindle microtubule assembly	C0004936	Mental disorders			Mental Disorders	cytoskeletal protein	Biomarker	We found significant, sex-specific associations between common, nonexonic, SNPs of the genes CDK5RAP2, MCPH1, and <span class= gene id= 20080800-5-114-118 >ASPM</span>, with brain volume or cortical surface area in an ethnically homogenous Norwegian discovery sample (n = 287), including patients with <span class= disease id= 20080800-5-253-267 >mental illness</span>.	20080800	2010
ASPM	abnormal spindle microtubule assembly	C0019196	Hepatitis C			Digestive System Diseases ; Virus Diseases	cytoskeletal protein	Biomarker	We used quantitative RT-PCR in a cohort of normal liver tissue (n = 8), <span class= disease id= 22539975-9-72-83 >hepatitis C</span> virus (HCV)-induced chronic liver disease (n = 9), and HCC (n = 7) to validate co-expressions of several well-connected genes, namely <span class= gene id= 22539975-9-218-222 >ASPM</span>, CDKN3, NEK2, RACGAP1, and TOP2A.	22539975	2012
ASPM	abnormal spindle microtubule assembly	C0023418	leukemia	Abnormality of blood and blood-forming tissues; Abnormality of the immune system; Neoplasm		Neoplasms	cytoskeletal protein	Biomarker	The expression was compared between different types of <span class= disease id= 9490695-3-55-63 >leukemia</span> and was studied in relation with clinical risk indicators and in vitro cytotoxicity of the MDR-related drugs daunorubicin (DNR), vincristine (VCR), and etoposide (VP16) and the non-MDR-related drugs prednisolone (PRD) and L-asparaginase (<span class= gene id= 9490695-3-302-305 >ASP</sp…	9490695	1998
ASPM	abnormal spindle microtubule assembly	C0023449	Acute lymphocytic leukemia	Abnormality of blood and blood-forming tissues; Abnormality of the immune system; Neoplasm			cytoskeletal protein	GeneticVariation	Thrombotic events (TEs) are serious secondary complications in children with <span class= disease id= 12518376-1-77-105 >acute lymphoblastic leukemia</span> (<span class= disease id= 12518376-1-107-110 >ALL</span>) who receive L-asparaginase (<span class= gene id= 12518376-1-140-143 >ASP</span>) therapy; however, the prevalence of TEs has <span class= negexp >not been established</span>.	12518376	2003
ASPM	abnormal spindle microtubule assembly	C0023493	Adult T-Cell Lymphoma/Leukemia			Hemic and Lymphatic Diseases ; Immune System Diseases ; Neoplasms	cytoskeletal protein	Biomarker	This review focuses on the recent discovery of retroviral antisense genes termed HBZ [in <span class= disease id= 25701112-3-89-110 >human T-cell leukemia</span> virus type 1 (HTLV-1)] and <span class= gene id= 25701112-3-138-141 >ASP</span> (in HIV-1) in terms of their function and the regulation of their expression, both of which are interconnected with the expression and function of other vira…	25701112	2015
ASPM	abnormal spindle microtubule assembly	C0024530	Malaria			Parasitic Diseases	cytoskeletal protein	GeneticVariation	The blood group of 60 healthy blood donors and 51 P. knowlesi <span class= disease id= 25268233-3-62-69 >malaria</span> patients were genotyped using allele specific polymerase chain reaction (<span class= gene id= 25268233-3-143-146 >ASP</span>-PCR).	25268233	2014
ASPM	abnormal spindle microtubule assembly	C0025149	Medulloblastoma	Abnormality of the nervous system; Neoplasm	600185,155255	Neoplasms	cytoskeletal protein	AlteredExpression	Accordingly, <span class= gene id= 21850537-6-13-17 >ASPM</span> mRNA was expressed at a very low level in the adult, post-mitotic, human cerebellum, at higher levels in fetal cerebellum and at highest levels in <span class= disease id= 21850537-6-165-167 >MB</span> tissues and cell lines.	21850537	2011
ASPM	abnormal spindle microtubule assembly	C0025362	Mental Retardation	Abnormality of the nervous system			cytoskeletal protein	GeneticVariation	Mutations in the <span class= gene id= 14574646-1-17-21 >ASPM</span> gene at the MCPH5 locus are expected to be the most common cause of human autosomal recessive primary microcephaly (MCPH), a condition in which there is a failure of normal fetal brain development, resulting in congenital microcephaly and <span class= disease id= 14574646-1-261-279 >mental retardation</span>.	14574646	2003
ASPM	abnormal spindle microtubule assembly	C0028860	Oculocerebrorenal Syndrome		309000	Congenital, Hereditary, and Neonatal Diseases and Abnormalities ; Female Urogenital Diseases and Pregnancy Complications ; Male Urogenital Diseases ; Nervous System Diseases ; Nutritional and Metabolic Diseases	cytoskeletal protein	Biomarker	Here, we identify two closely related endocytic proteins, Ses1 and Ses2, which interact with the ASH-RhoGAP-like (<span class= gene id= 20133602-2-114-118 >ASPM</span>-SPD-2-Hydin homology and Rho-GTPase Activating Domain-like) domain of <span class= disease id= 20133602-2-189-193 >OCRL</span>.	20133602	2010
ASPM	abnormal spindle microtubule assembly	C0029408	Degenerative polyarthritis	Abnormality of the skeletal system		Musculoskeletal Diseases	cytoskeletal protein	AlteredExpression	In the present work, we tried to further the understanding of <span class= gene id= 25202993-3-62-65 >ASP</span>-3c's anti-<span class= disease id= 25202993-3-76-78 >OA</span> activity.	25202993	2014
ASPM	abnormal spindle microtubule assembly	C0030297	Pancreatic Neoplasm	Abnormality of the digestive system; Neoplasm		Digestive System Diseases ; Endocrine System Diseases ; Neoplasms	cytoskeletal protein	Biomarker	A gene expression signature of epithelial tubulogenesis and a role for <span class= gene id= 23896173-0-71-75 >ASPM</span> in <span class= disease id= 23896173-0-79-95 >pancreatic tumor</span> progression.	23896173	2013
ASPM	abnormal spindle microtubule assembly	C0032584	polyps			Pathological Conditions, Signs and Symptoms	cytoskeletal protein	AlteredExpression	The <span class= disease id= 21220000-5-4-7 >K(m</span>) (&mu;M) and V(max) (&mu;M/mg protein/15 min) for 4-Di-1-<span class= gene id= 21220000-5-59-62 >ASP</span> uptake were higher in normal (<span class= disease id= 21220000-5-93-96 >K(m</span>)=3031 &plusmn; 559.6, V(max)=70.8 &plusmn; 8.8) cells compared to <span class= disease id= 21220000-5-149-155 >polyps</span> (<span class= disease id= …	21220000	2010
ASPM	abnormal spindle microtubule assembly	C0036572	Seizures	Abnormality of the nervous system		Nervous System Diseases ; Pathological Conditions, Signs and Symptoms	cytoskeletal protein	GeneticVariation	<span class= gene id= 16141009-0-0-4 >ASPM</span> mutations identified in patients with primary microcephaly and <span class= disease id= 16141009-0-68-76 >seizures</span>.	16141009	2006
ASPM	abnormal spindle microtubule assembly	C0152013	Adenocarcinoma of lung (disorder)	Abnormality of the respiratory system; Neoplasm	211980		cytoskeletal protein	Biomarker	Enhancement of tumor initiation and expression of KCNMA1, MORF4L2 and <span class= gene id= 25796627-0-70-74 >ASPM</span> genes in the <span class= disease id= 25796627-0-88-110 >adenocarcinoma of lung</span> xenograft after vorinostat treatment.	25796627	2015
ASPM	abnormal spindle microtubule assembly	C0162635	Angelman Syndrome		105830	Congenital, Hereditary, and Neonatal Diseases and Abnormalities ; Nervous System Diseases	cytoskeletal protein	Biomarker	The identification of UBE3A as an <span class= gene id= 21633703-9-34-38 >ASPM</span> interactor is not surprising as more than 80% of <span class= disease id= 21633703-9-88-105 >Angelman syndrome</span> patients have microcephaly.	21633703	2011
ASPM	abnormal spindle microtubule assembly	C0231341	Premature aging syndrome			Pathological Conditions, Signs and Symptoms	cytoskeletal protein	GeneticVariation	Extensive fragmentation of mtDNA was detected in association with increased 8-hydroxydeoxyguanosine content in the heart mitochondrial DNA (mtDNA) from a patient with <span class= disease id= 8687011-2-167-182 >premature aging</span> and mitochondrial cardiomyopathy, who carried a mutation within the mitochondrial tRNA(<span class= gene id= 8687011-2-270-273 >Asp</span>) gene.	8687011	1996
ASPM	abnormal spindle microtubule assembly	C0233523	Antisocial behavior				cytoskeletal protein	Biomarker	The correlation between paternal <span class= gene id= 20182912-13-33-36 >ASP</span> and adversity may be explained by <span class= disease id= 20182912-13-71-81 >antisocial</span> fathers selecting (or creating) <span class= disease id= 20182912-13-114-124 >antisocial</span> mothers.	20182912	2010
ASPM	abnormal spindle microtubule assembly	C0266449	Congenital anomaly of brain				cytoskeletal protein	GeneticVariation	Borderline microcephaly at birth, borderline-normal intellectual efficiency, and <span class= disease id= 19770472-15-81-100 >brain malformations</span> can occur in <span class= gene id= 19770472-15-114-118 >ASPM</span>-related primary hereditary microcephaly.	19770472	2009
ASPM	abnormal spindle microtubule assembly	C0279628	Adenocarcinoma Of Esophagus		614266		cytoskeletal protein	AlteredExpression	Similar chimeric transcripts encoding portions of the MET oncogene and the BCAS3 gene also were overexpressed in EAs, suggesting that L1-5'<span class= gene id= 16320248-8-139-142 >ASP</span> activation may occur at a broad level in primary <span class= disease id= 16320248-8-192-194 >EA</span>s.	16320248	2006
ASPM	abnormal spindle microtubule assembly	C0341439	Chronic liver disease				cytoskeletal protein	Biomarker	We used quantitative RT-PCR in a cohort of normal liver tissue (n = 8), hepatitis C virus (HCV)-induced <span class= disease id= 22539975-9-104-125 >chronic liver disease</span> (n = 9), and HCC (n = 7) to validate co-expressions of several well-connected genes, namely <span class= gene id= 22539975-9-218-222 >ASPM</span>, CDKN3, NEK2, RACGAP1, and TOP2A.	22539975	2012
ASPM	abnormal spindle microtubule assembly	C0349231	Phobic anxiety disorder			Mental Disorders	cytoskeletal protein	GeneticVariation	Speculations based on studies of the human abnormal-spindle-like, microcephaly-associated (<span class= gene id= 16563589-26-91-95 >ASPM</span>) gene, the microcephaly primary autosomal recessive (MCPH) gene, and the forkhead box p2 (FOXP2) gene are made and incorporated into what is termed The pre-FOXP2 Hypothesis of Blood-Injection-Injury <span class= disease id= 16563589-26-296-302 >Phobia</sp…	16563589	2006
ASPM	abnormal spindle microtubule assembly	C0677886	Epithelial ovarian cancer		167000		cytoskeletal protein	AlteredExpression	<span class= gene id= 21505456-0-0-4 >ASPM</span> and microcephalin expression in <span class= disease id= 21505456-0-37-62 >epithelial ovarian cancer</span> correlates with tumour grade and survival.	21505456	2011
ASPM	abnormal spindle microtubule assembly	C0742078	Mass lesion of brain				cytoskeletal protein	Biomarker	We found positive relationships between both CDK5RAP2 and <span class= gene id= 20961963-8-58-62 >ASPM</span> and neonatal <span class= disease id= 20961963-8-76-86 >brain mass</span> and somewhat weaker relationships between these genes and adult brain size.	20961963	2011
ASPM	abnormal spindle microtubule assembly	C0751651	Mitochondrial Diseases			Nutritional and Metabolic Diseases	cytoskeletal protein	GeneticVariation	A novel m.7539C&gt;T point mutation in the mt-tRNA(<span class= gene id= 25447692-0-48-51 >Asp</span>) gene associated with multisystemic <span class= disease id= 25447692-0-88-109 >mitochondrial disease</span>.	25447692	2014
ASPM	abnormal spindle microtubule assembly	C1292769	Precursor B-cell lymphoblastic leukemia				cytoskeletal protein	AlteredExpression	Applying the caspase inhibitor fluoromethyl ketone (Boc-<span class= gene id= 10585278-11-56-59 >ASP</span>-FMK) dramatically improved cell viability and transgene expression of select L1210 subclones and NFS-70 <span class= disease id= 10585278-11-164-169 >pro-B</span> cells.	10585278	2000
ASPM	abnormal spindle microtubule assembly	C1335302	Pancreatic Ductal Adenocarcinoma				cytoskeletal protein	Biomarker	Bioinformatic, genetic, biochemical, functional, and clinical correlative studies showed that <span class= gene id= 23896173-12-94-98 >ASPM</span> promotes aggressiveness of <span class= disease id= 23896173-12-126-130 >PDAC</span> by maintaining Wnt-&beta;-catenin signaling and stem cell features of <span class= disease id= 23896173-12-196-200 >PDAC</span> cells.	23896173	2013
ASPM	abnormal spindle microtubule assembly	C2677180	Congenital microcephaly	Abnormality of head or neck; Abnormality of the nervous system; Abnormality of the skeletal system			cytoskeletal protein	GeneticVariation	Mutations in the <span class= gene id= 14574646-1-17-21 >ASPM</span> gene at the MCPH5 locus are expected to be the most common cause of human autosomal recessive primary microcephaly (MCPH), a condition in which there is a failure of normal fetal brain development, resulting in <span class= disease id= 14574646-1-233-256 >congenital microcephaly</span> and mental retardation.	14574646	2003
ASPM	abnormal spindle microtubule assembly	C3532239	Mitochondrial cardiomyopathy				cytoskeletal protein	GeneticVariation	Extensive fragmentation of mtDNA was detected in association with increased 8-hydroxydeoxyguanosine content in the heart mitochondrial DNA (mtDNA) from a patient with premature aging and <span class= disease id= 8687011-2-187-215 >mitochondrial cardiomyopathy</span>, who carried a mutation within the mitochondrial tRNA(<span class= gene id= 8687011-2-270-273 >Asp</span>) gene.	8687011	1996
ASPM	abnormal spindle microtubule assembly	C3539878	Triple Negative Breast Neoplasms			Neoplasms ; Skin and Connective Tissue Diseases	cytoskeletal protein	Biomarker	Therefore, we focused on cell cycle regulators, <span class= gene id= 23254957-6-48-103 >asp (abnormal spindle) homolog, microcephaly-associated</span> (<span class= gene id= 23254957-6-105-115 >Drosophila</span>) (ASPM) and centromere protein K (CENPK) as novel therapeutic targets for <span class= disease id= 23254957-6-190-194 >TNBC</span>.	23254957	2012
ASPM	abnormal spindle microtubule assembly	C3714756	Intellectual Disability	Abnormality of the nervous system		Behavior and Behavior Mechanisms ; Mental Disorders ; Nervous System Diseases ; Pathological Conditions, Signs and Symptoms	cytoskeletal protein	GeneticVariation	Mutations in the <span class= gene id= 14574646-1-17-21 >ASPM</span> gene at the MCPH5 locus are expected to be the most common cause of human autosomal recessive primary microcephaly (MCPH), a condition in which there is a failure of normal fetal brain development, resulting in congenital microcephaly and <span class= disease id= 14574646-1-261-279 >mental retardation</span>.	14574646	2003
ASPM	abnormal spindle microtubule assembly	C3714757	Juvenile rheumatoid arthritis	Abnormality of the skeletal system			cytoskeletal protein	GeneticVariation	A genome scan was performed to detect linkage to <span class= disease id= 15457461-2-49-52 >JRA</span> in 121 families containing 247 affected children in North America (the <span class= disease id= 15457461-2-124-127 >JRA</span> Affected Sibpair [<span class= gene id= 15457461-2-146-149 >ASP</span>] Registry).	15457461	2004
Symbol	Gene Name	cui	Disease Name	HPO Term	OMIM	Disease Class	Protein Class	Association Type	Sentence in the supporting publication	PMID	PMID Year
AURKA	aurora kinase A	C1458155	Mammary Neoplasms	Abnormality of the breast; Neoplasm		Neoplasms ; Skin and Connective Tissue Diseases	transferase; kinase	Biomarker	<span class=gene id=15271853>STK15</span> may represent a low penetrance type <span class=disease id=15271853>breast cancer</span> susceptibility gene.	15271853	2007
AURKA	aurora kinase A	C1458155	Mammary Neoplasms	Abnormality of the breast; Neoplasm		Neoplasms ; Skin and Connective Tissue Diseases	transferase; kinase	AlteredExpression	Overexpression of <span class= gene id= 16715125-0-18-33 >aurora kinase A</span> in mouse mammary epithelium induces genetic instability preceding <span class= disease id= 16715125-0-100-113 >mammary tumor</span> formation.	16715125	2006
AURKA	aurora kinase A	C1458155	Mammary Neoplasms	Abnormality of the breast; Neoplasm		Neoplasms ; Skin and Connective Tissue Diseases	transferase; kinase	AlteredExpression	Most of these changes in gene expression during malignant transformation were observed in epithelial cells.Alterations of nine of these genes, and particularly NDC80, were also detected in benign breast tumors, indicating that they may be involved in pre-neoplastic processes.We also identified a two-gene expression signature (PLK1 + <span class= gene id= 21352579-5-335-340 >AURKA</span>) which di…	21352579	2011
AURKA	aurora kinase A	C1458155	Mammary Neoplasms	Abnormality of the breast; Neoplasm		Neoplasms ; Skin and Connective Tissue Diseases	transferase; kinase	GeneticVariation	A significant relationship between the <span class= variant dbSNP= rs2273535 genes_norm= 6790 >rs2273535</span> polymorphism in the <span class= gene id= 25169513-7-69-74 >AURKA</span> gene and <span class= disease id= 25169513-7-84-96 >breast tumor</span> in Asian group was found in an allelic genetic model (OR: 1.124, 95% CI: 1.003-1.29, p=0.044, Pheterogeneity=0.034), a homozygote model (OR: 1…	25169513	2015
AURKA	aurora kinase A	C1458155	Mammary Neoplasms	Abnormality of the breast; Neoplasm		Neoplasms ; Skin and Connective Tissue Diseases	transferase; kinase	GeneticVariation	This study assesses the clinicopathological associations of <span class= gene id= 20043089-2-60-65 >AURKA</span> gene amplification in clinical <span class= disease id= 20043089-2-97-110 >breast tumors</span> and association of gene copy number with its mRNA and protein expression in breast cancer cell lines.	20043089	2010
AURKA	aurora kinase A	C1458155	Mammary Neoplasms	Abnormality of the breast; Neoplasm		Neoplasms ; Skin and Connective Tissue Diseases	transferase; kinase	AlteredExpression	Our findings suggest that amplification and overexpression of <span class= gene id= 9174055-7-62-66 >BTAK</span> may be playing a critical role in oncogenic transformation of <span class= disease id= 9174055-7-129-141 >breast tumor</span> cells.	9174055	1997
AURKA	aurora kinase A	C1458155	Mammary Neoplasms	Abnormality of the breast; Neoplasm		Neoplasms ; Skin and Connective Tissue Diseases	transferase; kinase	GeneticVariation	results show a statistically significant increased risk of sporadic breast cancer for individuals that are homozygous for the 91A allele but no effect in carriers of BRCA mutations	17113223	2006
AURKA	aurora kinase A	C1458155	Mammary Neoplasms	Abnormality of the breast; Neoplasm		Neoplasms ; Skin and Connective Tissue Diseases	transferase; kinase	GeneticVariation	<span class=gene id=17627006>AURKA</span> polymorphism and over expression is associated with <span class=disease id=17627006>breast tumors</span>	17627006	2007
AURKA	aurora kinase A	C1458155	Mammary Neoplasms	Abnormality of the breast; Neoplasm		Neoplasms ; Skin and Connective Tissue Diseases	transferase; kinase	AlteredExpression	Data indicate that the highly increased level of <span class=gene id=15944763>STK15</span> protein in <span class=disease id=15944763>breast cancer</span> cell line MCF7 cannot be explained by gene amplification alone.	15944763	2005
AURKA	aurora kinase A	C1458155	Mammary Neoplasms	Abnormality of the breast; Neoplasm		Neoplasms ; Skin and Connective Tissue Diseases	transferase; kinase	Biomarker	Expression of selected Aurora A kinase substrates in solely estrogen-induced ectopic uterine stem cell tumors in the Syrian hamster kidney.	18497064	2008
AURKA	aurora kinase A	C1458155	Mammary Neoplasms	Abnormality of the breast; Neoplasm		Neoplasms ; Skin and Connective Tissue Diseases	transferase; kinase	GeneticVariation	Amplification of <span class= gene id= 17627006-2-17-22 >AURKA</span> has been detected at higher frequency in tumors from BRCA1 and BRCA2 mutation carriers than in sporadic <span class= disease id= 17627006-2-127-140 >breast tumors</span>, suggesting that overexpression of AURKA and inactivation of BRCA1 and BRCA2 cooperate during tumor development and progression.	17627006	2007
AURKA	aurora kinase A	C1458155	Mammary Neoplasms	Abnormality of the breast; Neoplasm		Neoplasms ; Skin and Connective Tissue Diseases	transferase; kinase	AlteredExpression	<span class= gene id= 14692019-0-0-5 >STK15</span>/Aurora-A expression in primary <span class= disease id= 14692019-0-37-50 >breast tumors</span> is correlated with nuclear grade but not with prognosis.	14692019	2004
AURKA	aurora kinase A	C1458155	Mammary Neoplasms	Abnormality of the breast; Neoplasm		Neoplasms ; Skin and Connective Tissue Diseases	transferase; kinase	AlteredExpression	Aurora A expression defines a population of breast cancer patients with decreased survival.	18628459	2008
AURKA	aurora kinase A	C1458155	Mammary Neoplasms	Abnormality of the breast; Neoplasm		Neoplasms ; Skin and Connective Tissue Diseases	transferase; kinase	GeneticVariation	Aurora-A/STK15 T+91A is a general low penetrance cancer susceptibility gene: a meta-analysis of multiple cancer types.	15802297	2005
AURKA	aurora kinase A	C1458155	Mammary Neoplasms	Abnormality of the breast; Neoplasm		Neoplasms ; Skin and Connective Tissue Diseases	transferase; kinase	Biomarker	<span class= gene id= 9771714-4-0-5 >STK15</span> amplification has been previously detected in <span class= disease id= 9771714-4-52-65 >breast tumour</span> cell lines and in colon tumours; here, we report its amplification in approximately 12% of primary <span class= disease id= 9771714-4-165-179 >breast tumours</span>, as well as in breast, ovarian, colon, prostate, neuroblastoma and cervical…	9771714	1998
AURKA	aurora kinase A	C1458155	Mammary Neoplasms	Abnormality of the breast; Neoplasm		Neoplasms ; Skin and Connective Tissue Diseases	transferase; kinase	Biomarker	likely prognostic indicator for patients with breast tumors	12833450	2003
AURKA	aurora kinase A	C1458155	Mammary Neoplasms	Abnormality of the breast; Neoplasm		Neoplasms ; Skin and Connective Tissue Diseases	transferase; kinase	GeneticVariation	Breast cancer development is driven by genomic instability associated with variant Aurora-A	15688402	2005
AURKA	aurora kinase A	C0009404	Colorectal Neoplasms	Abnormality of the digestive system; Neoplasm		Digestive System Diseases ; Neoplasms	transferase; kinase	Biomarker	A crucial role for <span class= gene id= 25596657-1-19-34 >Aurora Kinase A</span> (<span class= gene id= 25596657-1-36-41 >AURKA</span>) gene has been demonstrated in the advanced steps of <span class= disease id= 25596657-1-95-111 >colorectal tumor</span> progression.	25596657	2014
AURKA	aurora kinase A	C0009404	Colorectal Neoplasms	Abnormality of the digestive system; Neoplasm		Digestive System Diseases ; Neoplasms	transferase; kinase	Biomarker	Increased microtubule assembly rates influence chromosomal instability in colorectal cancer cells.	24976383	2014
AURKA	aurora kinase A	C0009404	Colorectal Neoplasms	Abnormality of the digestive system; Neoplasm		Digestive System Diseases ; Neoplasms	transferase; kinase	Biomarker	results support the role of AURKA Ile31 as a low penetrance colorectal cancer susceptibility factor; study shows for the first time that the preferential amplification of 91A is observed more frequently in familial colorectal cancer	16049965	2006
AURKA	aurora kinase A	C0009404	Colorectal Neoplasms	Abnormality of the digestive system; Neoplasm		Digestive System Diseases ; Neoplasms	transferase; kinase	PostTranslationalModification	Aurora-A amplification was strongly associated with a high fractional allelic loss score (p = 0.0001), but not with microsatellite instability, nor with the promoter methylation phenotype in colorectal cancer.	17457043	2007
AURKA	aurora kinase A	C0027819	Neuroblastoma	Abnormality of the nervous system; Neoplasm		Neoplasms	transferase; kinase	GeneticVariation	Although it is <span class= negexp >not yet known if this interaction contributes</span> to <span class= disease id= 21731748-8-64-77 >neuroblastoma</span> disease pathogenesis, it is intriguing that the interaction occurs at the promoter regions of several genes important for the development of neuroblastoma, including ALK, <span class= gene id= 21731748-8-249-254 >AURKA</span> and BDNF.	21731748	2011
AURKA	aurora kinase A	C0027819	Neuroblastoma	Abnormality of the nervous system; Neoplasm		Neoplasms	transferase; kinase	Biomarker	Targeting <span class= gene id= 24439602-0-10-25 >Aurora kinase-A</span> downregulates cell proliferation and angiogenesis in <span class= disease id= 24439602-0-79-92 >neuroblastoma</span>.	24439602	2013
AURKA	aurora kinase A	C0027819	Neuroblastoma	Abnormality of the nervous system; Neoplasm		Neoplasms	transferase; kinase	GeneticVariation	Chromosome imbalances and alterations of <span class= gene id= 23317189-0-41-46 >AURKA</span> and MYCN genes in children with <span class= disease id= 23317189-0-79-92 >neuroblastoma</span>.	23317189	2013
AURKA	aurora kinase A	C0027819	Neuroblastoma	Abnormality of the nervous system; Neoplasm		Neoplasms	transferase; kinase	GeneticVariation	Phase I Study of the <span class= gene id= 26884555-0-21-36 >Aurora A Kinase</span> Inhibitor Alisertib in Combination With Irinotecan and Temozolomide for Patients With Relapsed or Refractory <span class= disease id= 26884555-0-146-159 >Neuroblastoma</span>: A NANT (New Approaches to Neuroblastoma Therapy) Trial.	26884555	2016
AURKA	aurora kinase A	C0027819	Neuroblastoma	Abnormality of the nervous system; Neoplasm		Neoplasms	transferase; kinase	Biomarker	In a shRNA screen of genes that are highly expressed in MYCN-amplified tumors, we have identified <span class= gene id= 19111882-2-98-103 >AURKA</span> as a gene that is required for the growth of MYCN-amplified <span class= disease id= 19111882-2-164-177 >neuroblastoma</span> cells but largely dispensable for cells lacking amplified MYCN.	19111882	2008
AURKA	aurora kinase A	C0027819	Neuroblastoma	Abnormality of the nervous system; Neoplasm		Neoplasms	transferase; kinase	Biomarker	Development of treatment strategies for advanced neuroblastoma.	22588779	2013
AURKA	aurora kinase A	C0027819	Neuroblastoma	Abnormality of the nervous system; Neoplasm		Neoplasms	transferase; kinase	Biomarker	<span class= gene id= 9771714-4-0-5 >STK15</span> amplification has been previously detected in breast tumour cell lines and in colon tumours; here, we report its amplification in approximately 12% of primary breast tumours, as well as in breast, ovarian, colon, prostate, <span class= disease id= 9771714-4-229-242 >neuroblastoma</span> and cervical cancer cell lines.	9771714	1998
AURKA	aurora kinase A	C0027819	Neuroblastoma	Abnormality of the nervous system; Neoplasm		Neoplasms	transferase; kinase	Biomarker	Here, we studied the effects of the pan-aurora kinase inhibitor tozasertib (VX680, MK-0457) and the aurora kinase inhibitor alisertib (MLN8237) that shows some specificity for <span class= gene id= 25268132-2-176-191 >aurora kinase A</span> over aurora kinase B in a panel of <span class= disease id= 25268132-2-227-240 >neuroblastoma</span> cell lines with acquired drug resistance.	25268132	2014
AURKA	aurora kinase A	C0027819	Neuroblastoma	Abnormality of the nervous system; Neoplasm		Neoplasms	transferase; kinase	GeneticVariation	Boolean modeling identifies Greatwall/MASTL as an important regulator in the <span class= gene id= 26616283-0-77-82 >AURKA</span> network of <span class= disease id= 26616283-0-94-107 >neuroblastoma</span>.	26616283	2015
AURKA	aurora kinase A	C0027819	Neuroblastoma	Abnormality of the nervous system; Neoplasm		Neoplasms	transferase; kinase	Biomarker	Targeting GD2 ganglioside and <span class= gene id= 23962557-0-30-45 >aurora A kinase</span> as a dual strategy leading to cell death in cultures of human <span class= disease id= 23962557-0-108-121 >neuroblastoma</span> cells.	23962557	2013
AURKA	aurora kinase A	C0027819	Neuroblastoma	Abnormality of the nervous system; Neoplasm		Neoplasms	transferase; kinase	Biomarker	A LIN28B-RAN-<span class= gene id= 26481147-0-13-18 >AURKA</span> Signaling Network Promotes <span class= disease id= 26481147-0-46-59 >Neuroblastoma</span> Tumorigenesis.	26481147	2015
AURKA	aurora kinase A	C0027819	Neuroblastoma	Abnormality of the nervous system; Neoplasm		Neoplasms	transferase; kinase	Biomarker	PTPRD has a tumor suppressor function in <span class= disease id= 22305495-6-41-54 >neuroblastoma</span> through <span class= gene id= 22305495-6-63-68 >AURKA</span> dephosphorylation and destabilization and a downstream destabilization of MYCN protein, representing a novel mechanism for the function of PTPRD in <span class= disease id= 22305495-6-217-230 >neuroblastoma</span>.	22305495	2012
AURKA	aurora kinase A	C0022665	Kidney Neoplasm	Abnormality of the genitourinary system; Neoplasm		Female Urogenital Diseases and Pregnancy Complications ; Male Urogenital Diseases ; Neoplasms	transferase; kinase	GeneticVariation	Analysis of germline variants in CDH1, IGFBP3, MMP1, MMP3, STK15 and VEGF in familial and sporadic renal cell carcinoma.	19551141	2009
AURKA	aurora kinase A	C0022665	Kidney Neoplasm	Abnormality of the genitourinary system; Neoplasm		Female Urogenital Diseases and Pregnancy Complications ; Male Urogenital Diseases ; Neoplasms	transferase; kinase	Biomarker	Expression of selected Aurora A kinase substrates in solely estrogen-induced ectopic uterine stem cell tumors in the Syrian hamster kidney.	18497064	2008
AURKA	aurora kinase A	C0033578	Prostatic Neoplasms	Abnormality of the genitourinary system		Male Urogenital Diseases ; Neoplasms	transferase; kinase	GeneticVariation	Aurora-A/STK15 T+91A is a general low penetrance cancer susceptibility gene: a meta-analysis of multiple cancer types.	15802297	2005
AURKA	aurora kinase A	C0033578	Prostatic Neoplasms	Abnormality of the genitourinary system		Male Urogenital Diseases ; Neoplasms	transferase; kinase	Biomarker	Functional analysis of the Aurora Kinase A Ile31 allelic variant in human prostate.	17898866	2007
AURKA	aurora kinase A	C0025202	melanoma	Abnormality of the integument; Neoplasm		Neoplasms	transferase; kinase	Biomarker	TERT and <span class= gene id= 24374110-0-9-14 >AURKA</span> gene copy number gains enhance the detection of acral lentiginous <span class= disease id= 24374110-0-81-90 >melanomas</span> by fluorescence in situ hybridization.	24374110	2013
AURKA	aurora kinase A	C0025202	melanoma	Abnormality of the integument; Neoplasm		Neoplasms	transferase; kinase	Biomarker	Genes deregulated at the DNA and mRNA level included well-known cancer genes partly already linked to <span class= disease id= 22535842-8-102-110 >melanoma</span> (RAS genes, PTEN, <span class= gene id= 22535842-8-129-134 >AURKA</span>, MAPK inhibitors Sprouty/Spred), but also novel candidates like SIPA1 (a Rap1GAP).	22535842	2012
AURKA	aurora kinase A	C0025202	melanoma	Abnormality of the integument; Neoplasm		Neoplasms	transferase; kinase	Biomarker	We combined treatment with an <span class= gene id= 26152738-3-30-45 >aurora kinase A</span> inhibitor, MLN8237, with agents that activate death receptors (Apo2L/TRAIL or death receptor 5 agonists) and monitored the ability of this treatment to induce tumor apoptosis and <span class= disease id= 26152738-3-225-233 >melanoma</span> tumor regression using human cell lines and patient-derived xenogr…	26152738	2015
AURKA	aurora kinase A	C0025202	melanoma	Abnormality of the integument; Neoplasm		Neoplasms	transferase; kinase	AlteredExpression	Moreover, Ran silencing did not affect the A375 invasive capability, while it was enhanced in 526 cells, suggesting that Ran knockdown, by <span class= gene id= 25444926-8-139-144 >AurkA</span> down-regulation, resulted in a Ran-independent enhanced <span class= disease id= 25444926-8-201-209 >melanoma</span> cell invasion.	25444926	2014
AURKA	aurora kinase A	C0025202	melanoma	Abnormality of the integument; Neoplasm		Neoplasms	transferase; kinase	Biomarker	Despite the technological advantage of fluorescence in-situ hybridization on tissue microarray, which allows refining regions of amplification, we were not able to recognize any of the MYBL2, ZNF217, CYP24 and <span class= gene id= 17235240-8-210-214 >STK6</span> genes as a particular relevant gene for <span class= disease id= 17235240-8-255-263 >melanoma</span> tumorigenesis.	17235240	2007
AURKA	aurora kinase A	C0025202	melanoma	Abnormality of the integument; Neoplasm		Neoplasms	transferase; kinase	Biomarker	Overcoming MITF-conferred drug resistance through dual <span class= gene id= 26962685-0-55-60 >AURKA</span>/MAPK targeting in human <span class= disease id= 26962685-0-85-93 >melanoma</span> cells.	26962685	2015
AURKA	aurora kinase A	C0002938	Aneuploidy			Pathological Conditions, Signs and Symptoms	transferase; kinase	Biomarker	Increased microtubule assembly rates influence chromosomal instability in colorectal cancer cells.	24976383	2014
AURKA	aurora kinase A	C0024668	Mammary Neoplasms, Experimental			Neoplasms	transferase; kinase	Biomarker	Centrosome amplification and overexpression of aurora A are early events in rat mammary carcinogenesis.	12124350	2002
AURKA	aurora kinase A	C0031117	Peripheral Neuropathy	Abnormality of the nervous system		Nervous System Diseases	transferase; kinase	Biomarker	By contrast, early-onset vincristine-induced <span class= disease id= 20864405-13-45-66 >peripheral neuropathy</span> was characterised by upregulation of genes involved in cell cycle and proliferation, including <span class= gene id= 20864405-13-162-167 >AURKA</span> (3·31 times; p=1·04&times;10(-2)) and MKI67 (3·66 times; p=1·82&times;10(-3)), and the presence of SNPs in genes involved in these…	20864405	2010
AURKA	aurora kinase A	C1257806	Chromosomal Instability			Pathological Conditions, Signs and Symptoms	transferase; kinase	Biomarker	Increased microtubule assembly rates influence chromosomal instability in colorectal cancer cells.	24976383	2014
AURKA	aurora kinase A	C0006142	Malignant neoplasm of breast		114480	Neoplasms ; Skin and Connective Tissue Diseases	transferase; kinase	Biomarker	Nuclear <span class= gene id= 26782714-0-8-13 >AURKA</span> acquires kinase-independent transactivating function to enhance <span class= disease id= 26782714-0-78-91 >breast cancer</span> stem cell phenotype.	26782714	2015
AURKA	aurora kinase A	C0006142	Malignant neoplasm of breast		114480	Neoplasms ; Skin and Connective Tissue Diseases	transferase; kinase	GeneticVariation	Aurora-A/<span class=gene id=15271856-1-9-13>BTAK</span>/<span class=gene id=15271856-1-14-19>STK15</span>, involved in regulating centrosomes and chromosome segregation, is overexpressed in human <span class=disease id=15271856-1-110-126>breast carcinoma</span> and other cancers.	15271856	2007
AURKA	aurora kinase A	C0006142	Malignant neoplasm of breast		114480	Neoplasms ; Skin and Connective Tissue Diseases	transferase; kinase	GeneticVariation	<span class= gene id= 17627006-0-0-5 >AURKA</span> <span class= variant dbSNP= rs2273535 genes_norm= 6790 >F31I</span> polymorphism and <span class= disease id= 17627006-0-28-41 >breast cancer</span> risk in BRCA1 and BRCA2 mutation carriers: a consortium of investigators of modifiers of BRCA1/2 study.	17627006	2007
AURKA	aurora kinase A	C0006142	Malignant neoplasm of breast		114480	Neoplasms ; Skin and Connective Tissue Diseases	transferase; kinase	GeneticVariation	While <span class= gene id= 16762494-3-6-11 >AURKA</span> <span class= variant dbSNP= rs2273535 genes_norm= 6790 >Phe31Ile</span> (1712T&gt;A) and AURKB <span class= variant dbSNP= rs1059476 genes_norm= 9212 >Thr298Met</span> (893G&gt;A) showed <span class= negexp >no association</span>, the synonymous AURKB Ser295Ser (885A&gt;G) polymorphism resulted in an increased <span class= disease id= 1676…	16762494	2006
AURKA	aurora kinase A	C0006142	Malignant neoplasm of breast		114480	Neoplasms ; Skin and Connective Tissue Diseases	transferase; kinase	Biomarker	Tumour-amplified kinase <span class= gene id= 11259099-2-24-28 >BTAK</span> was recently cloned from <span class= disease id= 11259099-2-54-68 >breast cancers</span> and mapped on 20q13 as a target gene for this amplification in human <span class= disease id= 11259099-2-138-152 >breast cancers</span>.	11259099	2001
AURKA	aurora kinase A	C0006142	Malignant neoplasm of breast		114480	Neoplasms ; Skin and Connective Tissue Diseases	transferase; kinase	GeneticVariation	Lack of an association between <span class= gene id= 20464476-0-31-36 >AURKA</span> <span class= variant dbSNP= rs2273535 genes_norm= 6790 >T91A</span> polymorphisms and <span class= disease id= 20464476-0-60-73 >breast cancer</span>: a meta-analysis involving 32,141 subjects.	20464476	2010
AURKA	aurora kinase A	C0006142	Malignant neoplasm of breast		114480	Neoplasms ; Skin and Connective Tissue Diseases	transferase; kinase	GeneticVariation	Genetic sequence variations of BRCA1-interacting genes <span class=gene id=19197335-0-55-60>AURKA</span>, BAP1, BARD1 and DHX9 in French Canadian families with high risk of <span class=disease id=19197335-0-129-142>breast cancer</span>.	19197335	2010
AURKA	aurora kinase A	C0006142	Malignant neoplasm of breast		114480	Neoplasms ; Skin and Connective Tissue Diseases	transferase; kinase	Biomarker	Co-delivery of hydrophobic paclitaxel and hydrophilic <span class= gene id= 25996409-0-54-59 >AURKA</span> specific siRNA by redox-sensitive micelles for effective treatment of <span class= disease id= 25996409-0-130-143 >breast cancer</span>.	25996409	2015
AURKA	aurora kinase A	C0006142	Malignant neoplasm of breast		114480	Neoplasms ; Skin and Connective Tissue Diseases	transferase; kinase	GeneticVariation	Thirty-six publicly available <span class= disease id= 22262870-5-30-43 >breast cancer</span> datasets (n = 5715) were subjected to molecular subtyping using five published classifiers (three SSPs and two SCMs) and SCMGENE, the new three-gene (ER, HER2, and <span class= gene id= 22262870-5-208-213 >AURKA</span>) SCM.	22262870	2012
AURKA	aurora kinase A	C0006142	Malignant neoplasm of breast		114480	Neoplasms ; Skin and Connective Tissue Diseases	transferase; kinase	GeneticVariation	These data suggest that elevated expression of <span class= gene id= 25288231-11-47-52 >AURKA</span> and SURVIVIN, together with <span class= gene id= 25288231-11-81-86 >AURKA</span> gene amplification, are associated with increased CIN in <span class= disease id= 25288231-11-144-157 >breast cancer</span>, and may be used as a proxy for CIN in <span class= disease id= 25288231-11-197-210 >breast …	25288231	2014
AURKA	aurora kinase A	C0006142	Malignant neoplasm of breast		114480	Neoplasms ; Skin and Connective Tissue Diseases	transferase; kinase	GeneticVariation	Genetic polymorphisms in <span class= gene id= 21598251-0-25-30 >AURKA</span> and BRCA1 are associated with <span class= disease id= 21598251-0-61-74 >breast cancer</span> susceptibility in a Chinese Han population.	21598251	2011
AURKA	aurora kinase A	C0006142	Malignant neoplasm of breast		114480	Neoplasms ; Skin and Connective Tissue Diseases	transferase; kinase	GeneticVariation	Our results indicate statistical evidence of an association between the <span class= gene id= 24349361-3-72-77 >STK15</span> <span class= variant dbSNP= rs2273535 genes_norm= 6790 >F31I</span> polymorphism and the increased risk of overall cancer in four genetic models: AA vs. TA+TT, AA vs. TT, AA vs. TA, and A vs. T. In a stratified analysis by cancer type, there was an increased risk of <span c…	24349361	2013
AURKA	aurora kinase A	C0006142	Malignant neoplasm of breast		114480	Neoplasms ; Skin and Connective Tissue Diseases	transferase; kinase	AlteredExpression	Expression of <span class= gene id= 23186136-0-14-29 >aurora kinase A</span> is associated with metastasis-free survival in node-negative <span class= disease id= 23186136-0-91-104 >breast cancer</span> patients.	23186136	2012
AURKA	aurora kinase A	C0006142	Malignant neoplasm of breast		114480	Neoplasms ; Skin and Connective Tissue Diseases	transferase; kinase	GeneticVariation	<span class= disease id= 15688402-0-0-13 >Breast cancer</span> risk associated with genotypic polymorphism of the mitosis-regulating gene Aurora-A/<span class= gene id= 15688402-0-98-103 >STK15</span>/<span class= gene id= 15688402-0-104-108 >BTAK</span>.	15688402	2005
AURKA	aurora kinase A	C0006142	Malignant neoplasm of breast		114480	Neoplasms ; Skin and Connective Tissue Diseases	transferase; kinase	GeneticVariation	<span class= disease id= 17113223-0-0-13 >Breast cancer</span> risk associated with <span class= gene id= 17113223-0-35-40 >AURKA</span> 91T --&gt;A polymorphism in relation to BRCA mutations.	17113223	2006
AURKA	aurora kinase A	C0006142	Malignant neoplasm of breast		114480	Neoplasms ; Skin and Connective Tissue Diseases	transferase; kinase	Biomarker	Forced expression of in-frame fusion genes (SLC2A1-FAF1 and BCAS4-<span class= gene id= 24395524-8-66-71 >AURKA</span>) resulted in increased viability of <span class= disease id= 24395524-8-108-121 >breast cancer</span> cells.	24395524	2013
AURKA	aurora kinase A	C0006142	Malignant neoplasm of breast		114480	Neoplasms ; Skin and Connective Tissue Diseases	transferase; kinase	AlteredExpression	Estrogen-induced <span class= gene id= 21761347-0-17-32 >aurora kinase-A</span> (<span class= gene id= 21761347-0-34-39 >AURKA</span>) gene expression is activated by GATA-3 in estrogen receptor-positive <span class= disease id= 21761347-0-110-123 >breast cancer</span> cells.	21761347	2010
AURKA	aurora kinase A	C0006142	Malignant neoplasm of breast		114480	Neoplasms ; Skin and Connective Tissue Diseases	transferase; kinase	AlteredExpression	HIF-1 is involved in the negative regulation of <span class= gene id= 23925655-0-48-53 >AURKA</span> expression in <span class= disease id= 23925655-0-68-81 >breast cancer</span> cell lines under hypoxic conditions.	23925655	2013
AURKA	aurora kinase A	C0006142	Malignant neoplasm of breast		114480	Neoplasms ; Skin and Connective Tissue Diseases	transferase; kinase	AlteredExpression	Taken together, our findings show for the first time the causal role of <span class= gene id= 23334326-6-72-87 >Aurora-A kinase</span> in the activation of EMT pathway responsible for the development of distant metastases in ER&alpha;(+) <span class= disease id= 23334326-6-185-198 >breast cancer</span> cells.	23334326	2012
AURKA	aurora kinase A	C0006142	Malignant neoplasm of breast		114480	Neoplasms ; Skin and Connective Tissue Diseases	transferase; kinase	Biomarker	<span class= gene id= 27341528-0-0-5 >AurkA</span> controls self-renewal of <span class= disease id= 27341528-0-31-44 >breast cancer</span>-initiating cells promoting wnt3a stabilization through suppression of miR-128.	27341528	2016
AURKA	aurora kinase A	C0006142	Malignant neoplasm of breast		114480	Neoplasms ; Skin and Connective Tissue Diseases	transferase; kinase	AlteredExpression	Aurora-A/STK15/<span class= gene id= 16715125-1-15-19 >BTAK</span>, which encodes a centrosome-associated kinase, is amplified and overexpressed in multiple types of human tumors, including <span class= disease id= 16715125-1-143-156 >breast cancer</span>.	16715125	2006
AURKA	aurora kinase A	C0006142	Malignant neoplasm of breast		114480	Neoplasms ; Skin and Connective Tissue Diseases	transferase; kinase	GeneticVariation	Lack of an association between <span class=gene id=20464476-0-31-36>AURKA</span> T91A polymorphisms and <span class=disease id=20464476-0-60-73>breast cancer</span>: a meta-analysis involving 32,141 subjects.	20464476	2010
AURKA	aurora kinase A	C0006142	Malignant neoplasm of breast		114480	Neoplasms ; Skin and Connective Tissue Diseases	transferase; kinase	GeneticVariation	<span class=gene id=17627006-0-0-5>AURKA</span> F31I polymorphism and <span class=disease id=17627006-0-28-41>breast cancer</span> risk in BRCA1 and BRCA2 mutation carriers: a consortium of investigators of modifiers of BRCA1/2 study.	17627006	2007
AURKA	aurora kinase A	C0006142	Malignant neoplasm of breast		114480	Neoplasms ; Skin and Connective Tissue Diseases	transferase; kinase	GeneticVariation	Inconsistent association between the <span class= gene id= 16849685-0-37-42 >STK15</span> <span class= variant dbSNP= rs2273535 genes_norm= 6790 >F31I</span> genetic polymorphism and <span class= disease id= 16849685-0-73-86 >breast cancer</span> risk.	16849685	2006
AURKA	aurora kinase A	C0006142	Malignant neoplasm of breast		114480	Neoplasms ; Skin and Connective Tissue Diseases	transferase; kinase	AlteredExpression	A putative serine/threonine kinase encoding gene <span class= gene id= 9174055-0-49-53 >BTAK</span> on chromosome 20q13 is amplified and overexpressed in human <span class= disease id= 9174055-0-114-127 >breast cancer</span> cell lines.	9174055	1997
AURKA	aurora kinase A	C0006142	Malignant neoplasm of breast		114480	Neoplasms ; Skin and Connective Tissue Diseases	transferase; kinase	GeneticVariation	<span class=disease id=17113223-0-0-13>Breast cancer</span> risk associated with <span class=gene id=17113223-0-35-40>AURKA</span> 91T --&gt;A polymorphism in relation to BRCA mutations.	17113223	2006
AURKA	aurora kinase A	C0006142	Malignant neoplasm of breast		114480	Neoplasms ; Skin and Connective Tissue Diseases	transferase; kinase	GeneticVariation	Synergistic effects of <span class=gene id=15598762-0-23-28>STK15</span> gene polymorphisms and endogenous estrogen exposure in the risk of <span class=disease id=15598762-0-96-109>breast cancer</span>.	15598762	2005
AURKA	aurora kinase A	C0006142	Malignant neoplasm of breast		114480	Neoplasms ; Skin and Connective Tissue Diseases	transferase; kinase	Biomarker	Several key regulators of early cell cycle progression such as Btg2 and cyclin D1, as well as regulators of mitosis, including cyclin B, Plk1, survivin, and <span class= gene id= 22465097-8-157-172 >aurora kinase A</span>, were identified as novel targets for FGF-8b, some of which were additionally shown to correlate with prognosis and ER status in human <span class= disease id= 22465097-8-308-32…	22465097	2012
AURKA	aurora kinase A	C0006142	Malignant neoplasm of breast		114480	Neoplasms ; Skin and Connective Tissue Diseases	transferase; kinase	Biomarker	Regarding molecular parameters, we only found a weak association of miRs in <span class= disease id= 24129975-14-76-78 >BC</span> harboring losses in <span class= gene id= 24129975-14-99-104 >AURKA</span>.	24129975	2013
AURKA	aurora kinase A	C0006142	Malignant neoplasm of breast		114480	Neoplasms ; Skin and Connective Tissue Diseases	transferase; kinase	Biomarker	PHLDA1 is a crucial negative regulator and effector of <span class= gene id= 21807936-0-55-70 >Aurora A kinase</span> in <span class= disease id= 21807936-0-74-87 >breast cancer</span>.	21807936	2011
AURKA	aurora kinase A	C0006142	Malignant neoplasm of breast		114480	Neoplasms ; Skin and Connective Tissue Diseases	transferase; kinase	Biomarker	<span class= gene id= 25667100-0-0-15 >Aurora kinase A</span> and B as new treatment targets in aromatase inhibitor-resistant <span class= disease id= 25667100-0-80-93 >breast cancer</span> cells.	25667100	2015
AURKA	aurora kinase A	C0006142	Malignant neoplasm of breast		114480	Neoplasms ; Skin and Connective Tissue Diseases	transferase; kinase	GeneticVariation	Alternative splicing in 5'-untranslational region of <span class= gene id= 11190269-0-53-59 >STK-15</span> gene, encoding centrosome associated kinase, in <span class= disease id= 11190269-0-108-121 >breast cancer</span> cell lines.	11190269	2001
AURKA	aurora kinase A	C0006142	Malignant neoplasm of breast		114480	Neoplasms ; Skin and Connective Tissue Diseases	transferase; kinase	GeneticVariation	Polymorphisms of the <span class=gene id=16411056-0-21-26>AURKA</span> (<span class=gene id=16411056-0-28-33>STK15</span>/Aurora Kinase) Gene and <span class=disease id=16411056-0-58-71>Breast Cancer</span> Risk (United States).	16411056	2005
AURKA	aurora kinase A	C0006142	Malignant neoplasm of breast		114480	Neoplasms ; Skin and Connective Tissue Diseases	transferase; kinase	Biomarker	We previously have shown that the putative oncogene Aurora-A/STK15/<span class= gene id= 14693746-2-67-71 >BTAK</span>, encoding a centrosome-associated kinase that regulates centrosomes and chromosome segregation, is amplified in human <span class= disease id= 14693746-2-190-203 >breast cancer</span>.	14693746	2004
AURKA	aurora kinase A	C0006142	Malignant neoplasm of breast		114480	Neoplasms ; Skin and Connective Tissue Diseases	transferase; kinase	GeneticVariation	<span class= gene id= 15271853-0-0-5 >STK15</span> polymorphism and <span class= disease id= 15271853-0-23-36 >breast cancer</span> risk in a population-based study.	15271853	2007
AURKA	aurora kinase A	C0006142	Malignant neoplasm of breast		114480	Neoplasms ; Skin and Connective Tissue Diseases	transferase; kinase	AlteredExpression	Association of centrosomal kinase <span class= gene id= 11291073-0-34-39 >STK15</span>/<span class= gene id= 11291073-0-40-44 >BTAK</span> mRNA expression with chromosomal instability in human <span class= disease id= 11291073-0-99-113 >breast cancers</span>.	11291073	2001
AURKA	aurora kinase A	C0006142	Malignant neoplasm of breast		114480	Neoplasms ; Skin and Connective Tissue Diseases	transferase; kinase	Biomarker	It has recently been proposed that a three-gene model (SCMGENE) that measures ESR1, ERBB2, and <span class= gene id= 22752290-1-95-100 >AURKA</span> identifies the major <span class= disease id= 22752290-1-122-135 >breast cancer</span> intrinsic subtypes and provides robust discrimination for clinical use in a manner very similar to a 50-gene subtype predictor (PAM50).	22752290	2012
AURKA	aurora kinase A	C0006142	Malignant neoplasm of breast		114480	Neoplasms ; Skin and Connective Tissue Diseases	transferase; kinase	GeneticVariation	Polymorphisms in the BRCA1 and ABCB1 genes modulate menopausal hormone therapy associated breast cancer risk in postmenopausal women.	19672706	2009
AURKA	aurora kinase A	C0006142	Malignant neoplasm of breast		114480	Neoplasms ; Skin and Connective Tissue Diseases	transferase; kinase	Biomarker	A kinase inhibitor screen identifies Mcl-1 and <span class= gene id= 25362855-0-47-62 >Aurora kinase A</span> as novel treatment targets in antiestrogen-resistant <span class= disease id= 25362855-0-116-129 >breast cancer</span> cells.	25362855	2014
AURKA	aurora kinase A	C0006142	Malignant neoplasm of breast		114480	Neoplasms ; Skin and Connective Tissue Diseases	transferase; kinase	GeneticVariation	Polymorphisms of the <span class= gene id= 16411056-0-21-26 >AURKA</span> (<span class= gene id= 16411056-0-28-33 >STK15</span>/Aurora Kinase) Gene and <span class= disease id= 16411056-0-58-71 >Breast Cancer</span> Risk (United States).	16411056	2005
AURKA	aurora kinase A	C0006142	Malignant neoplasm of breast		114480	Neoplasms ; Skin and Connective Tissue Diseases	transferase; kinase	Biomarker	Genetic variation in cell cycle regulatory gene <span class= gene id= 25328151-0-48-53 >AURKA</span> and association with intrinsic <span class= disease id= 25328151-0-85-98 >breast cancer</span> subtype.	25328151	2014
AURKA	aurora kinase A	C0006142	Malignant neoplasm of breast		114480	Neoplasms ; Skin and Connective Tissue Diseases	transferase; kinase	GeneticVariation	Synergistic effects of <span class= gene id= 15598762-0-23-28 >STK15</span> gene polymorphisms and endogenous estrogen exposure in the risk of <span class= disease id= 15598762-0-96-109 >breast cancer</span>.	15598762	2005
AURKA	aurora kinase A	C0006142	Malignant neoplasm of breast		114480	Neoplasms ; Skin and Connective Tissue Diseases	transferase; kinase	GeneticVariation	Pooling data within a large consortium has helped to clarify associations of SNPs with breast cancer.	17018785	2006
AURKA	aurora kinase A	C0006142	Malignant neoplasm of breast		114480	Neoplasms ; Skin and Connective Tissue Diseases	transferase; kinase	GeneticVariation	In the Swedish case-control study, associations with <span class= disease id= 21630024-8-53-55 >BC</span> susceptibility were observed in a dominant model for three MYBL2 promoter polymorphisms (<span class= variant dbSNP= rs619289 genes_norm= 4605-5770-6789-6790-7764 >rs619289</span>, P = 0.02; <span class= variant dbSNP= rs826943 genes_norm= 4605-5770-6789-6790-7764 >rs826943</span>, P = 0.03 a…	21630024	2011
AURKA	aurora kinase A	C0006142	Malignant neoplasm of breast		114480	Neoplasms ; Skin and Connective Tissue Diseases	transferase; kinase	GeneticVariation	<span class=gene id=15271853-0-0-5>STK15</span> polymorphism and <span class=disease id=15271853-0-23-36>breast cancer</span> risk in a population-based study.	15271853	2007
AURKA	aurora kinase A	C0006142	Malignant neoplasm of breast		114480	Neoplasms ; Skin and Connective Tissue Diseases	transferase; kinase	GeneticVariation	<span class=disease id=15688402-0-0-13>Breast cancer</span> risk associated with genotypic polymorphism of the mitosis-regulating gene Aurora-A/<span class=gene id=15688402-0-98-103>STK15</span>/<span class=gene id=15688402-0-104-108>BTAK</span>.	15688402	2005
AURKA	aurora kinase A	C0006142	Malignant neoplasm of breast		114480	Neoplasms ; Skin and Connective Tissue Diseases	transferase; kinase	GeneticVariation	In summary, this meta-analysis suggests that <span class= gene id= 25154511-6-45-50 >STK15</span> <span class= variant dbSNP= rs2273535 genes_norm= 6790 >F31I</span> polymorphism is associated with increased <span class= disease id= 25154511-6-98-111 >breast cancer</span> and ovarian cancer risk among Caucasians, <span class= variant dbSNP= rs2273535 genes_norm= 6790 >F31I</span> polymorphism is …	25154511	2014
AURKA	aurora kinase A	C0919267	ovarian neoplasm	Abnormality of the genitourinary system; Neoplasm		Endocrine System Diseases ; Female Urogenital Diseases and Pregnancy Complications ; Neoplasms	transferase; kinase	AlteredExpression	overexpression of <span class=gene id=15839305>STK15</span> significantly correlates with nude mice tumorigenicity and chromosomal aneuploidy in human <span class=disease id=15839305>ovarian cancer</span> cells grown in vitro	15839305	2005
AURKA	aurora kinase A	C0919267	ovarian neoplasm	Abnormality of the genitourinary system; Neoplasm		Endocrine System Diseases ; Female Urogenital Diseases and Pregnancy Complications ; Neoplasms	transferase; kinase	Biomarker	Amplification of <span class= gene id= 15466974-2-17-22 >STK15</span> has been reported in <span class= disease id= 15466974-2-44-58 >ovarian tumors</span>, suggesting a role in ovarian cancer pathology.	15466974	2005
AURKA	aurora kinase A	C0919267	ovarian neoplasm	Abnormality of the genitourinary system; Neoplasm		Endocrine System Diseases ; Female Urogenital Diseases and Pregnancy Complications ; Neoplasms	transferase; kinase	AlteredExpression	Higher <span class=gene id=17673924>BTAK</span> expression was found in <span class=disease id=17673924>ovarian cancer</span> cells compared to ovaries without cancer but with known BRCA1/2 mutation or strong family history.	17673924	2007
AURKA	aurora kinase A	C0919267	ovarian neoplasm	Abnormality of the genitourinary system; Neoplasm		Endocrine System Diseases ; Female Urogenital Diseases and Pregnancy Complications ; Neoplasms	transferase; kinase	AlteredExpression	Aurora-A activates Akt and induces chemoresistance in a p53-dependent manner and that inhibition of Akt may be an effective means of overcoming Aurora-A-associated chemoresistance in ovarian cancer cells expressing wild-type p53.	16894566	2006
AURKA	aurora kinase A	C0919267	ovarian neoplasm	Abnormality of the genitourinary system; Neoplasm		Endocrine System Diseases ; Female Urogenital Diseases and Pregnancy Complications ; Neoplasms	transferase; kinase	Biomarker	<span class=gene id=12684414>BTAK</span> may play a critical role in development of <span class=disease id=12684414>ovarian cancer</span>	12684414	2003
AURKA	aurora kinase A	C0919267	ovarian neoplasm	Abnormality of the genitourinary system; Neoplasm		Endocrine System Diseases ; Female Urogenital Diseases and Pregnancy Complications ; Neoplasms	transferase; kinase	AlteredExpression	<span class=gene id=17634535>Aurora-A kinase</span> is overexpressed by a substantial proportion of <span class=disease id=17634535>ovarian cancers</span> and is associated with centrosome amplification and poor prognosis andsurvival.	17634535	2007
AURKA	aurora kinase A	C1527249	Colorectal Cancer		114500	Digestive System Diseases ; Neoplasms	transferase; kinase	Biomarker	Preferential amplification of <span class= gene id= 16049965-0-30-35 >AURKA</span> 91A (Ile31) in familial <span class= disease id= 16049965-0-60-78 >colorectal cancers</span>.	16049965	2006
AURKA	aurora kinase A	C1527249	Colorectal Cancer		114500	Digestive System Diseases ; Neoplasms	transferase; kinase	AlteredExpression	In conclusion, <span class= gene id= 19412426-10-15-20 >AURKA</span> overexpression is independently associated with CIN in <span class= disease id= 19412426-10-76-93 >colorectal cancer</span>, supporting a potential role of Aurora kinase-A in colorectal carcinogenesis through genomic instability (rather than epigenomic instability).	19412426	2009
AURKA	aurora kinase A	C1527249	Colorectal Cancer		114500	Digestive System Diseases ; Neoplasms	transferase; kinase	GeneticVariation	Genetic variants in the cell cycle control pathways contribute to early onset colorectal cancer in Lynch syndrome.	19690970	2009
AURKA	aurora kinase A	C1527249	Colorectal Cancer		114500	Digestive System Diseases ; Neoplasms	transferase; kinase	AlteredExpression	<span class= gene id= 24104968-0-0-15 >Aurora kinase A</span> (<span class= gene id= 24104968-0-17-22 >AURKA</span>) expression in <span class= disease id= 24104968-0-38-55 >colorectal cancer</span> liver metastasis is associated with poor prognosis.	24104968	2013
AURKA	aurora kinase A	C1527249	Colorectal Cancer		114500	Digestive System Diseases ; Neoplasms	transferase; kinase	AlteredExpression	For <span class= gene id= 20358421-7-4-9 >AURKA</span> and PDGFRB, increased mRNA expression levels were verified at the protein level by immunohistochemical analysis of a series of adenomas and <span class= disease id= 20358421-7-150-153 >CRC</span>s.	20358421	2009
AURKA	aurora kinase A	C1527249	Colorectal Cancer		114500	Digestive System Diseases ; Neoplasms	transferase; kinase	GeneticVariation	Case-control, kin-cohort and meta-analyses provide no support for <span class=gene id=17003782-0-66-71>STK15</span> F31I as a low penetrance <span class=disease id=17003782-0-97-114>colorectal cancer</span> allele.	17003782	2006
AURKA	aurora kinase A	C1527249	Colorectal Cancer		114500	Digestive System Diseases ; Neoplasms	transferase; kinase	GeneticVariation	, it appears that the polymorphic variant of Aurora A does not appear to be associated with variation in colorectal cancer risk in HNPCC, whereas there is a more complex relationship between the Cyclin D1 polymorphism and disease risk in HNPCC.	18027856	2008
AURKA	aurora kinase A	C1527249	Colorectal Cancer		114500	Digestive System Diseases ; Neoplasms	transferase; kinase	GeneticVariation	Association between Aurora-A kinase polymorphisms and age of onset of hereditary nonpolyposis colorectal cancer in a Caucasian population.	17219423	2007
AURKA	aurora kinase A	C1527249	Colorectal Cancer		114500	Digestive System Diseases ; Neoplasms	transferase; kinase	GeneticVariation	Case-control, kin-cohort and meta-analyses provide <span class= negexp >no support</span> for <span class= gene id= 17003782-0-66-71 >STK15</span> <span class= variant dbSNP= rs2273535 genes_norm= 6790 >F31I</span> as a low penetrance <span class= disease id= 17003782-0-97-114 >colorectal cancer</span> allele.	17003782	2006
AURKA	aurora kinase A	C0024121	Lung Neoplasms	Abnormality of the respiratory system; Neoplasm		Neoplasms ; Respiratory Tract Diseases	transferase; kinase	GeneticVariation	This study evaluated the role of genetic polymorphisms of Aurora-A gene in the lung cancer in the Turkish population.	18466087	2008
AURKA	aurora kinase A	C0024121	Lung Neoplasms	Abnormality of the respiratory system; Neoplasm		Neoplasms ; Respiratory Tract Diseases	transferase; kinase	AlteredExpression	Perimembrane Aurora-A status was a significant factor to predict a poor prognosis in correction with enhanced proliferative activity in non-small cell lung cancer.	18043979	2008
AURKA	aurora kinase A	C0024121	Lung Neoplasms	Abnormality of the respiratory system; Neoplasm		Neoplasms ; Respiratory Tract Diseases	transferase; kinase	AlteredExpression	<span class=gene id=18708766>AURA</span> is a novel target of transcriptional regulation by histone deacetylase inhibitors in non-small cell <span class=disease id=18708766>lung cancer</span>.	18708766	2008
AURKA	aurora kinase A	C0024121	Lung Neoplasms	Abnormality of the respiratory system; Neoplasm		Neoplasms ; Respiratory Tract Diseases	transferase; kinase	GeneticVariation	Aurora-A/STK15 T+91A is a general low penetrance cancer susceptibility gene: a meta-analysis of multiple cancer types.	15802297	2005
AURKA	aurora kinase A	C0678222	Breast Carcinoma	Abnormality of the breast; Neoplasm		Neoplasms ; Skin and Connective Tissue Diseases	transferase; kinase	AlteredExpression	HIF-1 is involved in the negative regulation of <span class= gene id= 23925655-0-48-53 >AURKA</span> expression in <span class= disease id= 23925655-0-68-81 >breast cancer</span> cell lines under hypoxic conditions.	23925655	2013
AURKA	aurora kinase A	C0678222	Breast Carcinoma	Abnormality of the breast; Neoplasm		Neoplasms ; Skin and Connective Tissue Diseases	transferase; kinase	GeneticVariation	<span class= disease id= 15688402-0-0-13 >Breast cancer</span> risk associated with genotypic polymorphism of the mitosis-regulating gene Aurora-A/<span class= gene id= 15688402-0-98-103 >STK15</span>/<span class= gene id= 15688402-0-104-108 >BTAK</span>.	15688402	2005
AURKA	aurora kinase A	C0678222	Breast Carcinoma	Abnormality of the breast; Neoplasm		Neoplasms ; Skin and Connective Tissue Diseases	transferase; kinase	AlteredExpression	In the present study, we investigated the correlation of <span class= gene id= 11291073-2-57-62 >STK15</span>/<span class= gene id= 11291073-2-63-67 >BTAK</span> mRNA expression with CIN and various clinicopathological factors in human <span class= disease id= 11291073-2-142-155 >breast cancer</span>.	11291073	2001
AURKA	aurora kinase A	C0678222	Breast Carcinoma	Abnormality of the breast; Neoplasm		Neoplasms ; Skin and Connective Tissue Diseases	transferase; kinase	AlteredExpression	Aurora-A/BTAK/<span class= gene id= 15271856-1-14-19 >STK15</span>, involved in regulating centrosomes and chromosome segregation, is overexpressed in human <span class= disease id= 15271856-1-110-126 >breast carcinoma</span> and other cancers.	15271856	2007
AURKA	aurora kinase A	C0678222	Breast Carcinoma	Abnormality of the breast; Neoplasm		Neoplasms ; Skin and Connective Tissue Diseases	transferase; kinase	GeneticVariation	<span class= gene id= 17627006-0-0-5 >AURKA</span> <span class= variant dbSNP= rs2273535 genes_norm= 6790 >F31I</span> polymorphism and <span class= disease id= 17627006-0-28-41 >breast cancer</span> risk in BRCA1 and BRCA2 mutation carriers: a consortium of investigators of modifiers of BRCA1/2 study.	17627006	2007
AURKA	aurora kinase A	C0678222	Breast Carcinoma	Abnormality of the breast; Neoplasm		Neoplasms ; Skin and Connective Tissue Diseases	transferase; kinase	Biomarker	Genetic variation in cell cycle regulatory gene <span class= gene id= 25328151-0-48-53 >AURKA</span> and association with intrinsic <span class= disease id= 25328151-0-85-98 >breast cancer</span> subtype.	25328151	2014
AURKA	aurora kinase A	C0678222	Breast Carcinoma	Abnormality of the breast; Neoplasm		Neoplasms ; Skin and Connective Tissue Diseases	transferase; kinase	AlteredExpression	Estrogen-induced <span class= gene id= 21761347-0-17-32 >aurora kinase-A</span> (<span class= gene id= 21761347-0-34-39 >AURKA</span>) gene expression is activated by GATA-3 in estrogen receptor-positive <span class= disease id= 21761347-0-110-123 >breast cancer</span> cells.	21761347	2010
AURKA	aurora kinase A	C0678222	Breast Carcinoma	Abnormality of the breast; Neoplasm		Neoplasms ; Skin and Connective Tissue Diseases	transferase; kinase	GeneticVariation	While <span class= gene id= 16762494-3-6-11 >AURKA</span> <span class= variant dbSNP= rs2273535 genes_norm= 6790 >Phe31Ile</span> (1712T&gt;A) and AURKB <span class= variant dbSNP= rs1059476 genes_norm= 9212 >Thr298Met</span> (893G&gt;A) showed <span class= negexp >no association</span>, the synonymous AURKB Ser295Ser (885A&gt;G) polymorphism resulted in an increased <span class= disease id= 1676…	16762494	2006
AURKA	aurora kinase A	C0678222	Breast Carcinoma	Abnormality of the breast; Neoplasm		Neoplasms ; Skin and Connective Tissue Diseases	transferase; kinase	GeneticVariation	Lack of an association between <span class= gene id= 20464476-0-31-36 >AURKA</span> <span class= variant dbSNP= rs2273535 genes_norm= 6790 >T91A</span> polymorphisms and <span class= disease id= 20464476-0-60-73 >breast cancer</span>: a meta-analysis involving 32,141 subjects.	20464476	2010
AURKA	aurora kinase A	C0678222	Breast Carcinoma	Abnormality of the breast; Neoplasm		Neoplasms ; Skin and Connective Tissue Diseases	transferase; kinase	GeneticVariation	In summary, this meta-analysis suggests that <span class= gene id= 25154511-6-45-50 >STK15</span> <span class= variant dbSNP= rs2273535 genes_norm= 6790 >F31I</span> polymorphism is associated with increased <span class= disease id= 25154511-6-98-111 >breast cancer</span> and ovarian cancer risk among Caucasians, <span class= variant dbSNP= rs2273535 genes_norm= 6790 >F31I</span> polymorphism is …	25154511	2014
AURKA	aurora kinase A	C0678222	Breast Carcinoma	Abnormality of the breast; Neoplasm		Neoplasms ; Skin and Connective Tissue Diseases	transferase; kinase	AlteredExpression	Taken together, our findings show for the first time the causal role of <span class= gene id= 23334326-6-72-87 >Aurora-A kinase</span> in the activation of EMT pathway responsible for the development of distant metastases in ER&alpha;(+) <span class= disease id= 23334326-6-185-198 >breast cancer</span> cells.	23334326	2012
AURKA	aurora kinase A	C0678222	Breast Carcinoma	Abnormality of the breast; Neoplasm		Neoplasms ; Skin and Connective Tissue Diseases	transferase; kinase	GeneticVariation	<span class= gene id= 15271853-0-0-5 >STK15</span> polymorphism and <span class= disease id= 15271853-0-23-36 >breast cancer</span> risk in a population-based study.	15271853	2007
AURKA	aurora kinase A	C0678222	Breast Carcinoma	Abnormality of the breast; Neoplasm		Neoplasms ; Skin and Connective Tissue Diseases	transferase; kinase	Biomarker	A kinase inhibitor screen identifies Mcl-1 and <span class= gene id= 25362855-0-47-62 >Aurora kinase A</span> as novel treatment targets in antiestrogen-resistant <span class= disease id= 25362855-0-116-129 >breast cancer</span> cells.	25362855	2014
AURKA	aurora kinase A	C0678222	Breast Carcinoma	Abnormality of the breast; Neoplasm		Neoplasms ; Skin and Connective Tissue Diseases	transferase; kinase	Biomarker	Forced expression of in-frame fusion genes (SLC2A1-FAF1 and BCAS4-<span class= gene id= 24395524-8-66-71 >AURKA</span>) resulted in increased viability of <span class= disease id= 24395524-8-108-121 >breast cancer</span> cells.	24395524	2013
AURKA	aurora kinase A	C0678222	Breast Carcinoma	Abnormality of the breast; Neoplasm		Neoplasms ; Skin and Connective Tissue Diseases	transferase; kinase	AlteredExpression	A putative serine/threonine kinase encoding gene <span class= gene id= 9174055-0-49-53 >BTAK</span> on chromosome 20q13 is amplified and overexpressed in human <span class= disease id= 9174055-0-114-127 >breast cancer</span> cell lines.	9174055	1997
AURKA	aurora kinase A	C0678222	Breast Carcinoma	Abnormality of the breast; Neoplasm		Neoplasms ; Skin and Connective Tissue Diseases	transferase; kinase	GeneticVariation	Alternative splicing in 5'-untranslational region of <span class= gene id= 11190269-0-53-59 >STK-15</span> gene, encoding centrosome associated kinase, in <span class= disease id= 11190269-0-108-121 >breast cancer</span> cell lines.	11190269	2001
AURKA	aurora kinase A	C0678222	Breast Carcinoma	Abnormality of the breast; Neoplasm		Neoplasms ; Skin and Connective Tissue Diseases	transferase; kinase	Biomarker	<span class= gene id= 25667100-0-0-15 >Aurora kinase A</span> and B as new treatment targets in aromatase inhibitor-resistant <span class= disease id= 25667100-0-80-93 >breast cancer</span> cells.	25667100	2015
AURKA	aurora kinase A	C0678222	Breast Carcinoma	Abnormality of the breast; Neoplasm		Neoplasms ; Skin and Connective Tissue Diseases	transferase; kinase	Biomarker	It has recently been proposed that a three-gene model (SCMGENE) that measures ESR1, ERBB2, and <span class= gene id= 22752290-1-95-100 >AURKA</span> identifies the major <span class= disease id= 22752290-1-122-135 >breast cancer</span> intrinsic subtypes and provides robust discrimination for clinical use in a manner very similar to a 50-gene subtype predictor (PAM50).	22752290	2012
AURKA	aurora kinase A	C0678222	Breast Carcinoma	Abnormality of the breast; Neoplasm		Neoplasms ; Skin and Connective Tissue Diseases	transferase; kinase	Biomarker	Co-delivery of hydrophobic paclitaxel and hydrophilic <span class= gene id= 25996409-0-54-59 >AURKA</span> specific siRNA by redox-sensitive micelles for effective treatment of <span class= disease id= 25996409-0-130-143 >breast cancer</span>.	25996409	2015
AURKA	aurora kinase A	C0678222	Breast Carcinoma	Abnormality of the breast; Neoplasm		Neoplasms ; Skin and Connective Tissue Diseases	transferase; kinase	GeneticVariation	Synergistic effects of <span class= gene id= 15598762-0-23-28 >STK15</span> gene polymorphisms and endogenous estrogen exposure in the risk of <span class= disease id= 15598762-0-96-109 >breast cancer</span>.	15598762	2005
AURKA	aurora kinase A	C0678222	Breast Carcinoma	Abnormality of the breast; Neoplasm		Neoplasms ; Skin and Connective Tissue Diseases	transferase; kinase	GeneticVariation	Genetic polymorphisms in <span class= gene id= 21598251-0-25-30 >AURKA</span> and BRCA1 are associated with <span class= disease id= 21598251-0-61-74 >breast cancer</span> susceptibility in a Chinese Han population.	21598251	2011
AURKA	aurora kinase A	C0678222	Breast Carcinoma	Abnormality of the breast; Neoplasm		Neoplasms ; Skin and Connective Tissue Diseases	transferase; kinase	Biomarker	Nuclear <span class= gene id= 26782714-0-8-13 >AURKA</span> acquires kinase-independent transactivating function to enhance <span class= disease id= 26782714-0-78-91 >breast cancer</span> stem cell phenotype.	26782714	2015
AURKA	aurora kinase A	C0678222	Breast Carcinoma	Abnormality of the breast; Neoplasm		Neoplasms ; Skin and Connective Tissue Diseases	transferase; kinase	Biomarker	Several key regulators of early cell cycle progression such as Btg2 and cyclin D1, as well as regulators of mitosis, including cyclin B, Plk1, survivin, and <span class= gene id= 22465097-8-157-172 >aurora kinase A</span>, were identified as novel targets for FGF-8b, some of which were additionally shown to correlate with prognosis and ER status in human <span class= disease id= 22465097-8-308-32…	22465097	2012
AURKA	aurora kinase A	C0678222	Breast Carcinoma	Abnormality of the breast; Neoplasm		Neoplasms ; Skin and Connective Tissue Diseases	transferase; kinase	GeneticVariation	Our results indicate statistical evidence of an association between the <span class= gene id= 24349361-3-72-77 >STK15</span> <span class= variant dbSNP= rs2273535 genes_norm= 6790 >F31I</span> polymorphism and the increased risk of overall cancer in four genetic models: AA vs. TA+TT, AA vs. TT, AA vs. TA, and A vs. T. In a stratified analysis by cancer type, there was an increased risk of <span c…	24349361	2013
AURKA	aurora kinase A	C0678222	Breast Carcinoma	Abnormality of the breast; Neoplasm		Neoplasms ; Skin and Connective Tissue Diseases	transferase; kinase	GeneticVariation	In the Swedish case-control study, associations with <span class= disease id= 21630024-8-53-55 >BC</span> susceptibility were observed in a dominant model for three MYBL2 promoter polymorphisms (<span class= variant dbSNP= rs619289 genes_norm= 4605-5770-6789-6790-7764 >rs619289</span>, P = 0.02; <span class= variant dbSNP= rs826943 genes_norm= 4605-5770-6789-6790-7764 >rs826943</span>, P = 0.03 a…	21630024	2011
AURKA	aurora kinase A	C0678222	Breast Carcinoma	Abnormality of the breast; Neoplasm		Neoplasms ; Skin and Connective Tissue Diseases	transferase; kinase	GeneticVariation	Polymorphisms of the <span class= gene id= 16411056-0-21-26 >AURKA</span> (<span class= gene id= 16411056-0-28-33 >STK15</span>/Aurora Kinase) Gene and <span class= disease id= 16411056-0-58-71 >Breast Cancer</span> Risk (United States).	16411056	2005
AURKA	aurora kinase A	C0678222	Breast Carcinoma	Abnormality of the breast; Neoplasm		Neoplasms ; Skin and Connective Tissue Diseases	transferase; kinase	Biomarker	PHLDA1 is a crucial negative regulator and effector of <span class= gene id= 21807936-0-55-70 >Aurora A kinase</span> in <span class= disease id= 21807936-0-74-87 >breast cancer</span>.	21807936	2011
AURKA	aurora kinase A	C0678222	Breast Carcinoma	Abnormality of the breast; Neoplasm		Neoplasms ; Skin and Connective Tissue Diseases	transferase; kinase	AlteredExpression	Aurora-A/STK15/<span class= gene id= 16715125-1-15-19 >BTAK</span>, which encodes a centrosome-associated kinase, is amplified and overexpressed in multiple types of human tumors, including <span class= disease id= 16715125-1-143-156 >breast cancer</span>.	16715125	2006
AURKA	aurora kinase A	C0678222	Breast Carcinoma	Abnormality of the breast; Neoplasm		Neoplasms ; Skin and Connective Tissue Diseases	transferase; kinase	Biomarker	Regarding molecular parameters, we only found a weak association of miRs in <span class= disease id= 24129975-14-76-78 >BC</span> harboring losses in <span class= gene id= 24129975-14-99-104 >AURKA</span>.	24129975	2013
AURKA	aurora kinase A	C0678222	Breast Carcinoma	Abnormality of the breast; Neoplasm		Neoplasms ; Skin and Connective Tissue Diseases	transferase; kinase	Biomarker	<span class= gene id= 27341528-0-0-5 >AurkA</span> controls self-renewal of <span class= disease id= 27341528-0-31-44 >breast cancer</span>-initiating cells promoting wnt3a stabilization through suppression of miR-128.	27341528	2016
AURKA	aurora kinase A	C0678222	Breast Carcinoma	Abnormality of the breast; Neoplasm		Neoplasms ; Skin and Connective Tissue Diseases	transferase; kinase	Biomarker	We previously have shown that the putative oncogene Aurora-A/STK15/<span class= gene id= 14693746-2-67-71 >BTAK</span>, encoding a centrosome-associated kinase that regulates centrosomes and chromosome segregation, is amplified in human <span class= disease id= 14693746-2-190-203 >breast cancer</span>.	14693746	2004
AURKA	aurora kinase A	C0678222	Breast Carcinoma	Abnormality of the breast; Neoplasm		Neoplasms ; Skin and Connective Tissue Diseases	transferase; kinase	GeneticVariation	<span class= disease id= 17113223-0-0-13 >Breast cancer</span> risk associated with <span class= gene id= 17113223-0-35-40 >AURKA</span> 91T --&gt;A polymorphism in relation to BRCA mutations.	17113223	2006
AURKA	aurora kinase A	C0678222	Breast Carcinoma	Abnormality of the breast; Neoplasm		Neoplasms ; Skin and Connective Tissue Diseases	transferase; kinase	AlteredExpression	The authors also explored whether <span class= gene id= 14692019-3-34-39 >STK15</span> was a prognostic factor for <span class= disease id= 14692019-3-68-84 >breast carcinoma</span> by comparing the level of <span class= gene id= 14692019-3-111-116 >STK15</span> gene expression with clinical parameters that are known prognostic factors for the disease.	14692019	2004
AURKA	aurora kinase A	C0678222	Breast Carcinoma	Abnormality of the breast; Neoplasm		Neoplasms ; Skin and Connective Tissue Diseases	transferase; kinase	GeneticVariation	Thirty-six publicly available <span class= disease id= 22262870-5-30-43 >breast cancer</span> datasets (n = 5715) were subjected to molecular subtyping using five published classifiers (three SSPs and two SCMs) and SCMGENE, the new three-gene (ER, HER2, and <span class= gene id= 22262870-5-208-213 >AURKA</span>) SCM.	22262870	2012
AURKA	aurora kinase A	C0678222	Breast Carcinoma	Abnormality of the breast; Neoplasm		Neoplasms ; Skin and Connective Tissue Diseases	transferase; kinase	AlteredExpression	Expression of <span class= gene id= 23186136-0-14-29 >aurora kinase A</span> is associated with metastasis-free survival in node-negative <span class= disease id= 23186136-0-91-104 >breast cancer</span> patients.	23186136	2012
AURKA	aurora kinase A	C0678222	Breast Carcinoma	Abnormality of the breast; Neoplasm		Neoplasms ; Skin and Connective Tissue Diseases	transferase; kinase	GeneticVariation	These data suggest that elevated expression of <span class= gene id= 25288231-11-47-52 >AURKA</span> and SURVIVIN, together with <span class= gene id= 25288231-11-81-86 >AURKA</span> gene amplification, are associated with increased CIN in <span class= disease id= 25288231-11-144-157 >breast cancer</span>, and may be used as a proxy for CIN in <span class= disease id= 25288231-11-197-210 >breast …	25288231	2014
AURKA	aurora kinase A	C0678222	Breast Carcinoma	Abnormality of the breast; Neoplasm		Neoplasms ; Skin and Connective Tissue Diseases	transferase; kinase	GeneticVariation	Inconsistent association between the <span class= gene id= 16849685-0-37-42 >STK15</span> <span class= variant dbSNP= rs2273535 genes_norm= 6790 >F31I</span> genetic polymorphism and <span class= disease id= 16849685-0-73-86 >breast cancer</span> risk.	16849685	2006
AURKA	aurora kinase A	C0242379	Malignant neoplasm of lung			Neoplasms ; Respiratory Tract Diseases	transferase; kinase	Biomarker	Daurinol Enhances the Efficacy of Radiotherapy in <span class= disease id= 25882311-0-50-61 >Lung Cancer</span> via Suppression of <span class= gene id= 25882311-0-81-96 >Aurora Kinase A</span>/B Expression.	25882311	2015
AURKA	aurora kinase A	C0242379	Malignant neoplasm of lung			Neoplasms ; Respiratory Tract Diseases	transferase; kinase	AlteredExpression	<span class= gene id= 21718475-0-0-15 >Aurora Kinase A</span> expression is associated with <span class= disease id= 21718475-0-46-57 >lung cancer</span> histological-subtypes and with tumor de-differentiation.	21718475	2011
AURKA	aurora kinase A	C0242379	Malignant neoplasm of lung			Neoplasms ; Respiratory Tract Diseases	transferase; kinase	GeneticVariation	Prospective assessment of XRCC3, XPD and <span class= gene id= 23053267-0-41-56 >Aurora kinase A</span> single-nucleotide polymorphisms in advanced <span class= disease id= 23053267-0-101-112 >lung cancer</span>.	23053267	2012
AURKA	aurora kinase A	C0242379	Malignant neoplasm of lung			Neoplasms ; Respiratory Tract Diseases	transferase; kinase	GeneticVariation	Germline genetic variations in drug action pathways predict clinical outcomes in advanced lung cancer treated with platinum-based chemotherapy.	18854777	2009
AURKA	aurora kinase A	C0242379	Malignant neoplasm of lung			Neoplasms ; Respiratory Tract Diseases	transferase; kinase	GeneticVariation	Pathway-based evaluation of 380 candidate genes and lung cancer susceptibility suggests the importance of the cell cycle pathway.	18676680	2008
AURKA	aurora kinase A	C0242379	Malignant neoplasm of lung			Neoplasms ; Respiratory Tract Diseases	transferase; kinase	GeneticVariation	In summary, this meta-analysis suggests that <span class= gene id= 25154511-6-45-50 >STK15</span> <span class= variant dbSNP= rs2273535 genes_norm= 6790 >F31I</span> polymorphism is associated with increased breast cancer and ovarian cancer risk among Caucasians, <span class= variant dbSNP= rs2273535 genes_norm= 6790 >F31I</span> polymorphism is associated with decreased <span class= disease id= …	25154511	2014
AURKA	aurora kinase A	C0242379	Malignant neoplasm of lung			Neoplasms ; Respiratory Tract Diseases	transferase; kinase	PostTranslationalModification	Protein phosphorylation profiling using an in situ proximity ligation assay: phosphorylation of <span class= gene id= 23520446-0-96-101 >AURKA</span>-elicited EGFR-Thr654 and EGFR-Ser1046 in <span class= disease id= 23520446-0-143-154 >lung cancer</span> cells.	23520446	2013
AURKA	aurora kinase A	C0242379	Malignant neoplasm of lung			Neoplasms ; Respiratory Tract Diseases	transferase; kinase	GeneticVariation	Compared with homozygous wild-types, the homozygous variant genotypes of <span class=gene id=17908995-4-73-78>STK15</span> F31I and CCND1 G870A were associated with a significantly altered <span class=disease id=17908995-4-145-156>lung cancer</span> risk with ORs of 0.58 (95% CI, 0.37-0.90) and 1.26 (95% CI, 1.03-1.53), respectively.	17908995	2007
AURKA	aurora kinase A	C0242379	Malignant neoplasm of lung			Neoplasms ; Respiratory Tract Diseases	transferase; kinase	GeneticVariation	Polymorphisms of <span class= gene id= 16926177-0-17-22 >STK15</span> (<span class= gene id= 16926177-0-24-32 >Aurora-A</span>) gene and <span class= disease id= 16926177-0-43-54 >lung cancer</span> risk in Caucasians.	16926177	2007
AURKA	aurora kinase A	C0546837	Malignant neoplasm of esophagus			Digestive System Diseases ; Neoplasms	transferase; kinase	GeneticVariation	Two functional coding single nucleotide polymorphisms in <span class= gene id= 15867347-0-57-62 >STK15</span> (<span class= gene id= 15867347-0-64-72 >Aurora-A</span>) coordinately increase <span class= disease id= 15867347-0-96-113 >esophageal cancer</span> risk.	15867347	2005
AURKA	aurora kinase A	C0546837	Malignant neoplasm of esophagus			Digestive System Diseases ; Neoplasms	transferase; kinase	GeneticVariation	Association of Aurora-A (<span class= gene id= 22213102-0-25-30 >STK15</span>) kinase polymorphisms with clinical outcome of <span class= disease id= 22213102-0-78-95 >esophageal cancer</span> treated with preoperative chemoradiation.	22213102	2011
AURKA	aurora kinase A	C0546837	Malignant neoplasm of esophagus			Digestive System Diseases ; Neoplasms	transferase; kinase	GeneticVariation	Our results demonstrate for the first time that the STK15 polymorphism is a genetic susceptibility factor for the occurrence and aggression of ESCC.	15087379	2004
AURKA	aurora kinase A	C0546837	Malignant neoplasm of esophagus			Digestive System Diseases ; Neoplasms	transferase; kinase	GeneticVariation	Our results indicate statistical evidence of an association between the <span class= gene id= 24349361-3-72-77 >STK15</span> <span class= variant dbSNP= rs2273535 genes_norm= 6790 >F31I</span> polymorphism and the increased risk of overall cancer in four genetic models: AA vs. TA+TT, AA vs. TT, AA vs. TA, and A vs. T. In a stratified analysis by cancer type, there was an increased risk of breast …	24349361	2013
AURKA	aurora kinase A	C0546837	Malignant neoplasm of esophagus			Digestive System Diseases ; Neoplasms	transferase; kinase	GeneticVariation	Two functional coding single nucleotide polymorphisms in <span class=gene id=15867347-0-57-62>STK15</span> (<span class=gene id=15867347-0-64-72>Aurora-A</span>) coordinately increase <span class=disease id=15867347-0-96-113>esophageal cancer</span> risk.	15867347	2005
AURKA	aurora kinase A	C0546837	Malignant neoplasm of esophagus			Digestive System Diseases ; Neoplasms	transferase; kinase	GeneticVariation	Linkage disequilibrium and haplotype analysis of two single nucleotide polymorphisms in STK15 in Chinese.	16011022	2005
AURKA	aurora kinase A	C0546837	Malignant neoplasm of esophagus			Digestive System Diseases ; Neoplasms	transferase; kinase	AlteredExpression	<span class= gene id= 24953013-0-0-5 >AURKA</span> regulates JAK2-STAT3 activity in human gastric and <span class= disease id= 24953013-0-57-75 >esophageal cancers</span>.	24953013	2014
AURKA	aurora kinase A	C0005695	Bladder Neoplasm	Abnormality of the genitourinary system; Neoplasm		Female Urogenital Diseases and Pregnancy Complications ; Male Urogenital Diseases ; Neoplasms	transferase; kinase	AlteredExpression	Overexpression of AURKA can cause aneuploidy in urothelial cells, and the AURKA gene copy number is a promising biomarker for detection of bladder cancer.	18812553	2008
AURKA	aurora kinase A	C0005695	Bladder Neoplasm	Abnormality of the genitourinary system; Neoplasm		Female Urogenital Diseases and Pregnancy Complications ; Male Urogenital Diseases ; Neoplasms	transferase; kinase	Biomarker	The investigational <span class= gene id= 23403633-0-20-35 >Aurora kinase A</span> inhibitor MLN8237 induces defects in cell viability and cell-cycle progression in malignant <span class= disease id= 23403633-0-128-142 >bladder cancer</span> cells in vitro and in vivo.	23403633	2013
AURKA	aurora kinase A	C0005695	Bladder Neoplasm	Abnormality of the genitourinary system; Neoplasm		Female Urogenital Diseases and Pregnancy Complications ; Male Urogenital Diseases ; Neoplasms	transferase; kinase	Biomarker	Aurora-A/STK15/<span class= gene id= 15547700-0-15-19 >BTAK</span> enhances chromosomal instability in <span class= disease id= 15547700-0-56-70 >bladder cancer</span> cells.	15547700	2005
AURKA	aurora kinase A	C0005695	Bladder Neoplasm	Abnormality of the genitourinary system; Neoplasm		Female Urogenital Diseases and Pregnancy Complications ; Male Urogenital Diseases ; Neoplasms	transferase; kinase	GeneticVariation	Quantitation of <span class= gene id= 18812553-0-16-31 >Aurora kinase A</span> gene copy number in urine sediments and <span class= disease id= 18812553-0-72-86 >bladder cancer</span> detection.	18812553	2008
AURKA	aurora kinase A	C0005695	Bladder Neoplasm	Abnormality of the genitourinary system; Neoplasm		Female Urogenital Diseases and Pregnancy Complications ; Male Urogenital Diseases ; Neoplasms	transferase; kinase	AlteredExpression	<span class= gene id= 12208897-12-0-5 >STK15</span> gene amplification and associated increased expression of the mitotic kinase it encodes are associated with aneuploidy and aggressive clinical behavior in human <span class= disease id= 12208897-12-167-181 >bladder cancer</span>.	12208897	2002
AURKA	aurora kinase A	C0005695	Bladder Neoplasm	Abnormality of the genitourinary system; Neoplasm		Female Urogenital Diseases and Pregnancy Complications ; Male Urogenital Diseases ; Neoplasms	transferase; kinase	GeneticVariation	To test the hypothesis that common sequence variants in the cell cycle control pathway may affect <span class= disease id= 18361427-2-98-112 >bladder cancer</span> susceptibility, the effects of a panel of 10 potential functional single nucleotide polymorphisms (SNPs) from 7 cell cycle control genes, P53, P21, P27, CDK4, CDK6, CCND1, and <span class= gene id= 18361427-2-289-294 >STK15</span>, wer…	18361427	2008
AURKA	aurora kinase A	C0005695	Bladder Neoplasm	Abnormality of the genitourinary system; Neoplasm		Female Urogenital Diseases and Pregnancy Complications ; Male Urogenital Diseases ; Neoplasms	transferase; kinase	AlteredExpression	High level of <span class=gene id=17786310>STK15</span> amplification is associated with <span class=disease id=17786310>bladder cancer</span>	17786310	2007
AURKA	aurora kinase A	C0005695	Bladder Neoplasm	Abnormality of the genitourinary system; Neoplasm		Female Urogenital Diseases and Pregnancy Complications ; Male Urogenital Diseases ; Neoplasms	transferase; kinase	AlteredExpression	Low level <span class= gene id= 17786310-0-10-15 >STK15</span> amplification in histologically benign urothelium of patients with <span class= disease id= 17786310-0-83-97 >bladder cancer</span> adversely predicts patient outcome following cystectomy.	17786310	2007
AURKA	aurora kinase A	C1140680	Malignant neoplasm of ovary		167000	Endocrine System Diseases ; Female Urogenital Diseases and Pregnancy Complications ; Neoplasms	transferase; kinase	GeneticVariation	Consortium analysis of 7 candidate SNPs for ovarian cancer.	18431743	2008
AURKA	aurora kinase A	C1140680	Malignant neoplasm of ovary		167000	Endocrine System Diseases ; Female Urogenital Diseases and Pregnancy Complications ; Neoplasms	transferase; kinase	GeneticVariation	This study indicates that genetic polymorphisms of <span class= gene id= 23787073-10-51-56 >AURKA</span>, BRCA1 and CCNE1 may affect <span class= disease id= 23787073-10-85-99 >ovarian cancer</span> susceptibility in Chinese Han women.	23787073	2013
AURKA	aurora kinase A	C1140680	Malignant neoplasm of ovary		167000	Endocrine System Diseases ; Female Urogenital Diseases and Pregnancy Complications ; Neoplasms	transferase; kinase	GeneticVariation	<span class= gene id= 15466974-0-0-5 >STK15</span> polymorphisms and association with risk of invasive <span class= disease id= 15466974-0-58-72 >ovarian cancer</span>.	15466974	2005
AURKA	aurora kinase A	C1140680	Malignant neoplasm of ovary		167000	Endocrine System Diseases ; Female Urogenital Diseases and Pregnancy Complications ; Neoplasms	transferase; kinase	GeneticVariation	<span class=gene id=15466974-0-0-5>STK15</span> polymorphisms and association with risk of invasive <span class=disease id=15466974-0-58-72>ovarian cancer</span>.	15466974	2005
AURKA	aurora kinase A	C1140680	Malignant neoplasm of ovary		167000	Endocrine System Diseases ; Female Urogenital Diseases and Pregnancy Complications ; Neoplasms	transferase; kinase	GeneticVariation	In summary, this meta-analysis suggests that <span class= gene id= 25154511-6-45-50 >STK15</span> <span class= variant dbSNP= rs2273535 genes_norm= 6790 >F31I</span> polymorphism is associated with increased breast cancer and <span class= disease id= 25154511-6-116-130 >ovarian cancer</span> risk among Caucasians, <span class= variant dbSNP= rs2273535 genes_norm= 6790 >F31I</span> polymorphism is…	25154511	2014
AURKA	aurora kinase A	C1140680	Malignant neoplasm of ovary		167000	Endocrine System Diseases ; Female Urogenital Diseases and Pregnancy Complications ; Neoplasms	transferase; kinase	AlteredExpression	Frequent overexpression of <span class= gene id= 15839305-0-27-32 >STK15</span>/Aurora-A/<span class= gene id= 15839305-0-42-46 >BTAK</span> and chromosomal instability in tumorigenic cell cultures derived from human <span class= disease id= 15839305-0-123-137 >ovarian cancer</span>.	15839305	2005
AURKA	aurora kinase A	C1140680	Malignant neoplasm of ovary		167000	Endocrine System Diseases ; Female Urogenital Diseases and Pregnancy Complications ; Neoplasms	transferase; kinase	Biomarker	In the current study, we identified a novel role for <span class= gene id= 23334327-3-53-58 >AURKA</span> in regulating <span class= disease id= 23334327-3-73-87 >ovarian cancer</span> cell dissemination and evaluated the efficacy of an <span class= gene id= 23334327-3-140-145 >AURKA</span>-selective small molecule inhibitor, alisertib (MLN8237), as a single agent and combined with paclitaxel usi…	23334327	2012
AURKA	aurora kinase A	C1140680	Malignant neoplasm of ovary		167000	Endocrine System Diseases ; Female Urogenital Diseases and Pregnancy Complications ; Neoplasms	transferase; kinase	AlteredExpression	<span class= gene id= 17634535-9-0-15 >Aurora-A kinase</span> is overexpressed by a substantial proportion of <span class= disease id= 17634535-9-64-79 >ovarian cancers</span> and is associated with centrosome amplification and poor survival.	17634535	2007
AURKA	aurora kinase A	C1140680	Malignant neoplasm of ovary		167000	Endocrine System Diseases ; Female Urogenital Diseases and Pregnancy Complications ; Neoplasms	transferase; kinase	GeneticVariation	We confirmed this result in an independent series of ECs included in a tissue microarray in which breast and <span class= disease id= 14522886-9-109-123 >ovarian cancer</span> samples showed an incidence of <span class= gene id= 14522886-9-155-160 >STK15</span> amplification of 15 and 18%, respectively (P &lt;or= 0.001).	14522886	2003
AURKA	aurora kinase A	C1140680	Malignant neoplasm of ovary		167000	Endocrine System Diseases ; Female Urogenital Diseases and Pregnancy Complications ; Neoplasms	transferase; kinase	AlteredExpression	Higher <span class= gene id= 17673924-8-7-11 >BTAK</span> expression was found in <span class= disease id= 17673924-8-36-50 >ovarian cancer</span> cells compared to ovaries without cancer but with known BRCA1/2 mutation or strong family history (P&lt;0.001), and expression levels of BTAK and p53 were directly correlated (r=0.306; P&lt;0.001).	17673924	2007
AURKA	aurora kinase A	C0001418	Adenocarcinoma			Neoplasms	transferase; kinase	AlteredExpression	Frequent overexpression of <span class= gene id= 18311783-0-27-42 >Aurora Kinase A</span> in upper gastrointestinal <span class= disease id= 18311783-0-69-84 >adenocarcinomas</span> correlates with potent antiapoptotic functions.	18311783	2008
AURKA	aurora kinase A	C0001418	Adenocarcinoma			Neoplasms	transferase; kinase	Biomarker	Moreover, <span class= gene id= 21718475-7-10-15 >AURKA</span> was principally up-modulated in moderately and poorly differentiated lung cancers (p&lt;0.01), as well as in squamous and <span class= disease id= 21718475-7-135-150 >adenocarcinomas</span> compared to the non-invasive bronchioloalveolar histotype (p=0.029).	21718475	2011
AURKA	aurora kinase A	C0001418	Adenocarcinoma			Neoplasms	transferase; kinase	AlteredExpression	Frequent overexpression of AURKA transcript in upper gastrointestinal adenocarcinomas was detected compared with normal samples (47%; P =.001)/of AURKA led to a remarkable reduction in the transcription activity of p53.	18311783	2008
AURKA	aurora kinase A	C0001418	Adenocarcinoma			Neoplasms	transferase; kinase	AlteredExpression	In colorectal adenocarcinoma, the expression of aurora kinase protein was found to be related to the distal location, grade of tumor, p16 expression, and telomerase activity.	18284933	2008
AURKA	aurora kinase A	C0001418	Adenocarcinoma			Neoplasms	transferase; kinase	Biomarker	In tumors with mixed features, there was also 100% concordance of ERG rearrangement and 94% concordance of <span class= gene id= 23358695-9-107-112 >AURKA</span> and MYCN co-amplification between areas of NEPC and <span class= disease id= 23358695-9-165-179 >adenocarcinoma</span>.	23358695	2012
AURKA	aurora kinase A	C0001418	Adenocarcinoma			Neoplasms	transferase; kinase	AlteredExpression	In conclusion, this study shows frequent overexpression of <span class= gene id= 22302096-11-59-64 >AURKA</span> and suggests that MLN8237 could be an effective antitumor agent, which can be combined with cisplatin for a better therapeutic outcome in esophageal <span class= disease id= 22302096-11-214-229 >adenocarcinomas</span>.	22302096	2012
AURKA	aurora kinase A	C0005684	Malignant neoplasm of urinary bladder		109800	Female Urogenital Diseases and Pregnancy Complications ; Male Urogenital Diseases ; Neoplasms	transferase; kinase	Biomarker	Aurora-A/STK15/<span class= gene id= 15547700-0-15-19 >BTAK</span> enhances chromosomal instability in <span class= disease id= 15547700-0-56-70 >bladder cancer</span> cells.	15547700	2005
AURKA	aurora kinase A	C0005684	Malignant neoplasm of urinary bladder		109800	Female Urogenital Diseases and Pregnancy Complications ; Male Urogenital Diseases ; Neoplasms	transferase; kinase	AlteredExpression	Low level <span class= gene id= 17786310-0-10-15 >STK15</span> amplification in histologically benign urothelium of patients with <span class= disease id= 17786310-0-83-97 >bladder cancer</span> adversely predicts patient outcome following cystectomy.	17786310	2007
AURKA	aurora kinase A	C0005684	Malignant neoplasm of urinary bladder		109800	Female Urogenital Diseases and Pregnancy Complications ; Male Urogenital Diseases ; Neoplasms	transferase; kinase	GeneticVariation	To test the hypothesis that common sequence variants in the cell cycle control pathway may affect <span class= disease id= 18361427-2-98-112 >bladder cancer</span> susceptibility, the effects of a panel of 10 potential functional single nucleotide polymorphisms (SNPs) from 7 cell cycle control genes, P53, P21, P27, CDK4, CDK6, CCND1, and <span class= gene id= 18361427-2-289-294 >STK15</span>, wer…	18361427	2008
AURKA	aurora kinase A	C0005684	Malignant neoplasm of urinary bladder		109800	Female Urogenital Diseases and Pregnancy Complications ; Male Urogenital Diseases ; Neoplasms	transferase; kinase	AlteredExpression	<span class= gene id= 12208897-12-0-5 >STK15</span> gene amplification and associated increased expression of the mitotic kinase it encodes are associated with aneuploidy and aggressive clinical behavior in human <span class= disease id= 12208897-12-167-181 >bladder cancer</span>.	12208897	2002
AURKA	aurora kinase A	C0005684	Malignant neoplasm of urinary bladder		109800	Female Urogenital Diseases and Pregnancy Complications ; Male Urogenital Diseases ; Neoplasms	transferase; kinase	Biomarker	The investigational <span class= gene id= 23403633-0-20-35 >Aurora kinase A</span> inhibitor MLN8237 induces defects in cell viability and cell-cycle progression in malignant <span class= disease id= 23403633-0-128-142 >bladder cancer</span> cells in vitro and in vivo.	23403633	2013
AURKA	aurora kinase A	C0005684	Malignant neoplasm of urinary bladder		109800	Female Urogenital Diseases and Pregnancy Complications ; Male Urogenital Diseases ; Neoplasms	transferase; kinase	GeneticVariation	To test the hypothesis that common sequence variants in the cell cycle control pathway may affect <span class=disease id=18361427-2-98-112>bladder cancer</span> susceptibility, the effects of a panel of 10 potential functional single nucleotide polymorphisms (SNPs) from 7 cell cycle control genes, P53, P21, P27, CDK4, CDK6, CCND1, and <span class=gene id=18361427-2-289-294>STK15</span>, were eval…	18361427	2008
AURKA	aurora kinase A	C0005684	Malignant neoplasm of urinary bladder		109800	Female Urogenital Diseases and Pregnancy Complications ; Male Urogenital Diseases ; Neoplasms	transferase; kinase	GeneticVariation	Genetic susceptibility to distinct bladder cancer subphenotypes.	19692168	2009
AURKA	aurora kinase A	C0005684	Malignant neoplasm of urinary bladder		109800	Female Urogenital Diseases and Pregnancy Complications ; Male Urogenital Diseases ; Neoplasms	transferase; kinase	GeneticVariation	Quantitation of <span class= gene id= 18812553-0-16-31 >Aurora kinase A</span> gene copy number in urine sediments and <span class= disease id= 18812553-0-72-86 >bladder cancer</span> detection.	18812553	2008
AURKA	aurora kinase A	C2239176	Liver carcinoma	Abnormality of the digestive system; Neoplasm	114550	Digestive System Diseases ; Neoplasms	transferase; kinase	AlteredExpression	Aurora A activity is inhibited by MK615, from ume, a variety of Japanese apricot in hepatocellular carcinoma cells	18019715	2007
AURKA	aurora kinase A	C2239176	Liver carcinoma	Abnormality of the digestive system; Neoplasm	114550	Digestive System Diseases ; Neoplasms	transferase; kinase	AlteredExpression	Herein, we show that depletion of <span class= gene id= 23255113-3-34-49 >Aurora A kinase</span> by RNA interference (RNAi) in <span class= disease id= 23255113-3-80-104 >hepatocellular carcinoma</span> (<span class= disease id= 23255113-3-106-109 >HCC</span>) cells upregulated FoxO1 in a p53-dependent manner, which induces cell cycle arrest.	23255113	2013
AURKA	aurora kinase A	C2239176	Liver carcinoma	Abnormality of the digestive system; Neoplasm	114550	Digestive System Diseases ; Neoplasms	transferase; kinase	Biomarker	Hypoxia-inducible enhancer/alpha-fetoprotein promoter-driven RNA interference targeting <span class= gene id= 18803637-0-88-93 >STK15</span> suppresses proliferation and induces apoptosis in human <span class= disease id= 18803637-0-150-174 >hepatocellular carcinoma</span> cells.	18803637	2009
AURKA	aurora kinase A	C2239176	Liver carcinoma	Abnormality of the digestive system; Neoplasm	114550	Digestive System Diseases ; Neoplasms	transferase; kinase	Biomarker	<span class= gene id= 25284017-0-0-15 >Aurora kinase A</span> mediates c-Myc's oncogenic effects in <span class= disease id= 25284017-0-54-78 >hepatocellular carcinoma</span>.	25284017	2014
AURKA	aurora kinase A	C2239176	Liver carcinoma	Abnormality of the digestive system; Neoplasm	114550	Digestive System Diseases ; Neoplasms	transferase; kinase	AlteredExpression	overexpressed frequently in hepatocellular carcinoma and correlated with high grade and high stage	15041727	2004
AURKA	aurora kinase A	C0014859	Esophageal Neoplasms	Abnormality of the digestive system; Neoplasm		Digestive System Diseases ; Neoplasms	transferase; kinase	GeneticVariation	Aurora-A/STK15 T+91A is a general low penetrance cancer susceptibility gene: a meta-analysis of multiple cancer types.	15802297	2005
AURKA	aurora kinase A	C0014859	Esophageal Neoplasms	Abnormality of the digestive system; Neoplasm		Digestive System Diseases ; Neoplasms	transferase; kinase	GeneticVariation	Our results indicate statistical evidence of an association between the <span class= gene id= 24349361-3-72-77 >STK15</span> <span class= variant dbSNP= rs2273535 genes_norm= 6790 >F31I</span> polymorphism and the increased risk of overall cancer in four genetic models: AA vs. TA+TT, AA vs. TT, AA vs. TA, and A vs. T. In a stratified analysis by cancer type, there was an increased risk of breast …	24349361	2013
AURKA	aurora kinase A	C0014859	Esophageal Neoplasms	Abnormality of the digestive system; Neoplasm		Digestive System Diseases ; Neoplasms	transferase; kinase	GeneticVariation	Two functional coding single nucleotide polymorphisms in <span class= gene id= 15867347-0-57-62 >STK15</span> (<span class= gene id= 15867347-0-64-72 >Aurora-A</span>) coordinately increase <span class= disease id= 15867347-0-96-113 >esophageal cancer</span> risk.	15867347	2005
AURKA	aurora kinase A	C0014859	Esophageal Neoplasms	Abnormality of the digestive system; Neoplasm		Digestive System Diseases ; Neoplasms	transferase; kinase	AlteredExpression	Overexpression of <span class=gene id=16572587>Aurora-kinase A</span> is associated with <span class=disease id=16572587>Esophageal Neoplasms</span>	16572587	2006
AURKA	aurora kinase A	C0014859	Esophageal Neoplasms	Abnormality of the digestive system; Neoplasm		Digestive System Diseases ; Neoplasms	transferase; kinase	GeneticVariation	Association of Aurora-A (<span class= gene id= 22213102-0-25-30 >STK15</span>) kinase polymorphisms with clinical outcome of <span class= disease id= 22213102-0-78-95 >esophageal cancer</span> treated with preoperative chemoradiation.	22213102	2011
AURKA	aurora kinase A	C0376358	Malignant neoplasm of prostate	Abnormality of the genitourinary system	176807	Male Urogenital Diseases ; Neoplasms	transferase; kinase	Biomarker	<span class= disease id= 25128228-0-0-15 >Prostate cancer</span> with Paneth cell-like neuroendocrine differentiation has recognizable histomorphology and harbors <span class= gene id= 25128228-0-114-119 >AURKA</span> gene amplification.	25128228	2014
AURKA	aurora kinase A	C0376358	Malignant neoplasm of prostate	Abnormality of the genitourinary system	176807	Male Urogenital Diseases ; Neoplasms	transferase; kinase	GeneticVariation	The single-nucleotide polymorphism <span class= variant dbSNP= rs2273535 genes_norm= 6790 >T91A</span> (<span class= variant dbSNP= rs2273535 genes_norm= 6790 >Phe31Ile</span>) has been implicated in <span class= gene id= 17898866-2-74-79 >AURKA</span> overexpression and has been suggested as a low-penetrance susceptibility allele in multiple human cancers, including <span class= disease id= 1789…	17898866	2007
AURKA	aurora kinase A	C0376358	Malignant neoplasm of prostate	Abnormality of the genitourinary system	176807	Male Urogenital Diseases ; Neoplasms	transferase; kinase	GeneticVariation	Common genetic polymorphisms of <span class= gene id= 18802780-0-32-37 >AURKA</span> and <span class= disease id= 18802780-0-42-57 >prostate cancer</span> risk.	18802780	2008
AURKA	aurora kinase A	C0376358	Malignant neoplasm of prostate	Abnormality of the genitourinary system	176807	Male Urogenital Diseases ; Neoplasms	transferase; kinase	Biomarker	This has important implications for the clinical management of neuroendocrine <span class= disease id= 27070695-2-78-93 >prostate cancer</span> as <span class= gene id= 27070695-2-97-112 >Aurora A kinase</span> inhibitors promoting N-Myc destabilization progress in the clinic.	27070695	2016
AURKA	aurora kinase A	C0376358	Malignant neoplasm of prostate	Abnormality of the genitourinary system	176807	Male Urogenital Diseases ; Neoplasms	transferase; kinase	Biomarker	Effects of DNAzymes targeting <span class= gene id= 18404163-0-30-45 >Aurora kinase A</span> on the growth of human <span class= disease id= 18404163-0-69-84 >prostate cancer</span>.	18404163	2008
AURKA	aurora kinase A	C0376358	Malignant neoplasm of prostate	Abnormality of the genitourinary system	176807	Male Urogenital Diseases ; Neoplasms	transferase; kinase	AlteredExpression	Recently, we found that upregulation of GLIPR1 in <span class= disease id= 24590455-2-50-65 >prostate cancer</span> cells increases mitotic catastrophe through interaction with heat shock cognate protein 70 (Hsc70) and downregulation of <span class= gene id= 24590455-2-187-202 >Aurora kinase A</span> and TPX2.	24590455	2013
AURKA	aurora kinase A	C0376358	Malignant neoplasm of prostate	Abnormality of the genitourinary system	176807	Male Urogenital Diseases ; Neoplasms	transferase; kinase	Biomarker	In this study we report that expression of glioma pathogenesis-related protein 1 (GLIPR1) regulated numerous apoptotic, cell cycle, and spindle/centrosome assembly-related genes, including <span class= gene id= 23333597-1-189-194 >AURKA</span> and TPX2, and induced apoptosis and/or mitotic catastrophe (MC) in <span class= disease id= 23333597-1-262-277 >prostate cancer</span> (PCa) cells, includi…	23333597	2012
AURKA	aurora kinase A	C0376358	Malignant neoplasm of prostate	Abnormality of the genitourinary system	176807	Male Urogenital Diseases ; Neoplasms	transferase; kinase	Biomarker	miR-199a-3p inhibits <span class= gene id= 24631181-0-21-36 >aurora kinase A</span> and attenuates <span class= disease id= 24631181-0-52-67 >prostate cancer</span> growth: new avenue for <span class= disease id= 24631181-0-91-106 >prostate cancer</span> treatment.	24631181	2014
AURKA	aurora kinase A	C0376358	Malignant neoplasm of prostate	Abnormality of the genitourinary system	176807	Male Urogenital Diseases ; Neoplasms	transferase; kinase	GeneticVariation	Concurrent <span class= gene id= 23358695-0-11-16 >AURKA</span> and MYCN gene amplifications are harbingers of lethal treatment-related neuroendocrine <span class= disease id= 23358695-0-104-119 >prostate cancer</span>.	23358695	2012
AURKA	aurora kinase A	C0376358	Malignant neoplasm of prostate	Abnormality of the genitourinary system	176807	Male Urogenital Diseases ; Neoplasms	transferase; kinase	GeneticVariation	Common genetic polymorphisms of <span class=gene id=18802780-0-32-37>AURKA</span> and <span class=disease id=18802780-0-42-57>prostate cancer</span> risk.	18802780	2008
AURKA	aurora kinase A	C0596263	Carcinogenesis			Neoplasms ; Pathological Conditions, Signs and Symptoms	transferase; kinase	Biomarker	<span class= gene id= 18820130-1-0-15 >Aurora-A kinase</span> (<span class= gene id= 18820130-1-17-22 >Aur-A</span>) is a member of the serine/threonine kinase family that regulates the cell division process, and has recently been implicated in <span class= disease id= 18820130-1-152-165 >tumorigenesis</span>.	18820130	2009
AURKA	aurora kinase A	C0596263	Carcinogenesis			Neoplasms ; Pathological Conditions, Signs and Symptoms	transferase; kinase	Biomarker	It was recently demonstrated that phosphorylation of RalA S194 by <span class= gene id= 24222664-2-66-81 >Aurora A kinase</span> (<span class= gene id= 24222664-2-83-86 >AAK</span>) is critical for PDAC <span class= disease id= 24222664-2-109-122 >tumorigenesis</span>.	24222664	2014
AURKA	aurora kinase A	C0596263	Carcinogenesis			Neoplasms ; Pathological Conditions, Signs and Symptoms	transferase; kinase	AlteredExpression	Overexpression of <span class= gene id= 15839305-15-18-23 >STK15</span> with coordinate loss of wild-type p53 function thus appears to play an important role in ovarian <span class= disease id= 15839305-15-121-134 >tumorigenesis</span> and offers a novel molecular target in designing effective therapy of human ovarian cancer.	15839305	2005
AURKA	aurora kinase A	C0596263	Carcinogenesis			Neoplasms ; Pathological Conditions, Signs and Symptoms	transferase; kinase	AlteredExpression	These results show that <span class= gene id= 12631597-11-24-29 >STK15</span> is overexpressed in pancreatic tumors and carcinoma cell lines and suggest that overexpression of <span class= gene id= 12631597-11-128-133 >STK15</span> may play a role in pancreatic <span class= disease id= 12631597-11-164-178 >carcinogenesis</span>.	12631597	2003
AURKA	aurora kinase A	C0596263	Carcinogenesis			Neoplasms ; Pathological Conditions, Signs and Symptoms	transferase; kinase	AlteredExpression	In conclusion, <span class= gene id= 19412426-10-15-20 >AURKA</span> overexpression is independently associated with CIN in colorectal cancer, supporting a potential role of <span class= gene id= 19412426-10-126-141 >Aurora kinase-A</span> in colorectal <span class= disease id= 19412426-10-156-170 >carcinogenesis</span> through genomic instability (rather than epigenomic instability).	19412426	2009
AURKA	aurora kinase A	C0596263	Carcinogenesis			Neoplasms ; Pathological Conditions, Signs and Symptoms	transferase; kinase	AlteredExpression	Our results demonstrate that <span class= gene id= 11291073-8-29-34 >STK15</span>/<span class= gene id= 11291073-8-35-39 >BTAK</span> mRNA is over-expressed in the majority of breast cancers and its over-expression is significantly associated with CIN, implicating STK15/<span class= gene id= 11291073-8-177-181 >BTAK</span> in <span class= disease id= 11291073-8-185-199 >carcinogenesis</span> thro…	11291073	2001
AURKA	aurora kinase A	C0596263	Carcinogenesis			Neoplasms ; Pathological Conditions, Signs and Symptoms	transferase; kinase	AlteredExpression	These results suggest that Aurora2/<span class= gene id= 12716366-9-35-39 >BTAK</span>/<span class= gene id= 12716366-9-40-45 >STK15</span> is an effective candidate to indicate <span class= negexp >not only disease activity but also</span> <span class= disease id= 12716366-9-119-132 >tumorigenesis</span> of non-Hodgkin's lymphoma.	12716366	2003
AURKA	aurora kinase A	C0596263	Carcinogenesis			Neoplasms ; Pathological Conditions, Signs and Symptoms	transferase; kinase	Biomarker	We therefore speculated that the Aurora-A/STK15/<span class= gene id= 15688402-3-48-52 >BTAK</span> gene, implicated in the regulation of centrosome duplication, may be associated with breast <span class= disease id= 15688402-3-145-158 >tumorigenesis</span>.	15688402	2005
AURKA	aurora kinase A	C0596263	Carcinogenesis			Neoplasms ; Pathological Conditions, Signs and Symptoms	transferase; kinase	Biomarker	Post-translational modification of NUMB by the NANOG-<span class= gene id= 26174965-9-53-58 >AURKA</span>-aPKC? pathway is an important event in TIC self-renewal and <span class= disease id= 26174965-9-119-132 >tumorigenesis</span>.	26174965	2015
AURKA	aurora kinase A	C0596263	Carcinogenesis			Neoplasms ; Pathological Conditions, Signs and Symptoms	transferase; kinase	Biomarker	Our results provide evidence for AEG-1's <span class= disease id= 23499911-8-41-55 >carcinogenesis</span> role in AML and reveal a novel functional link between AEG-1 and <span class= gene id= 23499911-8-121-126 >AURKA</span> on Akt1 activation.	23499911	2013
AURKA	aurora kinase A	C0596263	Carcinogenesis			Neoplasms ; Pathological Conditions, Signs and Symptoms	transferase; kinase	Biomarker	Moreover, <span class= negexp >no data are currently available concerning</span> <span class= gene id= 25596657-3-53-58 >AURKA</span> involvement in the serrated <span class= disease id= 25596657-3-87-100 >tumorigenesis</span>.	25596657	2014
AURKA	aurora kinase A	C0596263	Carcinogenesis			Neoplasms ; Pathological Conditions, Signs and Symptoms	transferase; kinase	AlteredExpression	<span class= gene id= 24631181-4-0-15 >Aurora kinase A</span> has been shown to be involved in PCa progression, thus making it a good target for PCa therapy. miRNAs are important regulators of gene expression, with some miRNAs specifically involved in <span class= disease id= 24631181-4-206-220 >carcinogenesis</span>.	24631181	2014
AURKA	aurora kinase A	C0596263	Carcinogenesis			Neoplasms ; Pathological Conditions, Signs and Symptoms	transferase; kinase	AlteredExpression	Moreover, <span class= gene id= 19738056-6-10-18 >Aurora-A</span> overexpression in naive keratinocytes resulted in spindle defects in vitro and marked cell death in vivo, suggesting that the failure of <span class= gene id= 19738056-6-156-164 >Aurora-A</span> to initiate <span class= disease id= 19738056-6-177-190 >tumorigenesis</span> was due to induction of catastrophic cell death.	19738056	2009
AURKA	aurora kinase A	C0596263	Carcinogenesis			Neoplasms ; Pathological Conditions, Signs and Symptoms	transferase; kinase	Biomarker	<span class= gene id= 23993973-0-0-15 >Aurora kinase A</span> promotes inflammation and <span class= disease id= 23993973-0-42-55 >tumorigenesis</span> in mice and human gastric neoplasia.	23993973	2013
AURKA	aurora kinase A	C0596263	Carcinogenesis			Neoplasms ; Pathological Conditions, Signs and Symptoms	transferase; kinase	Biomarker	The current study indicates that <span class= gene id= 23661421-9-33-48 >Aurora A kinase</span> contributes to immortalization and <span class= disease id= 23661421-9-84-97 >tumorigenesis</span>.	23661421	2014
AURKA	aurora kinase A	C0596263	Carcinogenesis			Neoplasms ; Pathological Conditions, Signs and Symptoms	transferase; kinase	Biomarker	These findings identify a previously unknown oncogenic property of the spatially deregulated <span class= gene id= 26782714-6-93-98 >AURKA</span> in <span class= disease id= 26782714-6-102-115 >tumorigenesis</span> and provide a potential therapeutic opportunity to overcome kinase inhibitor resistance.	26782714	2015
AURKA	aurora kinase A	C0007137	Squamous cell carcinoma	Abnormality of the integument; Neoplasm		Neoplasms	transferase; kinase	Biomarker	In this Review, we provide an overview of the biological functions of aurora kinases in healthy cells and in cancer cells, and we review small studies and high-throughput datasets that particularly implicate <span class= gene id= 23993387-4-208-223 >aurora kinase A</span> in the pathogenesis of <span class= disease id= 23993387-4-247-271 >squamous-cell carcinomas</span> of the head and neck.	23993387	2013
AURKA	aurora kinase A	C0007137	Squamous cell carcinoma	Abnormality of the integument; Neoplasm		Neoplasms	transferase; kinase	Biomarker	Targeting <span class= gene id= 23481312-0-10-25 >Aurora kinase A</span> suppresses the growth of human oral <span class= disease id= 23481312-0-62-85 >squamous cell carcinoma</span> cells in vitro and in vivo.	23481312	2013
AURKA	aurora kinase A	C0007137	Squamous cell carcinoma	Abnormality of the integument; Neoplasm		Neoplasms	transferase; kinase	AlteredExpression	However, <span class= gene id= 19738056-7-9-17 >Aurora-A</span> overexpression combined with exposure to TPA and the mutagen 7,12-dimethylbenz(a)anthracene accelerated <span class= disease id= 19738056-7-122-125 >SCC</span> development with greater metastatic activity than control mice, indicating that <span class= gene id= 19738056-7-206-214 >Aurora-A</span> cannot initiate skin carcinogenesis b…	19738056	2009
AURKA	aurora kinase A	C0007137	Squamous cell carcinoma	Abnormality of the integument; Neoplasm		Neoplasms	transferase; kinase	GeneticVariation	<span class=gene id=15087379>STK15</span> polymorphism is a genetic susceptibility factor for the occurrence and aggression of esophageal <span class=disease id=15087379>squamous cell carcinoma</span>.	15087379	2004
AURKA	aurora kinase A	C0007137	Squamous cell carcinoma	Abnormality of the integument; Neoplasm		Neoplasms	transferase; kinase	AlteredExpression	In vivo elevated nuclear <span class= gene id= 20597069-5-25-30 >STK15</span> protein expression is significantly associated with the worse prognosis of <span class= disease id= 20597069-5-106-110 >OSCC</span> patients.	20597069	2010
AURKA	aurora kinase A	C0007137	Squamous cell carcinoma	Abnormality of the integument; Neoplasm		Neoplasms	transferase; kinase	Biomarker	<span class= gene id= 25547434-0-0-5 >AURKA</span> is a predictor of chemotherapy response and prognosis for patients with advanced oral <span class= disease id= 25547434-0-92-115 >squamous cell carcinoma</span>.	25547434	2014
AURKA	aurora kinase A	C0024623	Malignant neoplasm of stomach			Digestive System Diseases ; Neoplasms	transferase; kinase	Biomarker	<span class= gene id= 23993973-12-0-5 >AURKA</span> inhibitors might be developed as therapeutic agents for <span class= disease id= 23993973-12-62-76 >gastric cancer</span>.	23993973	2013
AURKA	aurora kinase A	C0024623	Malignant neoplasm of stomach			Digestive System Diseases ; Neoplasms	transferase; kinase	GeneticVariation	Functional polymorphism 57Val&gt;Ile of <span class=gene id=16412566-0-37-52>aurora kinase A</span> associated with increased risk of <span class=disease id=16412566-0-87-101>gastric cancer</span> progression.	16412566	2005
AURKA	aurora kinase A	C0024623	Malignant neoplasm of stomach			Digestive System Diseases ; Neoplasms	transferase; kinase	Biomarker	A Kaplan-Meier analysis showed that the prognosis of patients with GC exhibiting TNK2 or <span class= gene id= 24178904-5-89-94 >AURKA</span> amplification was significantly poorer than the prognosis of patients with <span class= disease id= 24178904-5-170-172 >GC</span> without TNK2 or AURKA amplification.	24178904	2013
AURKA	aurora kinase A	C0024623	Malignant neoplasm of stomach			Digestive System Diseases ; Neoplasms	transferase; kinase	Biomarker	MYC, ERBB2, MET, FGFR2, CCNE1, MYCN, WNT2, CD44, MDM2, NCOA3, IQGAP1 and <span class= gene id= 12739007-1-73-77 >STK6</span> loci are amplified in human <span class= disease id= 12739007-1-106-120 >gastric cancer</span>.	12739007	2003
AURKA	aurora kinase A	C0024623	Malignant neoplasm of stomach			Digestive System Diseases ; Neoplasms	transferase; kinase	AlteredExpression	Expression of <span class= gene id= 26778597-0-14-29 >aurora kinase A</span> correlates with the Wnt-modulator RACGAP1 in <span class= disease id= 26778597-0-75-89 >gastric cancer</span>.	26778597	2015
AURKA	aurora kinase A	C0024623	Malignant neoplasm of stomach			Digestive System Diseases ; Neoplasms	transferase; kinase	AlteredExpression	Tumour-amplified kinase <span class= gene id= 11259099-0-24-28 >BTAK</span> is amplified and overexpressed in <span class= disease id= 11259099-0-63-78 >gastric cancers</span> with possible involvement in aneuploid formation.	11259099	2001
AURKA	aurora kinase A	C0024623	Malignant neoplasm of stomach			Digestive System Diseases ; Neoplasms	transferase; kinase	GeneticVariation	Functional polymorphism 57Val&gt;Ile of <span class= gene id= 16412566-0-37-52 >aurora kinase A</span> associated with increased risk of <span class= disease id= 16412566-0-87-101 >gastric cancer</span> progression.	16412566	2005
AURKA	aurora kinase A	C0699791	Stomach Carcinoma	Abnormality of the digestive system; Neoplasm	613659		transferase; kinase	Biomarker	MYC, ERBB2, MET, FGFR2, CCNE1, MYCN, WNT2, CD44, MDM2, NCOA3, IQGAP1 and <span class= gene id= 12739007-1-73-77 >STK6</span> loci are amplified in human <span class= disease id= 12739007-1-106-120 >gastric cancer</span>.	12739007	2003
AURKA	aurora kinase A	C0699791	Stomach Carcinoma	Abnormality of the digestive system; Neoplasm	613659		transferase; kinase	GeneticVariation	Functional polymorphism 57Val&gt;Ile of <span class= gene id= 16412566-0-37-52 >aurora kinase A</span> associated with increased risk of <span class= disease id= 16412566-0-87-101 >gastric cancer</span> progression.	16412566	2005
AURKA	aurora kinase A	C0699791	Stomach Carcinoma	Abnormality of the digestive system; Neoplasm	613659		transferase; kinase	GeneticVariation	CyclinD1 and interleukin-1 receptor antagonist polymorphisms are associated with prognosis in neoadjuvant-treated gastric carcinoma.	19822419	2009
AURKA	aurora kinase A	C0699791	Stomach Carcinoma	Abnormality of the digestive system; Neoplasm	613659		transferase; kinase	Biomarker	These results suggest that <span class= gene id= 11259099-9-27-31 >BTAK</span> may be involved in <span class= disease id= 11259099-9-51-65 >gastric cancer</span> cell aneuploid formation, and is a candidate gene for the increase in the number of copies of the 20q, and thus may contribute to an increase in the malignant phenotype of <span class= disease id= 11259099-9-238-252 >gastric cancer</spa…	11259099	2001
AURKA	aurora kinase A	C0699791	Stomach Carcinoma	Abnormality of the digestive system; Neoplasm	613659		transferase; kinase	Biomarker	A Kaplan-Meier analysis showed that the prognosis of patients with GC exhibiting TNK2 or <span class= gene id= 24178904-5-89-94 >AURKA</span> amplification was significantly poorer than the prognosis of patients with <span class= disease id= 24178904-5-170-172 >GC</span> without TNK2 or AURKA amplification.	24178904	2013
AURKA	aurora kinase A	C0699791	Stomach Carcinoma	Abnormality of the digestive system; Neoplasm	613659		transferase; kinase	AlteredExpression	Expression of <span class= gene id= 26778597-0-14-29 >aurora kinase A</span> correlates with the Wnt-modulator RACGAP1 in <span class= disease id= 26778597-0-75-89 >gastric cancer</span>.	26778597	2015
AURKA	aurora kinase A	C0699791	Stomach Carcinoma	Abnormality of the digestive system; Neoplasm	613659		transferase; kinase	Biomarker	<span class= gene id= 23993973-12-0-5 >AURKA</span> inhibitors might be developed as therapeutic agents for <span class= disease id= 23993973-12-62-76 >gastric cancer</span>.	23993973	2013
AURKA	aurora kinase A	C0346647	Malignant neoplasm of pancreas	Abnormality of the digestive system; Neoplasm		Digestive System Diseases ; Endocrine System Diseases ; Neoplasms	transferase; kinase	AlteredExpression	To further explore the oncogenic activity of <span class= gene id= 18815537-1-45-60 >Aurora A kinase</span> while attempting to develop a useful mouse model for <span class= disease id= 18815537-1-114-131 >pancreatic cancer</span>, Aurora A kinase was targeted to pancreatic duodenal homeobox gene-1 (Pdx-1)-positive cells.	18815537	2008
AURKA	aurora kinase A	C0346647	Malignant neoplasm of pancreas	Abnormality of the digestive system; Neoplasm		Digestive System Diseases ; Endocrine System Diseases ; Neoplasms	transferase; kinase	Biomarker	Overexpression of oncogenic STK15/BTAK/<span class= gene id= 12631597-0-39-54 >Aurora A kinase</span> in human <span class= disease id= 12631597-0-64-81 >pancreatic cancer</span>.	12631597	2003
AURKA	aurora kinase A	C0346647	Malignant neoplasm of pancreas	Abnormality of the digestive system; Neoplasm		Digestive System Diseases ; Endocrine System Diseases ; Neoplasms	transferase; kinase	Biomarker	RNA interference targeting <span class= gene id= 15805292-0-27-42 >aurora kinase a</span> suppresses tumor growth and enhances the taxane chemosensitivity in human <span class= disease id= 15805292-0-117-134 >pancreatic cancer</span> cells.	15805292	2005
AURKA	aurora kinase A	C0346647	Malignant neoplasm of pancreas	Abnormality of the digestive system; Neoplasm		Digestive System Diseases ; Endocrine System Diseases ; Neoplasms	transferase; kinase	Biomarker	The mitotic serine threonine kinase, <span class= gene id= 15078988-0-37-45 >Aurora-2</span>, is a potential target for drug development in human <span class= disease id= 15078988-0-99-116 >pancreatic cancer</span>.	15078988	2004
AURKA	aurora kinase A	C0346647	Malignant neoplasm of pancreas	Abnormality of the digestive system; Neoplasm		Digestive System Diseases ; Endocrine System Diseases ; Neoplasms	transferase; kinase	GeneticVariation	Our findings suggest that the Aurora-A polymorphism contributes to a significantly earlier age at diagnosis of pancreatic cancer, and that Aurora-A and p16 C580T polymorphisms synergistically contribute to an earlier age at diagnosis of pancreatic cancer.	17505013	2007
AURKA	aurora kinase A	C0346647	Malignant neoplasm of pancreas	Abnormality of the digestive system; Neoplasm		Digestive System Diseases ; Endocrine System Diseases ; Neoplasms	transferase; kinase	Biomarker	<span class= gene id= 16532023-0-0-5 >AURKA</span> is one of the downstream targets of MAPK1/ERK2 in <span class= disease id= 16532023-0-56-73 >pancreatic cancer</span>.	16532023	2006
AURKA	aurora kinase A	C0017638	Glioma	Abnormality of the nervous system; Neoplasm		Neoplasms	transferase; kinase	GeneticVariation	amplification of the <span class=gene id=12883693>STK15</span> gene may be a non-random genetic alteration in human <span class=disease id=12883693>gliomas</span> playing a role in the genetic pathways of tumorigenesis	12883693	2004
AURKA	aurora kinase A	C0017638	Glioma	Abnormality of the nervous system; Neoplasm		Neoplasms	transferase; kinase	Biomarker	Overexpression and amplification of <span class= gene id= 15547718-0-36-41 >STK15</span> in human <span class= disease id= 15547718-0-51-58 >gliomas</span>.	15547718	2005
AURKA	aurora kinase A	C0017638	Glioma	Abnormality of the nervous system; Neoplasm		Neoplasms	transferase; kinase	Biomarker	<span class= gene id= 23761169-0-0-5 >AURKA</span> governs self-renewal capacity in <span class= disease id= 23761169-0-39-45 >glioma</span>-initiating cells via stabilization/activation of &beta;-catenin/Wnt signaling.	23761169	2014
AURKA	aurora kinase A	C0017638	Glioma	Abnormality of the nervous system; Neoplasm		Neoplasms	transferase; kinase	Biomarker	Differential sensitivity of <span class= disease id= 24879067-0-28-34 >Glioma</span> stem cells to <span class= gene id= 24879067-0-49-64 >Aurora kinase A</span> inhibitors: implications for stem cell mitosis and centrosome dynamics.	24879067	2014
AURKA	aurora kinase A	C0038356	Stomach Neoplasms	Abnormality of the digestive system; Neoplasm		Digestive System Diseases ; Neoplasms	transferase; kinase	AlteredExpression	In the IHC-validated cohort, <span class= gene id= 22588468-7-29-34 >AURKA</span> expression was significantly higher in nongastric tumors than in <span class= disease id= 22588468-7-100-114 >gastric tumors</span> and was significantly correlated with AFIP-Miettinen risk group.	22588468	2013
AURKA	aurora kinase A	C0038356	Stomach Neoplasms	Abnormality of the digestive system; Neoplasm		Digestive System Diseases ; Neoplasms	transferase; kinase	Biomarker	Inhibition of <span class= gene id= 23993973-8-14-19 >AURKA</span> also reduced growth of xenograft tumors from human gastric cancer cells in mice and reversed the development of <span class= disease id= 23993973-8-132-146 >gastric tumors</span> in Tff1(-/-) mice.	23993973	2013
AURKA	aurora kinase A	C0038356	Stomach Neoplasms	Abnormality of the digestive system; Neoplasm		Digestive System Diseases ; Neoplasms	transferase; kinase	GeneticVariation	the 169G > A polymorphism in AURKA is associated with progression of gastric cancer by affecting relative kinase activities of AURKA variants	16412566	2005
AURKA	aurora kinase A	C0009375	Colonic Neoplasms	Abnormality of the digestive system; Neoplasm		Digestive System Diseases ; Neoplasms	transferase; kinase	GeneticVariation	A genetic variant in <span class= gene id= 15802297-2-21-26 >STK15</span> <span class= variant dbSNP= NA genes_norm= NA >T+91A</span> (resulting in the amino acid substitution <span class= variant dbSNP= rs2273535 genes_norm= 6790 >F31I</span>) is associated with increased aneuploidy in <span class= disease id= 15802297-2-124-136 >colon tumors</span> and cell transformation in vitro.	15802297	2005
AURKA	aurora kinase A	C0009375	Colonic Neoplasms	Abnormality of the digestive system; Neoplasm		Digestive System Diseases ; Neoplasms	transferase; kinase	Biomarker	<span class= gene id= 9771714-4-0-5 >STK15</span> amplification has been previously detected in breast tumour cell lines and in <span class= disease id= 9771714-4-84-97 >colon tumours</span>; here, we report its amplification in approximately 12% of primary breast tumours, as well as in breast, ovarian, colon, prostate, neuroblastoma and cervical cancer cell lines.	9771714	1998
AURKA	aurora kinase A	C0009375	Colonic Neoplasms	Abnormality of the digestive system; Neoplasm		Digestive System Diseases ; Neoplasms	transferase; kinase	GeneticVariation	A genetic variant in <span class=gene id=15802297-2-21-26>STK15</span> T+91A (resulting in the amino acid substitution F31I) is associated with increased aneuploidy in <span class=disease id=15802297-2-124-136>colon tumors</span> and cell transformation in vitro.	15802297	2005
AURKA	aurora kinase A	C0009375	Colonic Neoplasms	Abnormality of the digestive system; Neoplasm		Digestive System Diseases ; Neoplasms	transferase; kinase	GeneticVariation	We identified a common genetic variant in <span class= gene id= 12881723-3-42-47 >STK15</span> (resulting in the amino acid substitution <span class= variant dbSNP= rs2273535 genes_norm= 6790 >F31I</span>) that is preferentially amplified and associated with the degree of aneuploidy in human <span class= disease id= 12881723-3-183-195 >colon tumors</span>.	12881723	2003
AURKA	aurora kinase A	C0023434	Chronic Lymphocytic Leukemia	Abnormality of blood and blood-forming tissues; Abnormality of the immune system; Neoplasm	151400	Hemic and Lymphatic Diseases ; Immune System Diseases ; Neoplasms	transferase; kinase	AlteredExpression	<span class= gene id= 18931650-0-0-15 >Aurora-A kinase</span> nuclear expression in <span class= disease id= 18931650-0-38-66 >chronic lymphocytic leukemia</span>.	18931650	2009
AURKA	aurora kinase A	C0023434	Chronic Lymphocytic Leukemia	Abnormality of blood and blood-forming tissues; Abnormality of the immune system; Neoplasm	151400	Hemic and Lymphatic Diseases ; Immune System Diseases ; Neoplasms	transferase; kinase	AlteredExpression	<span class=gene id=18931650>Aurora-A kinase</span> overexpression in <span class=disease id=18931650>chronic lymphocytic leukemia</span> may be involved in the genesis of chromosomal abnormalities and is a potential target for therapeutic intervention.	18931650	2009
AURKA	aurora kinase A	C0030297	Pancreatic Neoplasm	Abnormality of the digestive system; Neoplasm		Digestive System Diseases ; Endocrine System Diseases ; Neoplasms	transferase; kinase	AlteredExpression	These results show that <span class= gene id= 12631597-11-24-29 >STK15</span> is overexpressed in <span class= disease id= 12631597-11-50-67 >pancreatic tumors</span> and carcinoma cell lines and suggest that overexpression of <span class= gene id= 12631597-11-128-133 >STK15</span> may play a role in pancreatic carcinogenesis.	12631597	2003
AURKA	aurora kinase A	C0030297	Pancreatic Neoplasm	Abnormality of the digestive system; Neoplasm		Digestive System Diseases ; Endocrine System Diseases ; Neoplasms	transferase; kinase	AlteredExpression	immunohistochemistry of tissues taken directly from patients demonstrated an overexpression of <span class=gene id=15078988>Aurora-2</span> in 26 of 28 <span class=disease id=15078988>pancreatic cancers</span> compared with 18 normal pancreas samples	15078988	2004
AURKA	aurora kinase A	C0206731	Angiofibroma	Neoplasm		Neoplasms	transferase; kinase	Biomarker	Comprehensive genomic analysis identifies MDM2 and <span class= gene id= 17120309-0-51-56 >AURKA</span> as novel amplified genes in juvenile <span class= disease id= 17120309-0-94-107 >angiofibromas</span>.	17120309	2007
AURKA	aurora kinase A	C0206731	Angiofibroma	Neoplasm		Neoplasms	transferase; kinase	Biomarker	<span class=gene id=17120309>AURKA</span> and MDM2 were identified as interesting novel amplified genes in juvenile <span class=disease id=17120309>angiofibromas</span>	17120309	2007
AURKA	aurora kinase A	C1261473	Sarcoma	Neoplasm		Neoplasms	transferase; kinase	Biomarker	<span class= gene id= 22588468-5-0-5 >AURKA</span> was among the 19 genes common to the top 50 features of the high-risk phenotype and a 67-gene signature called the complexity index in <span class= disease id= 22588468-5-141-149 >sarcomas</span>.	22588468	2013
AURKA	aurora kinase A	C1261473	Sarcoma	Neoplasm		Neoplasms	transferase; kinase	Biomarker	the mitotic kinases Aurora A and Aurora B are regulated by EWS-Fli1 fusion protein in Ewing sarcoma cells	19074838	2009
AURKA	aurora kinase A	C0017636	Glioblastoma	Abnormality of the nervous system; Neoplasm		Neoplasms	transferase; kinase	AlteredExpression	Furthermore, we demonstrate that TACC3, an <span class= gene id= 21113414-8-43-58 >Aurora-A kinase</span> substrate, on 4p16.3, displays gain of copy number, is overexpressed in a glioma-grade-specific pattern, and correlates with Aurora kinase overexpression in <span class= disease id= 21113414-8-216-229 >glioblastomas</span>.	21113414	2011
AURKA	aurora kinase A	C0017636	Glioblastoma	Abnormality of the nervous system; Neoplasm		Neoplasms	transferase; kinase	GeneticVariation	The data obtained from this case-control study demonstrates that the Aurora A F31I polymorphism is not a significant risk for GBMs.	21300005	2010
AURKA	aurora kinase A	C0017636	Glioblastoma	Abnormality of the nervous system; Neoplasm		Neoplasms	transferase; kinase	Biomarker	<span class= gene id= 23761169-10-0-5 >AURKA</span> kinase inhibition could effectively attenuate Wnt signaling, thereby inhibiting the self-renewal and tumorigenicity of GICs, and may be a novel target for <span class= disease id= 23761169-10-161-173 >glioblastoma</span> treatment strategies.	23761169	2014
AURKA	aurora kinase A	C0037286	Skin Neoplasms	Abnormality of the integument; Neoplasm		Neoplasms ; Skin and Connective Tissue Diseases	transferase; kinase	GeneticVariation	A genetic variant of <span class= gene id= 19738056-0-21-36 >Aurora kinase A</span> promotes genomic instability leading to highly malignant <span class= disease id= 19738056-0-94-105 >skin tumors</span>.	19738056	2009
AURKA	aurora kinase A	C0037286	Skin Neoplasms	Abnormality of the integument; Neoplasm		Neoplasms ; Skin and Connective Tissue Diseases	transferase; kinase	GeneticVariation	Aurora-A/STK15 T+91A is a general low penetrance cancer susceptibility gene: a meta-analysis of multiple cancer types.	15802297	2005
AURKA	aurora kinase A	C0037286	Skin Neoplasms	Abnormality of the integument; Neoplasm		Neoplasms ; Skin and Connective Tissue Diseases	transferase; kinase	Biomarker	Linkage analysis and haplotype mapping in interspecific mouse crosses (Mus musculus x Mus spretus) identified the gene encoding Aurora2 (<span class= gene id= 12881723-1-137-141 >Stk6</span> in mouse and <span class= gene id= 12881723-1-155-160 >STK15</span> in human) as a candidate <span class= disease id= 12881723-1-186-196 >skin tumor</span> susceptibility gene.	12881723	2003
AURKA	aurora kinase A	C0027627	Neoplasm Metastasis			Neoplasms ; Pathological Conditions, Signs and Symptoms	transferase; kinase	Biomarker	HEF1/Cas-L/NEDD9 is a component of focal adhesions that has a prominent role in inducing <span class= disease id= 20864688-6-89-99 >metastasis</span> and that colocalizes with <span class= gene id= 20864688-6-126-141 >Aurora kinase A</span> at the centrosome, thereby enhancing the harmful effect of <span class= gene id= 20864688-6-201-216 >Aurora kinase A</span> on the cilium.	20864688	2011
AURKA	aurora kinase A	C0027627	Neoplasm Metastasis			Neoplasms ; Pathological Conditions, Signs and Symptoms	transferase; kinase	AlteredExpression	Further characterization of SCCs revealed centrosome amplification and genomic alterations by array CGH analysis, indicating that <span class= gene id= 19738056-8-130-138 >Aurora-A</span> overexpression induces a high level of genomic instability that favors the development of aggressive and <span class= disease id= 19738056-8-244-261 >metastatic tumors</span>.	19738056	2009
AURKA	aurora kinase A	C0027627	Neoplasm Metastasis			Neoplasms ; Pathological Conditions, Signs and Symptoms	transferase; kinase	AlteredExpression	Furthermore, the MYBL2 and <span class= gene id= 12460888-4-27-32 >STK15</span> have been significantly overexpressed in prostate metastases, allowing a clear distinction between localized tumors and <span class= disease id= 12460888-4-153-163 >metastases</span>.	12460888	2003
AURKA	aurora kinase A	C0027627	Neoplasm Metastasis			Neoplasms ; Pathological Conditions, Signs and Symptoms	transferase; kinase	AlteredExpression	Expression of <span class= gene id= 23186136-0-14-29 >aurora kinase A</span> is associated with <span class= disease id= 23186136-0-49-59 >metastasis</span>-free survival in node-negative breast cancer patients.	23186136	2012
AURKA	aurora kinase A	C0027627	Neoplasm Metastasis			Neoplasms ; Pathological Conditions, Signs and Symptoms	transferase; kinase	AlteredExpression	The extent of <span class= gene id= 12631597-10-14-19 >STK15</span> expression was <span class= negexp >not significantly correlated</span> with the size, degree of differentiation, and <span class= disease id= 12631597-10-110-120 >metastasis</span> status of the tumors.	12631597	2003
AURKA	aurora kinase A	C0027627	Neoplasm Metastasis			Neoplasms ; Pathological Conditions, Signs and Symptoms	transferase; kinase	AlteredExpression	Taken together, our findings show for the first time the causal role of <span class= gene id= 23334326-6-72-87 >Aurora-A kinase</span> in the activation of EMT pathway responsible for the development of distant <span class= disease id= 23334326-6-164-174 >metastases</span> in ER&alpha;(+) breast cancer cells.	23334326	2012
AURKA	aurora kinase A	C0027627	Neoplasm Metastasis			Neoplasms ; Pathological Conditions, Signs and Symptoms	transferase; kinase	AlteredExpression	<span class= gene id= 16951231-6-0-5 >AURKA</span> mRNA up-regulation was significantly associated with tumor stage and the occurrence of regional lymph node, as well as distant <span class= disease id= 16951231-6-133-143 >metastasis</span> (P&lt;0.0001 for all).	16951231	2007
AURKA	aurora kinase A	C0027627	Neoplasm Metastasis			Neoplasms ; Pathological Conditions, Signs and Symptoms	transferase; kinase	Biomarker	<span class= gene id= 23358695-5-0-5 >AURKA</span> amplification was identified in overall 65% of PCAs (hormone naïve and treated) from patients that developed t-NEPC and in 86% of <span class= disease id= 23358695-5-136-146 >metastases</span>.	23358695	2012
AURKA	aurora kinase A	C0027627	Neoplasm Metastasis			Neoplasms ; Pathological Conditions, Signs and Symptoms	transferase; kinase	AlteredExpression	Elevated expression of <span class= gene id= 12208897-11-23-28 >STK15</span> was strongly associated with parameters of clinical aggressiveness including high histologic grade (P&lt;.001), invasion (P&lt;.001), increased rate of <span class= disease id= 12208897-11-175-185 >metastasis</span> (P&lt;.001), and decreased <span class= disease id= 12208897-11-210-220 >metastasis</span>-free (P&lt;.001…	12208897	2002
AURKA	aurora kinase A	C0027627	Neoplasm Metastasis			Neoplasms ; Pathological Conditions, Signs and Symptoms	transferase; kinase	AlteredExpression	Instead, we identified deletion of the p16 (CDKN2A) and retinoblastoma (RB1) genes as likely causal events leading to increased <span class= gene id= 22167411-6-128-133 >AURKA</span> and CINSARC gene expression, to chromosome rearrangement, and ultimately to <span class= disease id= 22167411-6-210-220 >metastasis</span>.	22167411	2012
AURKA	aurora kinase A	C0003130	Anoxia			Pathological Conditions, Signs and Symptoms	transferase; kinase	AlteredExpression	tumor hypoxia may trigger overexpression of STK15 observed in various tumors	18562694	2008
AURKA	aurora kinase A	C0009405	Hereditary Nonpolyposis Colorectal Neoplasms			Congenital, Hereditary, and Neonatal Diseases and Abnormalities ; Digestive System Diseases ; Neoplasms ; Nutritional and Metabolic Diseases	transferase; kinase	GeneticVariation	influence of Aurora-A, 91T-to-A (F31I) and 169G-to-A (V57I) polymorphisms on age of onset of hereditary nonpolyposis colorectal cancer	17219423	2007
AURKA	aurora kinase A	C0024299	Lymphoma	Abnormality of blood and blood-forming tissues; Neoplasm		Hemic and Lymphatic Diseases ; Immune System Diseases ; Neoplasms	transferase; kinase	GeneticVariation	findings indicate that Aurora-A and hMPS1 aberrations are uncommon in aggressive lymphomas but Aurora-A overexpression may contribute to numerical chromosomal alterations in occasional mantle cell lymphomas	16080195	2006
AURKA	aurora kinase A	C0042138	Uterine Neoplasms	Abnormality of the genitourinary system; Neoplasm		Female Urogenital Diseases and Pregnancy Complications ; Neoplasms	transferase; kinase	GeneticVariation	Our study demonstrates that STK15 F31I SNP is associated with an increased risk for uterine cancer.	17599395	2007
AURKA	aurora kinase A	C0282612	Prostatic Intraepithelial Neoplasias			Neoplasms	transferase; kinase	AlteredExpression	Over-expression of Aurora-A is present in some normal and the majority of high-grade prostatic intraepithelial neoplasia lesions indicating that this may be an early event that leads to the genetic instability seen in prostate carcinogenesis	15754349	2005
AURKA	aurora kinase A	C0006118	Brain Neoplasms	Abnormality of the nervous system; Neoplasm		Neoplasms ; Nervous System Diseases	transferase; kinase	AlteredExpression	Interestingly, we detected overexpression of <span class= gene id= 15547718-7-45-50 >STK15</span> mRNA in 60% of the analyzed <span class= disease id= 15547718-7-79-92 >brain tumours</span>.	15547718	2005
AURKA	aurora kinase A	C0006118	Brain Neoplasms	Abnormality of the nervous system; Neoplasm		Neoplasms ; Nervous System Diseases	transferase; kinase	GeneticVariation	The data obtained from this case-control study demonstrates that the Aurora A F31I polymorphism is not a significant risk for GBMs.	21300005	2010
AURKA	aurora kinase A	C0007134	Renal Cell Carcinoma	Abnormality of the genitourinary system; Neoplasm		Female Urogenital Diseases and Pregnancy Complications ; Male Urogenital Diseases ; Neoplasms	transferase; kinase	Biomarker	These data suggest that abnormalities of the spindle checkpoint pathway participate in CIMP-positive renal carcinogenesis, and that <span class= gene id= 26061684-8-132-137 >AURKA</span> and AURKB may be potential therapeutic targets in more aggressive CIMP-positive <span class= disease id= 26061684-8-218-221 >RCC</span>s.	26061684	2015
AURKA	aurora kinase A	C0007134	Renal Cell Carcinoma	Abnormality of the genitourinary system; Neoplasm		Female Urogenital Diseases and Pregnancy Complications ; Male Urogenital Diseases ; Neoplasms	transferase; kinase	GeneticVariation	Analysis of germline variants in CDH1, IGFBP3, MMP1, MMP3, <span class=gene id=19551141-0-59-64>STK15</span> and VEGF in familial and sporadic <span class=disease id=19551141-0-99-119>renal cell carcinoma</span>.	19551141	2009
AURKA	aurora kinase A	C0032927	Precancerous Conditions			Neoplasms	transferase; kinase	AlteredExpression	<span class= disease id= 23993973-10-0-12 >Premalignant</span> and malignant lesions from the gastric mucosa of patients had increased levels of <span class= gene id= 23993973-10-95-100 >AURKA</span> protein and nuclear NF-&kappa;B, compared with healthy gastric tissue.	23993973	2013
AURKA	aurora kinase A	C0032927	Precancerous Conditions			Neoplasms	transferase; kinase	GeneticVariation	Genetic variations in cell-cycle pathway and the risk of oral premalignant lesions.	18823025	2008
AURKA	aurora kinase A	C0153567	Uterine Cancer			Female Urogenital Diseases and Pregnancy Complications ; Neoplasms	transferase; kinase	GeneticVariation	<span class=gene id=17599395-0-0-5>STK15</span> F31I polymorphism is associated with increased <span class=disease id=17599395-0-53-67>uterine cancer</span> risk: a pilot study.	17599395	2007
AURKA	aurora kinase A	C0153567	Uterine Cancer			Female Urogenital Diseases and Pregnancy Complications ; Neoplasms	transferase; kinase	GeneticVariation	<span class= gene id= 17599395-0-0-5 >STK15</span> <span class= variant dbSNP= rs2273535 genes_norm= 6790 >F31I</span> polymorphism is associated with increased <span class= disease id= 17599395-0-53-67 >uterine cancer</span> risk: a pilot study.	17599395	2007
AURKA	aurora kinase A	C0029925	Ovarian Carcinoma				transferase; kinase	AlteredExpression	<span class= gene id= 17634535-9-0-15 >Aurora-A kinase</span> is overexpressed by a substantial proportion of <span class= disease id= 17634535-9-64-79 >ovarian cancers</span> and is associated with centrosome amplification and poor survival.	17634535	2007
AURKA	aurora kinase A	C0029925	Ovarian Carcinoma				transferase; kinase	GeneticVariation	<span class= gene id= 15466974-0-0-5 >STK15</span> polymorphisms and association with risk of invasive <span class= disease id= 15466974-0-58-72 >ovarian cancer</span>.	15466974	2005
AURKA	aurora kinase A	C0029925	Ovarian Carcinoma				transferase; kinase	AlteredExpression	Frequent overexpression of <span class= gene id= 15839305-0-27-32 >STK15</span>/Aurora-A/<span class= gene id= 15839305-0-42-46 >BTAK</span> and chromosomal instability in tumorigenic cell cultures derived from human <span class= disease id= 15839305-0-123-137 >ovarian cancer</span>.	15839305	2005
AURKA	aurora kinase A	C0029925	Ovarian Carcinoma				transferase; kinase	AlteredExpression	Higher <span class= gene id= 17673924-8-7-11 >BTAK</span> expression was found in <span class= disease id= 17673924-8-36-50 >ovarian cancer</span> cells compared to ovaries without cancer but with known BRCA1/2 mutation or strong family history (P&lt;0.001), and expression levels of BTAK and p53 were directly correlated (r=0.306; P&lt;0.001).	17673924	2007
AURKA	aurora kinase A	C0029925	Ovarian Carcinoma				transferase; kinase	Biomarker	<span class= disease id= 23334327-4-0-17 >Ovarian carcinoma</span> cell lines were used to evaluate the effects of <span class= gene id= 23334327-4-66-71 >AURKA</span> inhibition and overexpression on migration and adhesion.	23334327	2012
AURKA	aurora kinase A	C0029925	Ovarian Carcinoma				transferase; kinase	AlteredExpression	<span class= gene id= 27209210-0-0-15 >Aurora Kinase A</span> expression predicts platinum-resistance and adverse outcome in high-grade serous <span class= disease id= 27209210-0-97-114 >ovarian carcinoma</span> patients.	27209210	2016
AURKA	aurora kinase A	C0029925	Ovarian Carcinoma				transferase; kinase	GeneticVariation	This study indicates that genetic polymorphisms of <span class= gene id= 23787073-10-51-56 >AURKA</span>, BRCA1 and CCNE1 may affect <span class= disease id= 23787073-10-85-99 >ovarian cancer</span> susceptibility in Chinese Han women.	23787073	2013
AURKA	aurora kinase A	C0029925	Ovarian Carcinoma				transferase; kinase	GeneticVariation	In summary, this meta-analysis suggests that <span class= gene id= 25154511-6-45-50 >STK15</span> <span class= variant dbSNP= rs2273535 genes_norm= 6790 >F31I</span> polymorphism is associated with increased breast cancer and <span class= disease id= 25154511-6-116-130 >ovarian cancer</span> risk among Caucasians, <span class= variant dbSNP= rs2273535 genes_norm= 6790 >F31I</span> polymorphism is…	25154511	2014
AURKA	aurora kinase A	C0029925	Ovarian Carcinoma				transferase; kinase	GeneticVariation	We confirmed this result in an independent series of ECs included in a tissue microarray in which breast and <span class= disease id= 14522886-9-109-123 >ovarian cancer</span> samples showed an incidence of <span class= gene id= 14522886-9-155-160 >STK15</span> amplification of 15 and 18%, respectively (P &lt;or= 0.001).	14522886	2003
AURKA	aurora kinase A	C0600139	Prostate carcinoma				transferase; kinase	GeneticVariation	Common genetic polymorphisms of <span class= gene id= 18802780-0-32-37 >AURKA</span> and <span class= disease id= 18802780-0-42-57 >prostate cancer</span> risk.	18802780	2008
AURKA	aurora kinase A	C0600139	Prostate carcinoma				transferase; kinase	GeneticVariation	Concurrent <span class= gene id= 23358695-0-11-16 >AURKA</span> and MYCN gene amplifications are harbingers of lethal treatment-related neuroendocrine <span class= disease id= 23358695-0-104-119 >prostate cancer</span>.	23358695	2012
AURKA	aurora kinase A	C0600139	Prostate carcinoma				transferase; kinase	Biomarker	miR-199a-3p inhibits <span class= gene id= 24631181-0-21-36 >aurora kinase A</span> and attenuates <span class= disease id= 24631181-0-52-67 >prostate cancer</span> growth: new avenue for <span class= disease id= 24631181-0-91-106 >prostate cancer</span> treatment.	24631181	2014
AURKA	aurora kinase A	C0600139	Prostate carcinoma				transferase; kinase	AlteredExpression	Recently, we found that upregulation of GLIPR1 in <span class= disease id= 24590455-2-50-65 >prostate cancer</span> cells increases mitotic catastrophe through interaction with heat shock cognate protein 70 (Hsc70) and downregulation of <span class= gene id= 24590455-2-187-202 >Aurora kinase A</span> and TPX2.	24590455	2013
AURKA	aurora kinase A	C0600139	Prostate carcinoma				transferase; kinase	GeneticVariation	The single-nucleotide polymorphism <span class= variant dbSNP= rs2273535 genes_norm= 6790 >T91A</span> (<span class= variant dbSNP= rs2273535 genes_norm= 6790 >Phe31Ile</span>) has been implicated in <span class= gene id= 17898866-2-74-79 >AURKA</span> overexpression and has been suggested as a low-penetrance susceptibility allele in multiple human cancers, including <span class= disease id= 1789…	17898866	2007
AURKA	aurora kinase A	C0600139	Prostate carcinoma				transferase; kinase	Biomarker	<span class= disease id= 25128228-0-0-15 >Prostate cancer</span> with Paneth cell-like neuroendocrine differentiation has recognizable histomorphology and harbors <span class= gene id= 25128228-0-114-119 >AURKA</span> gene amplification.	25128228	2014
AURKA	aurora kinase A	C0600139	Prostate carcinoma				transferase; kinase	Biomarker	This has important implications for the clinical management of neuroendocrine <span class= disease id= 27070695-2-78-93 >prostate cancer</span> as <span class= gene id= 27070695-2-97-112 >Aurora A kinase</span> inhibitors promoting N-Myc destabilization progress in the clinic.	27070695	2016
AURKA	aurora kinase A	C0600139	Prostate carcinoma				transferase; kinase	Biomarker	In this study we report that expression of glioma pathogenesis-related protein 1 (GLIPR1) regulated numerous apoptotic, cell cycle, and spindle/centrosome assembly-related genes, including <span class= gene id= 23333597-1-189-194 >AURKA</span> and TPX2, and induced apoptosis and/or mitotic catastrophe (MC) in <span class= disease id= 23333597-1-262-277 >prostate cancer</span> (PCa) cells, includi…	23333597	2012
AURKA	aurora kinase A	C0600139	Prostate carcinoma				transferase; kinase	Biomarker	Effects of DNAzymes targeting <span class= gene id= 18404163-0-30-45 >Aurora kinase A</span> on the growth of human <span class= disease id= 18404163-0-69-84 >prostate cancer</span>.	18404163	2008
AURKA	aurora kinase A	C0700095	Central neuroblastoma				transferase; kinase	Biomarker	PTPRD has a tumor suppressor function in <span class= disease id= 22305495-6-41-54 >neuroblastoma</span> through <span class= gene id= 22305495-6-63-68 >AURKA</span> dephosphorylation and destabilization and a downstream destabilization of MYCN protein, representing a novel mechanism for the function of PTPRD in <span class= disease id= 22305495-6-217-230 >neuroblastoma</span>.	22305495	2012
AURKA	aurora kinase A	C0700095	Central neuroblastoma				transferase; kinase	Biomarker	In a shRNA screen of genes that are highly expressed in MYCN-amplified tumors, we have identified <span class= gene id= 19111882-2-98-103 >AURKA</span> as a gene that is required for the growth of MYCN-amplified <span class= disease id= 19111882-2-164-177 >neuroblastoma</span> cells but largely dispensable for cells lacking amplified MYCN.	19111882	2008
AURKA	aurora kinase A	C0700095	Central neuroblastoma				transferase; kinase	GeneticVariation	Boolean modeling identifies Greatwall/MASTL as an important regulator in the <span class= gene id= 26616283-0-77-82 >AURKA</span> network of <span class= disease id= 26616283-0-94-107 >neuroblastoma</span>.	26616283	2015
[truncated: 16,984 more rows]
