# Supplementary material for: The vagal ganglia transcriptome identifies candidate therapeutics for airway hyperreactivity
Source: Am J Physiol Lung Cell Mol Physiol. 2018 Apr 5;315(2):L133–48. doi: 10.1152/ajplung.00557.2017 (PMC6139658; doi:10.1152/ajplung.00557.2017)
Supplement: Table S9 — Full DisGeNET analysis of transcripts comprising Signature #3 - .xls (4 MB) [file TableS9.xls]

## Sheet: new sheet
Table S9. Full DisGeNET analysis of transcripts comprising Signature #3.
gray shaded rows highlight genes of nervous system importanc; blue shaded rows highlight genes of asthma importance
Symbol	Gene Name	cui	Disease Name	HPO Term	OMIM	Disease Class	Protein Class	Association Type	Sentence in the supporting publication	PMID	PMID Year
ACAP2	ArfGAP with coiled-coil, ankyrin repeat and PH domains 2	C0024299	Lymphoma	Abnormality of blood and blood-forming tissues; Neoplasm		Hemic and Lymphatic Diseases ; Immune System Diseases ; Neoplasms	enzyme modulator; nucleic acid binding	AlteredExpression	We show that knockdown of <span class= gene id= 25853217-6-26-31 >ACAP2</span> blocks apoptosis in cancer cells in response to the chemotherapeutic antimetabolite 5-fluorouracil and that <span class= gene id= 25853217-6-140-145 >ACAP2</span> expression is down-regulated in some esophageal cancers, leukemias and <span class= disease id= 25853217-6-217-226 >lymphomas</span>.	25853217	2016
ACAP2	ArfGAP with coiled-coil, ankyrin repeat and PH domains 2	C0546837	Malignant neoplasm of esophagus			Digestive System Diseases ; Neoplasms	enzyme modulator; nucleic acid binding	AlteredExpression	We show that knockdown of <span class= gene id= 25853217-6-26-31 >ACAP2</span> blocks apoptosis in cancer cells in response to the chemotherapeutic antimetabolite 5-fluorouracil and that <span class= gene id= 25853217-6-140-145 >ACAP2</span> expression is down-regulated in some <span class= disease id= 25853217-6-183-201 >esophageal cancers</span>, leukemias and lymphomas.	25853217	2016
Symbol	Gene Name	cui	Disease Name	HPO Term	OMIM	Disease Class	Protein Class	Association Type	Sentence in the supporting publication	PMID	PMID Year
ADARB2	adenosine deaminase, RNA specific B2 (inactive)	C0236969	Substance-Related Disorders			Mental Disorders ; Substance-Related Disorders		Biomarker	Genome wide association for addiction: replicated results and comparisons of two analytic approaches.	20098672	2009
ADARB2	adenosine deaminase, RNA specific B2 (inactive)	C0040336	Tobacco Use Disorder			Mental Disorders ; Substance-Related Disorders		GeneticVariation	Personalized smoking cessation: interactions between nicotine dose, dependence and quit-success genotype score.	20379614	2010
ADARB2	adenosine deaminase, RNA specific B2 (inactive)	C0002736	Amyotrophic Lateral Sclerosis	Abnormality of the nervous system		Nervous System Diseases ; Nutritional and Metabolic Diseases		AlteredExpression	In addition, we analyzed the enzymatic activity of three members of the ADAR family (ADAR1, ADAR2 and <span class= gene id= 22226999-6-102-107 >ADAR3</span>) in <span class= disease id= 22226999-6-112-115 >ALS</span> motor neurons expressing unedited GluA2 mRNA and those expressing only edited GluA2 mRNA.	22226999	2011
ADARB2	adenosine deaminase, RNA specific B2 (inactive)	C0006118	Brain Neoplasms	Abnormality of the nervous system; Neoplasm		Neoplasms ; Nervous System Diseases		Biomarker	Additionally, we found reduced RNA levels of all three editing mediating enzymes, ADAR, ADARB1, and <span class= gene id= 17908822-5-100-106 >ADARB2</span>, in <span class= disease id= 17908822-5-111-123 >brain tumors</span>.	17908822	2008
ADARB2	adenosine deaminase, RNA specific B2 (inactive)	C0017636	Glioblastoma	Abnormality of the nervous system; Neoplasm		Neoplasms		Biomarker	The reduction of <span class= gene id= 17908822-6-17-23 >ADARB2</span> correlated with the grade of malignancy of <span class= disease id= 17908822-6-67-90 >glioblastoma multiforme</span>, the most aggressive of brain tumors, displaying a 99% decrease in ADARB2 RNA levels.	17908822	2008
ADARB2	adenosine deaminase, RNA specific B2 (inactive)	C0149931	Migraine Disorders	Abnormality of the nervous system	157300	Nervous System Diseases		GeneticVariation	Case-control study of ADARB1 and <span class= gene id= 25916332-0-33-39 >ADARB2</span> gene variants in <span class= disease id= 25916332-0-57-65 >migraine</span>.	25916332	2015
ADARB2	adenosine deaminase, RNA specific B2 (inactive)	C1621958	Glioblastoma Multiforme	Abnormality of the nervous system; Neoplasm	137800	Neoplasms		Biomarker	The reduction of <span class= gene id= 17908822-6-17-23 >ADARB2</span> correlated with the grade of malignancy of <span class= disease id= 17908822-6-67-90 >glioblastoma multiforme</span>, the most aggressive of brain tumors, displaying a 99% decrease in ADARB2 RNA levels.	17908822	2008
Symbol	Gene Name	cui	Disease Name	HPO Term	OMIM	Disease Class	Protein Class	Association Type	Sentence in the supporting publication	PMID	PMID Year
BICC1	BicC family RNA binding protein 1	C0011570	Mental Depression			Behavior and Behavior Mechanisms	transfer/carrier protein; nucleic acid binding	Biomarker	Single nucleotide polymorphisms (SNPs) in <span class=gene id=20516156-6-42-47>BICC1</span> achieved suggestive evidence for association, which strengthened after imputation of ungenotyped markers, and in analysis of female <span class=disease id=20516156-6-180-190>depression</span> cases.	20516156	2010
BICC1	BicC family RNA binding protein 1	C0011570	Mental Depression			Behavior and Behavior Mechanisms	transfer/carrier protein; nucleic acid binding	GeneticVariation	Single nucleotide polymorphisms (SNPs) in <span class=gene id=20516156-6-42-47>BICC1</span> achieved suggestive evidence for association, which strengthened after imputation of ungenotyped markers, and in analysis of female <span class=disease id=20516156-6-180-190>depression</span> cases.	20516156	2010
BICC1	BicC family RNA binding protein 1	C0011570	Mental Depression			Behavior and Behavior Mechanisms	transfer/carrier protein; nucleic acid binding	Biomarker	We also show that <span class= gene id= 25178406-4-18-23 >BICC1</span> is increased in the prefrontal cortex and hippocampus in the rat chronic unpredictable stress (CUS) model of <span class= disease id= 25178406-4-133-143 >depression</span>.	25178406	2014
BICC1	BicC family RNA binding protein 1	C0011570	Mental Depression			Behavior and Behavior Mechanisms	transfer/carrier protein; nucleic acid binding	GeneticVariation	Common SNPs in <span class= gene id= 26391493-5-15-20 >BICC1</span> and PCLO were associated with a 50% and 30% decreased risk of <span class= disease id= 26391493-5-83-93 >depression</span>, respectively.	26391493	2015
BICC1	BicC family RNA binding protein 1	C0011570	Mental Depression			Behavior and Behavior Mechanisms	transfer/carrier protein; nucleic acid binding	GeneticVariation	Effect of genetic variant in <span class= gene id= 22910460-0-29-34 >BICC1</span> on functional and structural brain changes in <span class= disease id= 22910460-0-81-91 >depression</span>.	22910460	2013
BICC1	BicC family RNA binding protein 1	C0011570	Mental Depression			Behavior and Behavior Mechanisms	transfer/carrier protein; nucleic acid binding	GeneticVariation	Single nucleotide polymorphisms (SNPs) in <span class= gene id= 20516156-6-42-47 >BICC1</span> achieved suggestive evidence for association, which strengthened after imputation of ungenotyped markers, and in analysis of female <span class= disease id= 20516156-6-180-190 >depression</span> cases.	20516156	2010
BICC1	BicC family RNA binding protein 1	C0011570	Mental Depression			Behavior and Behavior Mechanisms	transfer/carrier protein; nucleic acid binding	Biomarker	These results are suggestive that the minor T-allele of <span class=gene id=22910460-9-56-61>BICC1</span> has a protective role against <span class=disease id=22910460-9-92-95>MDD</span> and its known structural and functional brain changes.	22910460	2013
BICC1	BicC family RNA binding protein 1	C0011581	Depressive disorder	Abnormality of the nervous system		Mental Disorders	transfer/carrier protein; nucleic acid binding	Biomarker	Single nucleotide polymorphisms (SNPs) in <span class=gene id=20516156-6-42-47>BICC1</span> achieved suggestive evidence for association, which strengthened after imputation of ungenotyped markers, and in analysis of female <span class=disease id=20516156-6-180-190>depression</span> cases.	20516156	2010
BICC1	BicC family RNA binding protein 1	C0011581	Depressive disorder	Abnormality of the nervous system		Mental Disorders	transfer/carrier protein; nucleic acid binding	GeneticVariation	Single nucleotide polymorphisms (SNPs) in <span class= gene id= 20516156-6-42-47 >BICC1</span> achieved suggestive evidence for association, which strengthened after imputation of ungenotyped markers, and in analysis of female <span class= disease id= 20516156-6-180-190 >depression</span> cases.	20516156	2010
BICC1	BicC family RNA binding protein 1	C0011581	Depressive disorder	Abnormality of the nervous system		Mental Disorders	transfer/carrier protein; nucleic acid binding	GeneticVariation	Common SNPs in <span class= gene id= 26391493-5-15-20 >BICC1</span> and PCLO were associated with a 50% and 30% decreased risk of <span class= disease id= 26391493-5-83-93 >depression</span>, respectively.	26391493	2015
BICC1	BicC family RNA binding protein 1	C0011581	Depressive disorder	Abnormality of the nervous system		Mental Disorders	transfer/carrier protein; nucleic acid binding	Biomarker	These results are suggestive that the minor T-allele of <span class=gene id=22910460-9-56-61>BICC1</span> has a protective role against <span class=disease id=22910460-9-92-95>MDD</span> and its known structural and functional brain changes.	22910460	2013
BICC1	BicC family RNA binding protein 1	C0011581	Depressive disorder	Abnormality of the nervous system		Mental Disorders	transfer/carrier protein; nucleic acid binding	Biomarker	We also show that <span class= gene id= 25178406-4-18-23 >BICC1</span> is increased in the prefrontal cortex and hippocampus in the rat chronic unpredictable stress (CUS) model of <span class= disease id= 25178406-4-133-143 >depression</span>.	25178406	2014
BICC1	BicC family RNA binding protein 1	C0011581	Depressive disorder	Abnormality of the nervous system		Mental Disorders	transfer/carrier protein; nucleic acid binding	GeneticVariation	Effect of genetic variant in <span class= gene id= 22910460-0-29-34 >BICC1</span> on functional and structural brain changes in <span class= disease id= 22910460-0-81-91 >depression</span>.	22910460	2013
BICC1	BicC family RNA binding protein 1	C3275898	RENAL DYSPLASIA, CYSTIC, SUSCEPTIBILITY TO		601331		transfer/carrier protein; nucleic acid binding	GeneticVariation	Two mutations in human BICC1 resulting in Wnt pathway hyperactivity associated with cystic renal dysplasia.	21922595	2011
BICC1	BicC family RNA binding protein 1	C0085548	Autosomal Recessive Polycystic Kidney Disease		263200	Congenital, Hereditary, and Neonatal Diseases and Abnormalities ; Female Urogenital Diseases and Pregnancy Complications ; Male Urogenital Diseases	transfer/carrier protein; nucleic acid binding	Biomarker
BICC1	BicC family RNA binding protein 1	C3149841	POLYCYSTIC KIDNEY DISEASE 1		173900		transfer/carrier protein; nucleic acid binding	Biomarker
BICC1	BicC family RNA binding protein 1	C3495537	Heterotaxy, Visceral, 5, Autosomal		270100		transfer/carrier protein; nucleic acid binding	Biomarker
BICC1	BicC family RNA binding protein 1	C0040336	Tobacco Use Disorder			Mental Disorders ; Substance-Related Disorders	transfer/carrier protein; nucleic acid binding	GeneticVariation	Personalized smoking cessation: interactions between nicotine dose, dependence and quit-success genotype score.	20379614	2010
BICC1	BicC family RNA binding protein 1	C1269683	Major Depressive Disorder		608516	Mental Disorders	transfer/carrier protein; nucleic acid binding	GeneticVariation	These results are suggestive that the minor T-allele of <span class= gene id= 22910460-9-56-61 >BICC1</span> has a protective role against <span class= disease id= 22910460-9-92-95 >MDD</span> and its known structural and functional brain changes.	22910460	2013
BICC1	BicC family RNA binding protein 1	C1269683	Major Depressive Disorder		608516	Mental Disorders	transfer/carrier protein; nucleic acid binding	AlteredExpression	Here, we show that <span class= gene id= 25178406-3-19-24 >BICC1</span> mRNA is upregulated in the dorsolateral prefrontal cortex and dentate gyrus of human postmortem <span class= disease id= 25178406-3-121-124 >MDD</span> patients.	25178406	2014
BICC1	BicC family RNA binding protein 1	C1269683	Major Depressive Disorder		608516	Mental Disorders	transfer/carrier protein; nucleic acid binding	GeneticVariation	Variants within three genes, <span class= gene id= 26391493-2-29-34 >BICC1</span>, PCLO and GRM7 were selected for replication in our study based on the following criteria: they were identified in a prior <span class= disease id= 26391493-2-158-161 >MDD</span> GWAS study; a subsequent study found evidence that they influenced depression risk; and there is a solid biological basis for a role in de…	26391493	2015
BICC1	BicC family RNA binding protein 1	C0010709	Cyst			Neoplasms ; Pathological Conditions, Signs and Symptoms	transfer/carrier protein; nucleic acid binding	Biomarker	The repression of AC6 by <span class= gene id= 22641646-8-25-30 >Bicc1</span> might explain why <span class= disease id= 22641646-8-49-54 >cysts</span> in ADPKD patients preferentially arise from distal tubules.	22641646	2014
BICC1	BicC family RNA binding protein 1	C0010709	Cyst			Neoplasms ; Pathological Conditions, Signs and Symptoms	transfer/carrier protein; nucleic acid binding	Biomarker	In mouse, bicaudal C (<span class= gene id= 20215348-2-22-27 >Bicc1</span>) mutants are characterized by the formation of fluid-filled <span class= disease id= 20215348-2-88-93 >cysts</span> in the kidney and by expansion of epithelial ducts in liver and pancreas.	20215348	2010
BICC1	BicC family RNA binding protein 1	C0022680	Polycystic Kidney Diseases	Abnormality of the genitourinary system		Congenital, Hereditary, and Neonatal Diseases and Abnormalities ; Female Urogenital Diseases and Pregnancy Complications ; Male Urogenital Diseases	transfer/carrier protein; nucleic acid binding	Biomarker	<span class= gene id= 22641646-0-0-5 >Bicc1</span> links the regulation of cAMP signaling in <span class= disease id= 22641646-0-48-66 >polycystic kidneys</span> to microRNA-induced gene silencing.	22641646	2014
BICC1	BicC family RNA binding protein 1	C0022680	Polycystic Kidney Diseases	Abnormality of the genitourinary system		Congenital, Hereditary, and Neonatal Diseases and Abnormalities ; Female Urogenital Diseases and Pregnancy Complications ; Male Urogenital Diseases	transfer/carrier protein; nucleic acid binding	Biomarker	Bicaudal C homologue 1 (<span class= gene id= 21922595-1-24-29 >Bicc1</span>) knockout in mice causes <span class= disease id= 21922595-1-55-80 >polycystic kidney disease</span> and pancreas development defects, including a reduction in insulin-producing &beta;-cells and ensuing diabetes.	21922595	2011
BICC1	BicC family RNA binding protein 1	C0011847	Diabetes				transfer/carrier protein; nucleic acid binding	GeneticVariation	We therefore screened 137 patients with renal abnormalities or association of early-onset <span class= disease id= 21922595-2-90-98 >diabetes</span> and renal disease for genetic alterations in <span class= gene id= 21922595-2-144-149 >BICC1</span>.	21922595	2011
BICC1	BicC family RNA binding protein 1	C0011849	Diabetes Mellitus	Abnormality of metabolism/homeostasis; Abnormality of the endocrine system		Endocrine System Diseases ; Nutritional and Metabolic Diseases	transfer/carrier protein; nucleic acid binding	GeneticVariation	We therefore screened 137 patients with renal abnormalities or association of early-onset <span class= disease id= 21922595-2-90-98 >diabetes</span> and renal disease for genetic alterations in <span class= gene id= 21922595-2-144-149 >BICC1</span>.	21922595	2011
BICC1	BicC family RNA binding protein 1	C0022658	Kidney Diseases	Abnormality of the genitourinary system		Female Urogenital Diseases and Pregnancy Complications ; Male Urogenital Diseases	transfer/carrier protein; nucleic acid binding	GeneticVariation	We therefore screened 137 patients with renal abnormalities or association of early-onset diabetes and <span class= disease id= 21922595-2-103-116 >renal disease</span> for genetic alterations in <span class= gene id= 21922595-2-144-149 >BICC1</span>.	21922595	2011
BICC1	BicC family RNA binding protein 1	C0022679	Cystic kidney	Abnormality of the genitourinary system		Female Urogenital Diseases and Pregnancy Complications ; Male Urogenital Diseases	transfer/carrier protein; nucleic acid binding	AlteredExpression	We show that cAMP and the expression of its synthetic enzyme adenylate cyclase-6 (AC6) are up-regulated in <span class= disease id= 22641646-3-107-121 >cystic kidneys</span> of <span class= gene id= 22641646-3-125-130 >Bicc1</span>(-)(/-) knockout mice.	22641646	2014
BICC1	BicC family RNA binding protein 1	C0085413	Polycystic Kidney, Autosomal Dominant		173900	Congenital, Hereditary, and Neonatal Diseases and Abnormalities ; Female Urogenital Diseases and Pregnancy Complications ; Male Urogenital Diseases	transfer/carrier protein; nucleic acid binding	Biomarker	The repression of AC6 by <span class= gene id= 22641646-8-25-30 >Bicc1</span> might explain why cysts in <span class= disease id= 22641646-8-58-63 >ADPKD</span> patients preferentially arise from distal tubules.	22641646	2014
BICC1	BicC family RNA binding protein 1	C0178417	Anhedonia	Abnormality of the nervous system		Behavior and Behavior Mechanisms ; Nervous System Diseases ; Pathological Conditions, Signs and Symptoms	transfer/carrier protein; nucleic acid binding	Biomarker	Finally, we show that <span class= gene id= 25178406-6-22-27 >BICC1</span> knockdown in the hippocampus protects rats from CUS-induced <span class= disease id= 25178406-6-88-97 >anhedonia</span>.	25178406	2014
BICC1	BicC family RNA binding protein 1	C0424295	Hyperactive behavior	Abnormality of the nervous system		Nervous System Diseases ; Pathological Conditions, Signs and Symptoms	transfer/carrier protein; nucleic acid binding	GeneticVariation	Two mutations in human <span class= gene id= 21922595-0-23-28 >BICC1</span> resulting in Wnt pathway <span class= disease id= 21922595-0-54-67 >hyperactivity</span> associated with cystic renal dysplasia.	21922595	2011
BICC1	BicC family RNA binding protein 1	C1567435	Polycystic Kidney - body part	Abnormality of the genitourinary system		Congenital, Hereditary, and Neonatal Diseases and Abnormalities ; Female Urogenital Diseases and Pregnancy Complications ; Male Urogenital Diseases	transfer/carrier protein; nucleic acid binding	Biomarker	<span class= gene id= 22641646-0-0-5 >Bicc1</span> links the regulation of cAMP signaling in <span class= disease id= 22641646-0-48-66 >polycystic kidneys</span> to microRNA-induced gene silencing.	22641646	2014
BICC1	BicC family RNA binding protein 1	C1834931	Cystic renal dysplasia	Abnormality of the genitourinary system			transfer/carrier protein; nucleic acid binding	GeneticVariation	Two mutations in human <span class= gene id= 21922595-0-23-28 >BICC1</span> resulting in Wnt pathway hyperactivity associated with <span class= disease id= 21922595-0-84-106 >cystic renal dysplasia</span>.	21922595	2011
Symbol	Gene Name	cui	Disease Name	HPO Term	OMIM	Disease Class	Protein Class	Association Type	Sentence in the supporting publication	PMID	PMID Year
CD96	CD96 molecule	C0796095	Opitz trigonocephaly syndrome		211750			GeneticVariation	Mutations in <span class= gene id= 17847009-0-13-17 >CD96</span>, a member of the immunoglobulin superfamily, cause a form of the C (<span class= disease id= 17847009-0-86-116 >Opitz trigonocephaly) syndrome</span>.	17847009	2007
CD96	CD96 molecule	C0796095	Opitz trigonocephaly syndrome		211750			GeneticVariation
CD96	CD96 molecule	C0796095	Opitz trigonocephaly syndrome		211750			GeneticVariation	Mutations in <span class= gene id= 17847009-0-13-17 >CD96</span>, a member of the immunoglobulin superfamily, cause a form of the C (<span class= disease id= 17847009-0-86-116 >Opitz trigonocephaly) syndrome</span>.	17847009	2007
CD96	CD96 molecule	C0796095	Opitz trigonocephaly syndrome		211750			Biomarker	Mutations in <span class= gene id= 17847009-0-13-17 >CD96</span>, a member of the immunoglobulin superfamily, cause a form of the C (<span class= disease id= 17847009-0-86-116 >Opitz trigonocephaly) syndrome</span>.	17847009	2007
CD96	CD96 molecule	C0796232	Bohring syndrome		605039			GeneticVariation	In mutation analysis of nine karyotypically normal patients given diagnoses of the C or C-like syndrome, we identified a missense mutation (839C--&gt;T, <span class= variant dbSNP= rs119477056 genes_norm= 10225 >T280M</span>) in exon 6 of the <span class= gene id= 17847009-3-174-178 >CD96</span> gene in one patient with the <span class= disease id= 17847009-3-208-223 >C-like syndrome</span>.	17847009	2007
CD96	CD96 molecule	C0796232	Bohring syndrome		605039			Biomarker
CD96	CD96 molecule	C0010417	Cryptorchidism	Abnormality of the genitourinary system	219050	Congenital, Hereditary, and Neonatal Diseases and Abnormalities ; Endocrine System Diseases ; Male Urogenital Diseases		Biomarker
CD96	CD96 molecule	C0010495	Cutis Laxa	Abnormality of the integument		Congenital, Hereditary, and Neonatal Diseases and Abnormalities ; Skin and Connective Tissue Diseases		Biomarker
CD96	CD96 molecule	C0013274	Patent ductus arteriosus	Abnormality of the cardiovascular system	607411	Cardiovascular Diseases ; Congenital, Hereditary, and Neonatal Diseases and Abnormalities		Biomarker
CD96	CD96 molecule	C0014544	Epilepsy	Abnormality of the nervous system		Nervous System Diseases		Biomarker
CD96	CD96 molecule	C0017566	Gingival Hyperplasia	Abnormality of head or neck		Stomatognathic Diseases		Biomarker
CD96	CD96 molecule	C0017567	Gingival Hypertrophy	Abnormality of head or neck		Stomatognathic Diseases		Biomarker
CD96	CD96 molecule	C0018818	Ventricular Septal Defects	Abnormality of the cardiovascular system		Cardiovascular Diseases ; Congenital, Hereditary, and Neonatal Diseases and Abnormalities		Biomarker
CD96	CD96 molecule	C0019209	Hepatomegaly	Abnormality of the digestive system		Digestive System Diseases ; Pathological Conditions, Signs and Symptoms		Biomarker
CD96	CD96 molecule	C0024433	Macrostomia	Abnormality of head or neck		Congenital, Hereditary, and Neonatal Diseases and Abnormalities ; Stomatognathic Diseases		Biomarker
CD96	CD96 molecule	C0025362	Mental Retardation	Abnormality of the nervous system				Biomarker
CD96	CD96 molecule	C0025990	Micrognathism	Abnormality of head or neck; Abnormality of the skeletal system		Congenital, Hereditary, and Neonatal Diseases and Abnormalities ; Musculoskeletal Diseases ; Stomatognathic Diseases		Biomarker
CD96	CD96 molecule	C0025995	Micromelia	Abnormality of limbs; Abnormality of the skeletal system				Biomarker
CD96	CD96 molecule	C0026827	Muscle hypotonia	Abnormality of the musculature		Nervous System Diseases ; Pathological Conditions, Signs and Symptoms		Biomarker
CD96	CD96 molecule	C0036572	Seizures	Abnormality of the nervous system		Nervous System Diseases ; Pathological Conditions, Signs and Symptoms		Biomarker
CD96	CD96 molecule	C0037932	Curvature of spine	Abnormality of the skeletal system		Musculoskeletal Diseases		Biomarker
CD96	CD96 molecule	C0038379	Strabismus	Abnormality of the eye		Eye Diseases ; Nervous System Diseases		Biomarker
CD96	CD96 molecule	C0156394	Hypertrophy of clitoris	Abnormality of the genitourinary system				Biomarker
CD96	CD96 molecule	C0231246	Failure to gain weight	Growth abnormality				Biomarker
CD96	CD96 molecule	C0231679	Ulnar deviation of the fingers	Abnormality of limbs; Abnormality of the skeletal system				Biomarker
CD96	CD96 molecule	C0238394	Female Pseudohermaphroditism	Abnormality of the genitourinary system		Congenital, Hereditary, and Neonatal Diseases and Abnormalities ; Endocrine System Diseases ; Female Urogenital Diseases and Pregnancy Complications ; Male Urogenital Diseases		Biomarker
CD96	CD96 molecule	C0239234	Low set ears	Abnormality of the ear				Biomarker
CD96	CD96 molecule	C0240295	Mandibular hypoplasia	Abnormality of head or neck; Abnormality of the skeletal system				Biomarker
CD96	CD96 molecule	C0240635	Byzanthine arch palate	Abnormality of head or neck				Biomarker
CD96	CD96 molecule	C0265535	Trigonocephaly	Abnormality of head or neck; Abnormality of the skeletal system		Congenital, Hereditary, and Neonatal Diseases and Abnormalities ; Musculoskeletal Diseases		Biomarker
CD96	CD96 molecule	C0265563	Congenital dislocation of radial head	Abnormality of limbs; Abnormality of the skeletal system				Biomarker
CD96	CD96 molecule	C0265610	Congenital clinodactyly	Abnormality of limbs; Abnormality of the skeletal system				Biomarker
CD96	CD96 molecule	C0265660	Syndactyly of the toes	Abnormality of limbs; Abnormality of the skeletal system				Biomarker
CD96	CD96 molecule	C0349588	Short stature	Growth abnormality				Biomarker
CD96	CD96 molecule	C0376480	Gingival Overgrowth	Abnormality of head or neck		Stomatognathic Diseases		Biomarker
CD96	CD96 molecule	C0423109	Upward slant of palpebral fissure	Abnormality of head or neck				Biomarker
CD96	CD96 molecule	C0423903	Low intelligence	Abnormality of the nervous system				Biomarker
CD96	CD96 molecule	C0424688	Small head	Abnormality of head or neck; Abnormality of the nervous system; Abnormality of the skeletal system				Biomarker
CD96	CD96 molecule	C0426414	Small nose	Abnormality of head or neck				Biomarker
CD96	CD96 molecule	C0426848	Sacral dimples	Abnormality of the integument; Abnormality of the skeletal system				Biomarker
CD96	CD96 molecule	C0431478	Posteriorly rotated ear	Abnormality of the ear				Biomarker
CD96	CD96 molecule	C0431904	Ulnar polydactyly of fingers	Abnormality of limbs; Abnormality of the skeletal system				Biomarker
CD96	CD96 molecule	C0521525	Short neck	Abnormality of head or neck; Abnormality of the skeletal system				Biomarker
CD96	CD96 molecule	C0541764	Delayed bone age	Abnormality of the skeletal system				Biomarker
CD96	CD96 molecule	C0557874	Global developmental delay	Abnormality of the nervous system				Biomarker
CD96	CD96 molecule	C0578038	Thin lips	Abnormality of head or neck				Biomarker
CD96	CD96 molecule	C0581342	Redundant skin	Abnormality of the integument				Biomarker
CD96	CD96 molecule	C0678230	Congenital Epicanthus	Abnormality of head or neck	131500			Biomarker
CD96	CD96 molecule	C0700208	Acquired scoliosis	Abnormality of the skeletal system				Biomarker
CD96	CD96 molecule	C0795690	Congenital omphalocele	Abnormality of connective tissue; Abnormality of the digestive system		Congenital, Hereditary, and Neonatal Diseases and Abnormalities ; Pathological Conditions, Signs and Symptoms		Biomarker
CD96	CD96 molecule	C0917816	Mental deficiency	Abnormality of the nervous system		Behavior and Behavior Mechanisms ; Mental Disorders ; Nervous System Diseases ; Pathological Conditions, Signs and Symptoms		Biomarker
CD96	CD96 molecule	C1142533	Smooth philtrum	Abnormality of head or neck				Biomarker
CD96	CD96 molecule	C1301937	Talipes	Abnormality of limbs		Congenital, Hereditary, and Neonatal Diseases and Abnormalities ; Musculoskeletal Diseases		Biomarker
CD96	CD96 molecule	C1836189	Radially deviated fingers	Abnormality of limbs; Abnormality of the skeletal system				Biomarker
CD96	CD96 molecule	C1836542	Depressed nasal bridge	Abnormality of head or neck				Biomarker
CD96	CD96 molecule	C1837084	Short metacarpal	Abnormality of limbs; Abnormality of the skeletal system				Biomarker
CD96	CD96 molecule	C1839764	Broad flat nasal bridge	Abnormality of head or neck				Biomarker
CD96	CD96 molecule	C1840077	Anteverted nostril	Abnormality of head or neck				Biomarker
CD96	CD96 molecule	C1840310	Midline facial capillary hemangioma	Abnormality of head or neck; Abnormality of the cardiovascular system; Neoplasm				Biomarker
CD96	CD96 molecule	C1843367	Poor school performance	Abnormality of the nervous system				Biomarker
CD96	CD96 molecule	C1849367	Nasal bridge wide	Abnormality of head or neck				Biomarker
CD96	CD96 molecule	C1850049	Bilateral fifth finger clinodactyly	Abnormality of limbs; Abnormality of the skeletal system				Biomarker
CD96	CD96 molecule	C1854114	Short nose	Abnormality of head or neck				Biomarker
CD96	CD96 molecule	C1854418	Biparietal narrowing	Abnormality of head or neck; Abnormality of the skeletal system				Biomarker
CD96	CD96 molecule	C1857108	Decreased joint mobility	Abnormality of the skeletal system				Biomarker
CD96	CD96 molecule	C1857130	Hypoplastic mandible condyle	Abnormality of head or neck; Abnormality of the skeletal system				Biomarker
CD96	CD96 molecule	C1857486	Low-set, posteriorly rotated ears	Abnormality of the ear				Biomarker
CD96	CD96 molecule	C1859376	Fused sternal ossification centers	Abnormality of the skeletal system				Biomarker
CD96	CD96 molecule	C1859377	Thick anterior alveolar ridges	Abnormality of head or neck				Biomarker
CD96	CD96 molecule	C1862095	Bilateral single transverse palmar creases	Abnormality of limbs; Abnormality of the integument				Biomarker
CD96	CD96 molecule	C1864897	Cognitive delay	Abnormality of the nervous system				Biomarker
CD96	CD96 molecule	C1865014	Long philtrum	Abnormality of head or neck				Biomarker
CD96	CD96 molecule	C1867873	Failure to thrive in infancy	Growth abnormality				Biomarker
CD96	CD96 molecule	C1969144	Renal cortical cysts	Abnormality of the genitourinary system				Biomarker
CD96	CD96 molecule	C2051831	Pectus excavatum	Abnormality of the skeletal system				Biomarker
CD96	CD96 molecule	C2112129	Postaxial foot polydactyly	Abnormality of limbs; Abnormality of the skeletal system				Biomarker
CD96	CD96 molecule	C2315100	Pediatric failure to thrive	Growth abnormality				Biomarker
CD96	CD96 molecule	C2930812	Generalized elastolysis	Abnormality of the integument				Biomarker
CD96	CD96 molecule	C3550546	Depressed nasal root/bridge	Abnormality of head or neck				Biomarker
CD96	CD96 molecule	C3552713	Talipes foot deformities	Abnormality of limbs				Biomarker
CD96	CD96 molecule	C3714756	Intellectual Disability	Abnormality of the nervous system		Behavior and Behavior Mechanisms ; Mental Disorders ; Nervous System Diseases ; Pathological Conditions, Signs and Symptoms		Biomarker
CD96	CD96 molecule	C4020865	Fibular polydactyly	Abnormality of limbs; Abnormality of the skeletal system				Biomarker
CD96	CD96 molecule	C4020875	Mental and motor retardation	Abnormality of the nervous system				Biomarker
CD96	CD96 molecule	C4020876	Dull intelligence	Abnormality of the nervous system				Biomarker
CD96	CD96 molecule	C4020899	Autosomal recessive predisposition					Biomarker
CD96	CD96 molecule	C4021814	Accessory oral frenulum	Abnormality of head or neck				Biomarker
CD96	CD96 molecule	C4021986	Hypoplasia of the ear cartilage	Abnormality of the ear				Biomarker
CD96	CD96 molecule	C4023616	Abnormality of immune system physiology	Abnormality of the immune system				Biomarker
CD96	CD96 molecule	C4025329	Abnormality of the anus	Abnormality of the digestive system				Biomarker
CD96	CD96 molecule	C4049796	Abnormality of cardiovascular system morphology	Abnormality of the cardiovascular system				Biomarker
CD96	CD96 molecule	C4280304	Curvature of digit	Abnormality of limbs; Abnormality of the skeletal system				Biomarker
CD96	CD96 molecule	C4280495	Concave bridge of nose	Abnormality of head or neck				Biomarker
CD96	CD96 molecule	C4280532	Decreased width of the skull	Abnormality of head or neck; Abnormality of the skeletal system				Biomarker
CD96	CD96 molecule	C4280538	Curvature of little finger	Abnormality of limbs; Abnormality of the skeletal system				Biomarker
CD96	CD96 molecule	C4280606	Hanging skin	Abnormality of the integument				Biomarker
CD96	CD96 molecule	C4280665	Wedge shaped head	Abnormality of head or neck; Abnormality of the skeletal system				Biomarker
CD96	CD96 molecule	C4280666	Triangular head shape	Abnormality of head or neck; Abnormality of the skeletal system				Biomarker
CD96	CD96 molecule	C0023467	Leukemia, Myelocytic, Acute	Abnormality of blood and blood-forming tissues; Abnormality of the immune system; Neoplasm	601626	Neoplasms		Biomarker	<span class=gene id=17576927>CD96</span> is a cell surface marker present on many <span class=disease id=17576927>acute myeloid leukemia</span> leukemic stem cells	17576927	2007
CD96	CD96 molecule	C0023467	Leukemia, Myelocytic, Acute	Abnormality of blood and blood-forming tissues; Abnormality of the immune system; Neoplasm	601626	Neoplasms		Biomarker	Enhanced ADCC activity of affinity maturated and Fc-engineered mini-antibodies directed against the <span class= disease id= 22879978-0-100-103 >AML</span> stem cell antigen <span class= gene id= 22879978-0-122-126 >CD96</span>.	22879978	2012
CD96	CD96 molecule	C0000768	Congenital Abnormality			Congenital, Hereditary, and Neonatal Diseases and Abnormalities		GeneticVariation	Mutations in CD96, a member of the immunoglobulin superfamily, cause a form of the C (Opitz trigonocephaly) syndrome.	17847009	2007
CD96	CD96 molecule	C0040715	Chromosomal translocation			Pathological Conditions, Signs and Symptoms		GeneticVariation	Mutations in CD96, a member of the immunoglobulin superfamily, cause a form of the C (Opitz trigonocephaly) syndrome.	17847009	2007
CD96	CD96 molecule	C0376634	Craniofacial Abnormalities			Congenital, Hereditary, and Neonatal Diseases and Abnormalities ; Musculoskeletal Diseases		GeneticVariation	Mutations in CD96, a member of the immunoglobulin superfamily, cause a form of the C (Opitz trigonocephaly) syndrome.	17847009	2007
CD96	CD96 molecule	C0206180	Ki-1+ Anaplastic Large Cell Lymphoma	Abnormality of blood and blood-forming tissues; Neoplasm		Hemic and Lymphatic Diseases ; Immune System Diseases ; Neoplasms		AlteredExpression	By examination on various childhood lymphoma tissues, we found that granulysin level was especially high in <span class= disease id= 19243819-2-108-147 >systemic anaplastic large cell lymphoma</span> (<span class= disease id= 19243819-2-149-153 >ALCL</span>) cases, whereas <span class= negexp >no close correlation</span> with the expression of <span class= gene id= 19243819-2-214-218 >CD96</span>…	19243819	2009
CD96	CD96 molecule	C0280141	Acute Undifferentiated Leukemia					Biomarker	A WT1 mutation-associated gene-expression signature, reported here for the first time, included <span class= gene id= 20442368-6-96-100 >CD96</span>, a <span class= disease id= 20442368-6-104-122 >leukemia stem cell</span>-specific marker, and genes involved in gene regulation (eg, MLL, PML, and SNRPN) and in proliferative and metabolic processes (eg, INSR, IRS2, and PRKAA1), supporting the role …	20442368	2010
CD96	CD96 molecule	C1332979	Childhood Lymphoma					AlteredExpression	By examination on various <span class= disease id= 19243819-2-26-44 >childhood lymphoma</span> tissues, we found that granulysin level was especially high in systemic anaplastic large cell lymphoma (ALCL) cases, whereas <span class= negexp >no close correlation</span> with the expression of <span class= gene id= 19243819-2-214-218 >CD96</span>, a marker for activated T and NK cells, was observed.	19243819	2009
CD96	CD96 molecule	C1378511	Undifferentiated leukemia					Biomarker	A WT1 mutation-associated gene-expression signature, reported here for the first time, included <span class= gene id= 20442368-6-96-100 >CD96</span>, a <span class= disease id= 20442368-6-104-122 >leukemia stem cell</span>-specific marker, and genes involved in gene regulation (eg, MLL, PML, and SNRPN) and in proliferative and metabolic processes (eg, INSR, IRS2, and PRKAA1), supporting the role …	20442368	2010
CD96	CD96 molecule	C2239176	Liver carcinoma	Abnormality of the digestive system; Neoplasm	114550	Digestive System Diseases ; Neoplasms		Biomarker	We did <span class= negexp >not reveal a role</span> for <span class= gene id= 19404979-8-29-33 >CD96</span> in the killing of <span class= disease id= 19404979-8-52-55 >HCC</span> cells.	19404979	2009
Symbol	Gene Name	cui	Disease Name	HPO Term	OMIM	Disease Class	Protein Class	Association Type	Sentence in the supporting publication	PMID	PMID Year
DCP1B	decapping mRNA 1B	C0002395	Alzheimer's Disease	Abnormality of the nervous system	104300	Mental Disorders ; Nervous System Diseases	transcription factor	GeneticVariation	Our results provided new proof that the <span class= gene id= 15832037-7-40-44 >DCP1</span> D allele was a probable risk factor for late-onset <span class= disease id= 15832037-7-96-98 >AD</span>.	15832037	2005
DCP1B	decapping mRNA 1B	C0011570	Mental Depression			Behavior and Behavior Mechanisms	transcription factor	Biomarker	Genes related to vascular disease (APOE, VLDL-R, <span class= gene id= 15010349-0-49-54 >DCP-1</span>) and other vascular factors in late-life <span class= disease id= 15010349-0-96-106 >depression</span>.	15010349	2004
DCP1B	decapping mRNA 1B	C0011581	Depressive disorder	Abnormality of the nervous system		Mental Disorders	transcription factor	Biomarker	Genes related to vascular disease (APOE, VLDL-R, <span class= gene id= 15010349-0-49-54 >DCP-1</span>) and other vascular factors in late-life <span class= disease id= 15010349-0-96-106 >depression</span>.	15010349	2004
DCP1B	decapping mRNA 1B	C0035235	Respiratory Syncytial Virus Infections			Virus Diseases	transcription factor	Biomarker	These results suggest that <span class= gene id= 25796077-7-27-31 >DCP1</span> phosphorylation modulates the host chemokine response to <span class= disease id= 25796077-7-89-102 >RSV infection</span>.	25796077	2015
DCP1B	decapping mRNA 1B	C0036690	Septicemia	Abnormality of the immune system		Bacterial Infections and Mycoses ; Pathological Conditions, Signs and Symptoms	transcription factor	Biomarker	Because p-body formation is a critical step in mRNA translation repression, we conclude that <span class= gene id= 25998849-8-93-97 >Dcp1</span> is a major component of the translational repression machinery of endotoxin tolerance and may contribute to <span class= disease id= 25998849-8-206-212 >sepsis</span> outcome.	25998849	2015
DCP1B	decapping mRNA 1B	C0042373	Vascular Diseases			Cardiovascular Diseases	transcription factor	Biomarker	Genes related to <span class= disease id= 15010349-0-17-33 >vascular disease</span> (APOE, VLDL-R, <span class= gene id= 15010349-0-49-54 >DCP-1</span>) and other vascular factors in late-life depression.	15010349	2004
DCP1B	decapping mRNA 1B	C0242383	Age related macular degeneration	Abnormality of the eye	590050	Eye Diseases	transcription factor	GeneticVariation	Test results suggested that genetic variation in five of these genes (IL1A, CKB, A2M, MGST1, and <span class= gene id= 16384981-6-97-101 >DCP1</span>) is unlikely to explain a significant fraction of the risk of developing <span class= disease id= 16384981-6-175-178 >AMD</span> in this population.	16384981	2006
DCP1B	decapping mRNA 1B	C0243026	Sepsis			Bacterial Infections and Mycoses ; Pathological Conditions, Signs and Symptoms	transcription factor	Biomarker	Because p-body formation is a critical step in mRNA translation repression, we conclude that <span class= gene id= 25998849-8-93-97 >Dcp1</span> is a major component of the translational repression machinery of endotoxin tolerance and may contribute to <span class= disease id= 25998849-8-206-212 >sepsis</span> outcome.	25998849	2015
DCP1B	decapping mRNA 1B	C0375023	Respiratory syncytial virus (RSV) infection in conditions classified elsewhere and of unspecified site				transcription factor	AlteredExpression	Overexpression of wt <span class= gene id= 25796077-6-21-25 >DCP1</span> led to a decrease in <span class= disease id= 25796077-6-47-50 >RSV</span>-induced IL-8 production, but this effect was abrogated in cells overexpressing phosphorylation-deficient DCP1 mutants.	25796077	2015
Symbol	Gene Name	cui	Disease Name	HPO Term	OMIM	Disease Class	Protein Class	Association Type	Sentence in the supporting publication	PMID	PMID Year
DHX15	DEAH-box helicase 15	C0023467	Leukemia, Myelocytic, Acute	Abnormality of blood and blood-forming tissues; Abnormality of the immune system; Neoplasm	601626	Neoplasms	nucleic acid binding	Biomarker	Outside of signaling alterations, RUNX1-RUNX1T1 and CBFB-MYH11 <span class= disease id= 27798625-4-63-66 >AML</span>s demonstrated remarkably different spectra of cooperating mutations, as RUNX1-RUNX1T1 cases harbored recurrent mutations in <span class= gene id= 27798625-4-191-196 >DHX15</span> and ZBTB7A, as well as an enrichment of mutations in epigenetic regulators, including ASXL2 and the coh…	27798625	2016
DHX15	DEAH-box helicase 15	C0018133	Graft-vs-Host Disease			Immune System Diseases	nucleic acid binding	GeneticVariation	In order to evaluate the impact of HLA-<span class= gene id= 12379888-1-39-43 >DBP1</span> incompatibilities on the occurrence of acute graft-versus-host disease (<span class= disease id= 12379888-1-116-120 >GVHD</span>) in unrelated hematopoietic cell transplantation, we studied 57 donor/recipient pairs characterized by their allelic identity for HLA-A, B, C, DRB1 and DQB1 and also for DRB3, 4, …	12379888	2002
DHX15	DEAH-box helicase 15	C0019163	Hepatitis B			Digestive System Diseases ; Virus Diseases	nucleic acid binding	Biomarker	HLA-<span class= gene id= 23739870-12-4-8 >DBP1</span> may also determine the long-term persistence of response to <span class= disease id= 23739870-12-69-71 >HB</span> vaccination.	23739870	2013
DHX15	DEAH-box helicase 15	C0267211	Gastric Antral Vascular Ectasia			Cardiovascular Diseases ; Digestive System Diseases	nucleic acid binding	Biomarker	<span class= gene id= 11074253-1-0-15 >RNA helicase II</span>/Gu (RH II/Gu) is a nucleolar antigen originally identified using an autoimmune serum from a patient with <span class= disease id= 11074253-1-121-139 >watermelon stomach</span>.	11074253	2000
DHX15	DEAH-box helicase 15	C0595921	Intraocular pressure disorder				nucleic acid binding	Biomarker	MOPP was derived by the formula: MOPP = 2/3;[<span class= gene id= 21546536-6-45-52 >DBP + 1</span>/3;(SBP - DBP)] - <span class= disease id= 21546536-6-70-73 >IOP</span>.	21546536	2011
DHX15	DEAH-box helicase 15	C0856825	Acute GVH disease				nucleic acid binding	Biomarker	In order to evaluate the impact of HLA-<span class= gene id= 12379888-1-39-43 >DBP1</span> incompatibilities on the occurrence of <span class= disease id= 12379888-1-83-114 >acute graft-versus-host disease</span> (GVHD) in unrelated hematopoietic cell transplantation, we studied 57 donor/recipient pairs characterized by their allelic identity for HLA-A, B, C, DRB1 and DQB1 and also for DRB3, 4, 5…	12379888	2002
DHX15	DEAH-box helicase 15	C0858321	Plasmodium vivax infection				nucleic acid binding	Biomarker	However, an unusual DNA expansion of <span class= gene id= 27190089-7-37-41 >DBP1</span> (three and eight copies) in the two Duffy-null <span class= disease id= 27190089-7-89-97 >P. vivax</span> infections suggests that an expansion of <span class= gene id= 27190089-7-139-143 >DBP1</span> may have been selected to allow low-affinity binding to another receptor on Duffy-null erythrocytes.	27190089	2016
DHX15	DEAH-box helicase 15	C3495801	Granulomatosis with polyangiitis		608710	Cardiovascular Diseases ; Immune System Diseases ; Respiratory Tract Diseases	nucleic acid binding	Biomarker	We systematically identified published reports on the incidence of <span class= disease id= 25172939-5-67-70 >GPA</span> and used previously published data on the frequency of HLA-<span class= gene id= 25172939-5-130-134 >DBP1</span>*0401 and PI*Z alleles.	25172939	2015
Symbol	Gene Name	cui	Disease Name	HPO Term	OMIM	Disease Class	Protein Class	Association Type	Sentence in the supporting publication	PMID	PMID Year
DMXL1	Dmx like 1	C0017638	Glioma	Abnormality of the nervous system; Neoplasm	null	Neoplasms	null	Biomarker	CTD_human	16865689	2006
DMXL1	Dmx like 1	C0004114	Astrocytoma	Abnormality of the nervous system; Neoplasm	137800	Neoplasms	null	AlteredExpression	BEFREE	16865689	2006
DMXL1	Dmx like 1	C0017601	Glaucoma	Abnormality of the eye	null	Eye Diseases	null	GeneticVariation	BEFREE	21310917	2011
DMXL1	Dmx like 1	C0017636	Glioblastoma	Abnormality of the nervous system; Neoplasm	null	Neoplasms	null	AlteredExpression	BEFREE	16865689	2006
Symbol	Gene Name	cui	Disease Name	HPO Term	OMIM	Disease Class	Protein Class	Association Type	Sentence in the supporting publication	PMID	PMID Year
FAM83B	family with sequence similarity 83 member B	C0040336	Tobacco Use Disorder			Mental Disorders ; Substance-Related Disorders		GeneticVariation	Personalized smoking cessation: interactions between nicotine dose, dependence and quit-success genotype score.	20379614	2010
FAM83B	family with sequence similarity 83 member B	C0001418	Adenocarcinoma			Neoplasms		Biomarker	Specimens containing &gt;10% positive area for <span class= gene id= 25586059-10-44-50 >FAM83B</span> were judged as 'positive'; 94.3% (107/113) of SCC and 14.7% (15/102) of <span class= disease id= 25586059-10-123-137 >adenocarcinoma</span> were positive.	25586059	2014
FAM83B	family with sequence similarity 83 member B	C0006142	Malignant neoplasm of breast		114480	Neoplasms ; Skin and Connective Tissue Diseases		AlteredExpression	Furthermore, ablation of <span class= gene id= 23912460-7-25-31 >FAM83B</span> expression from <span class= disease id= 23912460-7-48-61 >breast cancer</span> cells inhibited EGFR phosphorylation and suppressed cell proliferation.	23912460	2013
FAM83B	family with sequence similarity 83 member B	C0149782	Squamous cell carcinoma of lung	Abnormality of the respiratory system; Neoplasm				Biomarker	<span class= gene id= 25586059-0-0-6 >FAM83B</span> is a novel biomarker for diagnosis and prognosis of <span class= disease id= 25586059-0-59-87 >lung squamous cell carcinoma</span>.	25586059	2014
FAM83B	family with sequence similarity 83 member B	C0242379	Malignant neoplasm of lung			Neoplasms ; Respiratory Tract Diseases		Biomarker	Detailed analyses of <span class= gene id= 25586059-13-21-27 >FAM83B</span> function in <span class= disease id= 25586059-13-40-51 >lung cancer</span> are required to understand how its expression is associated with better prognosis in SCC.	25586059	2014
FAM83B	family with sequence similarity 83 member B	C0678222	Breast Carcinoma	Abnormality of the breast; Neoplasm		Neoplasms ; Skin and Connective Tissue Diseases		AlteredExpression	Furthermore, ablation of <span class= gene id= 23912460-7-25-31 >FAM83B</span> expression from <span class= disease id= 23912460-7-48-61 >breast cancer</span> cells inhibited EGFR phosphorylation and suppressed cell proliferation.	23912460	2013
FAM83B	family with sequence similarity 83 member B	C0684249	Carcinoma of lung		211980			Biomarker	Detailed analyses of <span class= gene id= 25586059-13-21-27 >FAM83B</span> function in <span class= disease id= 25586059-13-40-51 >lung cancer</span> are required to understand how its expression is associated with better prognosis in SCC.	25586059	2014
FAM83B	family with sequence similarity 83 member B	C1306460	Primary malignant neoplasm of lung					Biomarker	Detailed analyses of <span class= gene id= 25586059-13-21-27 >FAM83B</span> function in <span class= disease id= 25586059-13-40-51 >lung cancer</span> are required to understand how its expression is associated with better prognosis in SCC.	25586059	2014
Symbol	Gene Name	cui	Disease Name	HPO Term	OMIM	Disease Class	Protein Class	Association Type	Sentence in the supporting publication	PMID	PMID Year
FGF13	fibroblast growth factor 13	C0027627	Neoplasm Metastasis			Neoplasms ; Pathological Conditions, Signs and Symptoms	signaling molecule	AlteredExpression	To investigate whether growth, invasion and <span class= disease id= 8685603-1-44-54 >metastasis</span> of endometrial cancer cells is associated with neovascularization, the expressions of fibroblast growth factor-1 (acidic FGF), -2 (basic FGF) and -4 (hst-1) mRNAs and <span class= gene id= 8685603-1-222-227 >FGF-2</span> in endometrial cancers and normal endometria as controls were determined b…	8685603	1996
FGF13	fibroblast growth factor 13	C0027627	Neoplasm Metastasis			Neoplasms ; Pathological Conditions, Signs and Symptoms	signaling molecule	AlteredExpression	Increased <span class= gene id= 12727994-7-10-15 >FGF-2</span> mRNA expression was independently associated with the findings of lymph node invasion (<span class= disease id= 12727994-7-103-106 >R(2</span>) = 0.71; P &lt; 0.001) and distant <span class= disease id= 12727994-7-139-149 >metastasis</span> (<span class= disease id= 12727994-7-151-154 >R(2</span>) = 0.55; P = 0.009) at tumor presentat…	12727994	2003
FGF13	fibroblast growth factor 13	C0027627	Neoplasm Metastasis			Neoplasms ; Pathological Conditions, Signs and Symptoms	signaling molecule	Biomarker	Pancreatic endocrine tumors: expression profiling evidences a role for AKT-mTOR pathway.	19917848	2010
FGF13	fibroblast growth factor 13	C0027627	Neoplasm Metastasis			Neoplasms ; Pathological Conditions, Signs and Symptoms	signaling molecule	Biomarker	Collaborative interplay between <span class= gene id= 22967508-0-32-37 >FGF-2</span> and VEGF-C promotes lymphangiogenesis and <span class= disease id= 22967508-0-80-90 >metastasis</span>.	22967508	2012
FGF13	fibroblast growth factor 13	C0027627	Neoplasm Metastasis			Neoplasms ; Pathological Conditions, Signs and Symptoms	signaling molecule	Biomarker	These mRNAs encode proteins that play significant roles in all aspects of malignancy including angiogenesis factors (VEGF, <span class= gene id= 18719377-5-123-128 >FGF-2</span>), onco-proteins (c-myc, cyclin D1, ODC), pro-survival proteins (survivin, BCL-2) and proteins involved in tumor invasion and <span class= disease id= 18719377-5-254-264 >metastasis</span> (MMP-9, heparanase).	18719377	2009
FGF13	fibroblast growth factor 13	C0027627	Neoplasm Metastasis			Neoplasms ; Pathological Conditions, Signs and Symptoms	signaling molecule	AlteredExpression	We also demonstrate that: (1) among the major pro-angiogenic genes, <span class= gene id= 15009718-5-68-73 >FGF-2</span> was <span class= negexp >not increased before or after irradiation and vascular endothelial growth factor</span> strongly inhibited after irradiation; (2) expression of two important metalloproteinases, matrix metalloproteinase 2 and 9, involved in melanoma <span class= disease…	15009718	2004
FGF13	fibroblast growth factor 13	C0030297	Pancreatic Neoplasm	Abnormality of the digestive system; Neoplasm		Digestive System Diseases ; Endocrine System Diseases ; Neoplasms	signaling molecule	Biomarker	Pancreatic endocrine tumors: expression profiling evidences a role for AKT-mTOR pathway.	19917848	2010
FGF13	fibroblast growth factor 13	C0002395	Alzheimer's Disease	Abnormality of the nervous system	104300	Mental Disorders ; Nervous System Diseases	signaling molecule	GeneticVariation	Genetic analysis of Alzheimer\'s disease in the Uppsala Longitudinal Study of Adult Men.	19141999	2008
FGF13	fibroblast growth factor 13	C0017638	Glioma	Abnormality of the nervous system; Neoplasm		Neoplasms	signaling molecule	Biomarker	Overexpression of high molecular weight <span class= gene id= 18930044-0-40-45 >FGF-2</span> forms inhibits <span class= disease id= 18930044-0-61-67 >glioma</span> growth by acting on cell-cycle progression and protein translation.	18930044	2008
FGF13	fibroblast growth factor 13	C0017638	Glioma	Abnormality of the nervous system; Neoplasm		Neoplasms	signaling molecule	Biomarker	In this study we describe the presence of high affinity <span class= gene id= 9174056-1-56-61 >FGF-2</span> binding sites in the nuclei of U251MG <span class= disease id= 9174056-1-100-106 >glioma</span> cells (<span class= disease id= 9174056-1-114-117 >K(d</span>)=7 pM).	9174056	1997
FGF13	fibroblast growth factor 13	C0017638	Glioma	Abnormality of the nervous system; Neoplasm		Neoplasms	signaling molecule	Biomarker	We conclude that (1) glial and <span class= disease id= 8883950-10-31-42 >glial tumor</span> cells, rather than neuronal cell lines, express GDNF, (2) that <span class= gene id= 8883950-10-106-111 >FGF-2</span> has a prominent inductive effect on GDNF expression and (3) that GDNF stimulates C6 cell proliferation.	8883950	1997
FGF13	fibroblast growth factor 13	C0025202	melanoma	Abnormality of the integument; Neoplasm		Neoplasms	signaling molecule	Biomarker	<span class= gene id= 10417628-12-0-5 >FGF-2</span> obviously has importance as a melanocyte survival factor and probably also in the development of <span class= disease id= 10417628-12-103-121 >malignant melanoma</span>.	10417628	1999
FGF13	fibroblast growth factor 13	C0025202	melanoma	Abnormality of the integument; Neoplasm		Neoplasms	signaling molecule	AlteredExpression	We also demonstrate that: (1) among the major pro-angiogenic genes, <span class= gene id= 15009718-5-68-73 >FGF-2</span> was <span class= negexp >not increased before or after irradiation and vascular endothelial growth factor</span> strongly inhibited after irradiation; (2) expression of two important metalloproteinases, matrix metalloproteinase 2 and 9, involved in <span class= disease id= 1500…	15009718	2004
FGF13	fibroblast growth factor 13	C0025202	melanoma	Abnormality of the integument; Neoplasm		Neoplasms	signaling molecule	Biomarker	Previous studies indicate that fibroblast growth factors (b-FGF/<span class= gene id= 25597785-2-64-69 >FGF-2</span>), an angiogenesis inducer beyond VEGF, might be a potential drug target in <span class= disease id= 25597785-2-145-153 >melanoma</span>.	25597785	2015
FGF13	fibroblast growth factor 13	C0027819	Neuroblastoma	Abnormality of the nervous system; Neoplasm		Neoplasms	signaling molecule	Biomarker	In conclusion, we have shown for the first time that <span class= gene id= 19477940-12-53-58 >FGF-2</span> induces differentiation of <span class= disease id= 19477940-12-86-99 >neuroblastoma</span> cells via activation of a complex gene expression program enabling modulation of cell cycle, transcription factors, and suppression of the cancer phenotype.	19477940	2009
FGF13	fibroblast growth factor 13	C0027819	Neuroblastoma	Abnormality of the nervous system; Neoplasm		Neoplasms	signaling molecule	AlteredExpression	Induction of Id-1 by <span class= gene id= 21506108-0-21-26 >FGF-2</span> involves activity of EGR-1 and sensitizes <span class= disease id= 21506108-0-69-82 >neuroblastoma</span> cells to cell death.	21506108	2011
FGF13	fibroblast growth factor 13	C0027819	Neuroblastoma	Abnormality of the nervous system; Neoplasm		Neoplasms	signaling molecule	Biomarker	Activation of BAG3 by Egr-1 in response to <span class= gene id= 18469860-0-43-48 >FGF-2</span> in <span class= disease id= 18469860-0-52-65 >neuroblastoma</span> cells.	18469860	2008
FGF13	fibroblast growth factor 13	C0032019	Pituitary Neoplasms			Endocrine System Diseases ; Neoplasms ; Nervous System Diseases	signaling molecule	AlteredExpression	It is likely that an interaction between gene expression (such as <span class= disease id= 16411064-5-66-82 >pituitary tumour</span> transforming gene (PTTG) and a novel gene located within the Edpm5 quantitative trait locus), hormonal stimuli including oestrogens, dopamine, 16 kDa fragments of prolactin and proangiogenic and antiangiogenic growth factors (for example, vascular endothelial growth…	16411064	2006
FGF13	fibroblast growth factor 13	C0032019	Pituitary Neoplasms			Endocrine System Diseases ; Neoplasms ; Nervous System Diseases	signaling molecule	AlteredExpression	Overall, our findings implicate altered VEGF and KDR signaling in pituitary tumorigenesis, and we propose that PTTG stimulation of <span class= gene id= 12213878-9-131-136 >FGF-2</span> and VEGF expression in the presence of up-regulated growth factor receptors may account for angiogenic growth and progression of human <span class= disease id= 12213878-9-272-288 >pituitary tumors</span>.	12213878	2002
FGF13	fibroblast growth factor 13	C0032019	Pituitary Neoplasms			Endocrine System Diseases ; Neoplasms ; Nervous System Diseases	signaling molecule	AlteredExpression	We show that human <span class= disease id= 11266510-5-19-35 >pituitary tumors</span> express <span class= gene id= 11266510-5-44-49 >FGF-2</span> and its endogenous antisense partner GFG.	11266510	2001
FGF13	fibroblast growth factor 13	C0178874	Tumor Progression				signaling molecule	Biomarker	Thus, TGF-&beta; and <span class= gene id= 21224849-6-16-21 >FGF-2</span> may cooperate with each other and may regulate EMT of various kinds of cells in cancer microenvironment during <span class= disease id= 21224849-6-133-151 >cancer progression</span>.	21224849	2010
FGF13	fibroblast growth factor 13	C0178874	Tumor Progression				signaling molecule	Biomarker	Fibroblast growth factor (<span class= gene id= 20945415-1-26-31 >FGF-2</span>) and its endogenous antisense RNA FGF antisense (FGF-AS) have been implicated in <span class= disease id= 20945415-1-113-131 >cancer progression</span> and correlated with clinical outcomes of cancer patients.	20945415	2011
FGF13	fibroblast growth factor 13	C0178874	Tumor Progression				signaling molecule	AlteredExpression	We examined the expression of <span class= gene id= 9490085-1-30-35 >FGF-2</span> mRNA in 16 early and 14 advanced gastric cancer by in situ hybridisation to elucidate its role in <span class= disease id= 9490085-1-134-152 >cancer progression</span>.	9490085	1998
FGF13	fibroblast growth factor 13	C0279628	Adenocarcinoma Of Esophagus		614266		signaling molecule	AlteredExpression	Our data implicate the FGF-AS b isoform in modulation of <span class= gene id= 17569023-9-57-62 >FGF-2</span> expression and clinical outcome in <span class= disease id= 17569023-9-98-123 >esophageal adenocarcinoma</span>.	17569023	2007
FGF13	fibroblast growth factor 13	C0279628	Adenocarcinoma Of Esophagus		614266		signaling molecule	Biomarker	We previously reported that elevated FGF-AS expression is associated with reduced tumor recurrence and improved survival rates in patients with <span class= gene id= 20945415-2-144-149 >FGF-2</span>-dependent <span class= disease id= 20945415-2-160-185 >esophageal adenocarcinoma</span>.	20945415	2011
FGF13	fibroblast growth factor 13	C0279628	Adenocarcinoma Of Esophagus		614266		signaling molecule	AlteredExpression	It appears that <span class= gene id= 10383711-10-16-21 >FGF-2</span> is ubiquitously expressed in <span class= disease id= 10383711-10-51-53 >OA</span> and in normal oesophageal and gastric mucosa while significant FGF-1 expression is essentially restricted to HGD and <span class= disease id= 10383711-10-171-173 >OA</span>.	10383711	1999
FGF13	fibroblast growth factor 13	C0376358	Malignant neoplasm of prostate	Abnormality of the genitourinary system	176807	Male Urogenital Diseases ; Neoplasms	signaling molecule	Biomarker	<span class= gene id= 23243019-0-0-5 >FGF-2</span> disrupts mitotic stability in <span class= disease id= 23243019-0-36-51 >prostate cancer</span> through the intracellular trafficking protein CEP57.	23243019	2013
FGF13	fibroblast growth factor 13	C0376358	Malignant neoplasm of prostate	Abnormality of the genitourinary system	176807	Male Urogenital Diseases ; Neoplasms	signaling molecule	AlteredExpression	Increased expression of <span class= gene id= 26891277-0-24-51 >fibroblast growth factor 13</span> in <span class= disease id= 26891277-0-55-70 >prostate cancer</span> is associated with shortened time to biochemical recurrence after radical prostatectomy.	26891277	2016
FGF13	fibroblast growth factor 13	C0376358	Malignant neoplasm of prostate	Abnormality of the genitourinary system	176807	Male Urogenital Diseases ; Neoplasms	signaling molecule	Biomarker	Exogenous fibroblast growth factors maintain viability, promote proliferation, and suppress GADD45alpha and GAS6 transcript content of <span class= disease id= 15561781-0-135-150 >prostate cancer</span> cells genetically modified to lack endogenous <span class= gene id= 15561781-0-197-202 >FGF-2</span>.	15561781	2005
FGF13	fibroblast growth factor 13	C0600139	Prostate carcinoma				signaling molecule	Biomarker	<span class= gene id= 23243019-0-0-5 >FGF-2</span> disrupts mitotic stability in <span class= disease id= 23243019-0-36-51 >prostate cancer</span> through the intracellular trafficking protein CEP57.	23243019	2013
FGF13	fibroblast growth factor 13	C0600139	Prostate carcinoma				signaling molecule	Biomarker	Exogenous fibroblast growth factors maintain viability, promote proliferation, and suppress GADD45alpha and GAS6 transcript content of <span class= disease id= 15561781-0-135-150 >prostate cancer</span> cells genetically modified to lack endogenous <span class= gene id= 15561781-0-197-202 >FGF-2</span>.	15561781	2005
FGF13	fibroblast growth factor 13	C0600139	Prostate carcinoma				signaling molecule	AlteredExpression	Increased expression of <span class= gene id= 26891277-0-24-51 >fibroblast growth factor 13</span> in <span class= disease id= 26891277-0-55-70 >prostate cancer</span> is associated with shortened time to biochemical recurrence after radical prostatectomy.	26891277	2016
FGF13	fibroblast growth factor 13	C0700095	Central neuroblastoma				signaling molecule	AlteredExpression	Induction of Id-1 by <span class= gene id= 21506108-0-21-26 >FGF-2</span> involves activity of EGR-1 and sensitizes <span class= disease id= 21506108-0-69-82 >neuroblastoma</span> cells to cell death.	21506108	2011
FGF13	fibroblast growth factor 13	C0700095	Central neuroblastoma				signaling molecule	Biomarker	In conclusion, we have shown for the first time that <span class= gene id= 19477940-12-53-58 >FGF-2</span> induces differentiation of <span class= disease id= 19477940-12-86-99 >neuroblastoma</span> cells via activation of a complex gene expression program enabling modulation of cell cycle, transcription factors, and suppression of the cancer phenotype.	19477940	2009
FGF13	fibroblast growth factor 13	C0700095	Central neuroblastoma				signaling molecule	Biomarker	Activation of BAG3 by Egr-1 in response to <span class= gene id= 18469860-0-43-48 >FGF-2</span> in <span class= disease id= 18469860-0-52-65 >neuroblastoma</span> cells.	18469860	2008
FGF13	fibroblast growth factor 13	C1458155	Mammary Neoplasms	Abnormality of the breast; Neoplasm		Neoplasms ; Skin and Connective Tissue Diseases	signaling molecule	Biomarker	N-cadherin and <span class= gene id= 12398894-2-15-20 >FGF-2</span> synergistically increase migration, invasion, and secretion of extracellular proteases in <span class= disease id= 12398894-2-111-123 >breast tumor</span> cells.	12398894	2003
FGF13	fibroblast growth factor 13	C1458155	Mammary Neoplasms	Abnormality of the breast; Neoplasm		Neoplasms ; Skin and Connective Tissue Diseases	signaling molecule	Biomarker	The data presented propose that of the FGFs studied (FGF-1, -2, -4, -5, and -7), <span class= gene id= 12008951-8-81-86 >FGF-2</span> is the most attractive target for therapeutical strategies aimed at diminishing the contribution of stromal fibroblasts in the PA-directed <span class= disease id= 12008951-8-226-238 >breast tumor</span> proteolysis.	12008951	2003
FGF13	fibroblast growth factor 13	C1458155	Mammary Neoplasms	Abnormality of the breast; Neoplasm		Neoplasms ; Skin and Connective Tissue Diseases	signaling molecule	Biomarker	Carcinoma-associated fibroblasts activate progesterone receptors and induce hormone independent <span class= disease id= 18767044-0-96-109 >mammary tumor</span> growth: A role for the <span class= gene id= 18767044-0-133-138 >FGF-2</span>/FGFR-2 axis.	18767044	2008
FGF13	fibroblast growth factor 13	C0001430	Adenoma			Neoplasms	signaling molecule	AlteredExpression	<span class= gene id= 12580928-9-0-5 >FGF-2</span> and its receptor FGF-R-1 were also raised in <span class= disease id= 12580928-9-51-59 >adenomas</span> compared with normal pituitary tissue.	12580928	2003
FGF13	fibroblast growth factor 13	C0001430	Adenoma			Neoplasms	signaling molecule	AlteredExpression	While normal pituitary expresses GFG but not FGF-2, pituitary adenomas express <span class= gene id= 11266510-6-79-84 >FGF-2</span> and have reduced levels of GFG; aggressive and recurrent <span class= disease id= 11266510-6-142-150 >adenomas</span> expressed more FGF than GFG mRNA.	11266510	2001
FGF13	fibroblast growth factor 13	C0002793	Anaplasia			Neoplasms ; Pathological Conditions, Signs and Symptoms	signaling molecule	AlteredExpression	<span class= gene id= 16996573-7-0-5 >FGF-2</span> and laminin 5 expression were found throughout benign and atypical <span class= disease id= 16996573-7-73-90 >dedifferentiation</span> in mammary tissue samples and were lost primarily with transformation to invasive cancer.FGFR1 was expressed in all cell types.	16996573	2006
FGF13	fibroblast growth factor 13	C0002793	Anaplasia			Neoplasms ; Pathological Conditions, Signs and Symptoms	signaling molecule	AlteredExpression	The levels of FGF-1 mRNA and <span class= gene id= 8685603-2-29-34 >FGF-2</span> and its mRNA tended to increase with <span class= disease id= 8685603-2-72-89 >dedifferentiation</span> (especially grade G3), myometrial invasion (especially grade C) and staging (especially stages III and IV) in endometrial cancers were significantly (p &lt; 0.05) higher than those in normal endometria.	8685603	1996
FGF13	fibroblast growth factor 13	C0003873	Rheumatoid Arthritis	Abnormality of the skeletal system	607218,180300	Immune System Diseases ; Musculoskeletal Diseases ; Skin and Connective Tissue Diseases	signaling molecule	Biomarker	<span class= gene id= 11751992-9-0-5 >FGF-2</span> may prove to be a possible therapeutic target to treat subjects with <span class= disease id= 11751992-9-75-77 >RA</span>.	11751992	2002
FGF13	fibroblast growth factor 13	C0003873	Rheumatoid Arthritis	Abnormality of the skeletal system	607218,180300	Immune System Diseases ; Musculoskeletal Diseases ; Skin and Connective Tissue Diseases	signaling molecule	AlteredExpression	Hence, <span class= gene id= 12697740-8-7-12 >FGF-2</span> attached to the heparan sulfate moiety expressed by the novel CD44 variant of <span class= disease id= 12697740-8-91-93 >RA</span> synovium cells exhibits an augmented ability to stimulate FGFR-1-mediated activities.	12697740	2003
FGF13	fibroblast growth factor 13	C0006142	Malignant neoplasm of breast		114480	Neoplasms ; Skin and Connective Tissue Diseases	signaling molecule	Biomarker	Tubes contained either growth factor-reduced basement membrane extract (BME)-alone (negative control) or BME-containing vascular endothelial growth factor (VEGF)-D (positive control for lymphangiogenesis) or <span class= gene id= 23711825-3-208-213 >FGF-2</span>/VEGF-A (positive control for angiogenesis) or a high VEGF-D-expressing <span class= disease id= 23711825-3-285-298 >breast cancer</span>…	23711825	2013
FGF13	fibroblast growth factor 13	C0006142	Malignant neoplasm of breast		114480	Neoplasms ; Skin and Connective Tissue Diseases	signaling molecule	Biomarker	Aquaporin3 is required for <span class= gene id= 23468877-0-27-32 >FGF-2</span>-induced migration of human <span class= disease id= 23468877-0-60-74 >breast cancers</span>.	23468877	2013
FGF13	fibroblast growth factor 13	C0009402	Colorectal Carcinoma			Digestive System Diseases ; Neoplasms	signaling molecule	AlteredExpression	In this study, we examined whether recombinant human KGF (rhKGF) induces major angiogenic growth factors including VEGF-A, <span class= gene id= 19148469-5-123-128 >FGF-2</span> and hepatocyte growth factor (HGF) in human <span class= disease id= 19148469-5-173-190 >colorectal cancer</span> cells (HCT-15), which express a high level of KGFR, but a low or negligible level of KGF. rhKGF significant…	19148469	2009
FGF13	fibroblast growth factor 13	C0009402	Colorectal Carcinoma			Digestive System Diseases ; Neoplasms	signaling molecule	Biomarker	Fibroblast surface-associated <span class= gene id= 25973543-0-30-35 >FGF-2</span> promotes contact-dependent <span class= disease id= 25973543-0-63-80 >colorectal cancer</span> cell migration and invasion through FGFR-SRC signaling and integrin &alpha;v&beta;5-mediated adhesion.	25973543	2015
FGF13	fibroblast growth factor 13	C0011881	Diabetic Nephropathy			Endocrine System Diseases ; Female Urogenital Diseases and Pregnancy Complications ; Male Urogenital Diseases	signaling molecule	Biomarker	HPSE controls <span class= gene id= 24937189-3-14-19 >FGF-2</span>-induced EMT in tubular cells and is necessary for the development of <span class= disease id= 24937189-3-89-109 >diabetic nephropathy</span> in mice.	24937189	2014
FGF13	fibroblast growth factor 13	C0011881	Diabetic Nephropathy			Endocrine System Diseases ; Female Urogenital Diseases and Pregnancy Complications ; Male Urogenital Diseases	signaling molecule	Biomarker	A new mechanism of action of sulodexide in <span class= disease id= 23095131-0-43-63 >diabetic nephropathy</span>: inhibits heparanase-1 and prevents <span class= gene id= 23095131-0-100-105 >FGF-2</span>-induced renal epithelial-mesenchymal transition.	23095131	2012
FGF13	fibroblast growth factor 13	C0023473	Myeloid Leukemia, Chronic	Abnormality of blood and blood-forming tissues; Abnormality of the immune system; Neoplasm	608232	Hemic and Lymphatic Diseases ; Neoplasms	signaling molecule	Biomarker	<span class= gene id= 11236938-0-0-5 >FGF-2</span> abnormalities in B cell chronic lymphocytic and <span class= disease id= 11236938-0-54-79 >chronic myeloid leukemias</span>.	11236938	2001
FGF13	fibroblast growth factor 13	C0023473	Myeloid Leukemia, Chronic	Abnormality of blood and blood-forming tissues; Abnormality of the immune system; Neoplasm	608232	Hemic and Lymphatic Diseases ; Neoplasms	signaling molecule	Biomarker	To further elucidate the role of angiogenesis in the pathogenesis of <span class= disease id= 12040448-1-69-97 >chronic myelogenous leukemia</span> (CML) we evaluated the effects of the bcr-abl translocation on the secretion of the angiogenic factors VEGF, <span class= gene id= 12040448-1-207-212 >FGF-2</span>, HGF, IL-8 and matrix metalloproteinases (MMPs) as well as on the angiogenic potential …	12040448	2002
FGF13	fibroblast growth factor 13	C0029408	Degenerative polyarthritis	Abnormality of the skeletal system		Musculoskeletal Diseases	signaling molecule	Biomarker	Individually, <span class= gene id= 16400016-5-14-19 >FGF-2</span> and insulin <span class= negexp >failed</span> to inhibit collagen cleavage in some <span class= disease id= 16400016-5-76-78 >OA</span> explants whereas TGF-beta2 reduced collagen cleavage in these 5 explants and in 19 additional explants.	16400016	2006
FGF13	fibroblast growth factor 13	C0029408	Degenerative polyarthritis	Abnormality of the skeletal system		Musculoskeletal Diseases	signaling molecule	Biomarker	Finally, isolated primary synovial fluid cells from RA patients expressing CD44vRA bound more soluble FGFR-1 to their cell surface-associated <span class= gene id= 12697740-6-142-147 >FGF-2</span> than did corresponding synovial cells expressing CD44v3-v10 or synovial cells from <span class= disease id= 12697740-6-231-245 >osteoarthritis</span> patients.	12697740	2003
FGF13	fibroblast growth factor 13	C0032002	Pituitary Diseases	Abnormality of the endocrine system; Abnormality of the nervous system		Endocrine System Diseases ; Nervous System Diseases	signaling molecule	AlteredExpression	<span class= gene id= 12580928-9-0-5 >FGF-2</span> and its receptor FGF-R-1 were also raised in adenomas compared with normal <span class= disease id= 12580928-9-81-90 >pituitary</span> tissue.	12580928	2003
FGF13	fibroblast growth factor 13	C0032002	Pituitary Diseases	Abnormality of the endocrine system; Abnormality of the nervous system		Endocrine System Diseases ; Nervous System Diseases	signaling molecule	AlteredExpression	We conclude that the GFG-encoded protein has divergent hormone-regulatory and antiproliferative actions in the <span class= disease id= 11266510-12-111-120 >pituitary</span> that are independent of <span class= gene id= 11266510-12-145-150 >FGF-2</span> expression.	11266510	2001
FGF13	fibroblast growth factor 13	C0036572	Seizures	Abnormality of the nervous system		Nervous System Diseases ; Pathological Conditions, Signs and Symptoms	signaling molecule	AlteredExpression	<span class= gene id= 19052202-0-0-5 >Fgf-2</span> overexpression increases excitability and <span class= disease id= 19052202-0-48-55 >seizure</span> susceptibility but decreases <span class= disease id= 19052202-0-85-92 >seizure</span>-induced cell loss.	19052202	2009
FGF13	fibroblast growth factor 13	C0036572	Seizures	Abnormality of the nervous system		Nervous System Diseases ; Pathological Conditions, Signs and Symptoms	signaling molecule	GeneticVariation	Female mice in which one <span class= gene id= 26063919-3-25-30 >Fgf13</span> allele was deleted exhibited hyperthermia-induced <span class= disease id= 26063919-3-81-89 >seizures</span> and epilepsy.	26063919	2015
FGF13	fibroblast growth factor 13	C0521158	Recurrent tumor				signaling molecule	AlteredExpression	Overexpression of <span class= gene id= 17569023-1-18-23 >FGF-2</span> is associated with <span class= disease id= 17569023-1-43-59 >tumor recurrence</span> and reduced survival after surgical resection of esophageal cancer, and these risks are reduced in tumors co-expressing the FGF antisense (FGF-AS) RNA.	17569023	2007
FGF13	fibroblast growth factor 13	C0521158	Recurrent tumor				signaling molecule	Biomarker	We previously reported that elevated FGF-AS expression is associated with reduced <span class= disease id= 20945415-2-82-98 >tumor recurrence</span> and improved survival rates in patients with <span class= gene id= 20945415-2-144-149 >FGF-2</span>-dependent esophageal adenocarcinoma.	20945415	2011
FGF13	fibroblast growth factor 13	C0678222	Breast Carcinoma	Abnormality of the breast; Neoplasm		Neoplasms ; Skin and Connective Tissue Diseases	signaling molecule	Biomarker	Tubes contained either growth factor-reduced basement membrane extract (BME)-alone (negative control) or BME-containing vascular endothelial growth factor (VEGF)-D (positive control for lymphangiogenesis) or <span class= gene id= 23711825-3-208-213 >FGF-2</span>/VEGF-A (positive control for angiogenesis) or a high VEGF-D-expressing <span class= disease id= 23711825-3-285-298 >breast cancer</span>…	23711825	2013
FGF13	fibroblast growth factor 13	C0678222	Breast Carcinoma	Abnormality of the breast; Neoplasm		Neoplasms ; Skin and Connective Tissue Diseases	signaling molecule	AlteredExpression	Elevated expression of eIF4E and <span class= gene id= 9285563-0-33-38 >FGF-2</span> isoforms during vascularization of <span class= disease id= 9285563-0-74-91 >breast carcinomas</span>.	9285563	1997
FGF13	fibroblast growth factor 13	C1527249	Colorectal Cancer		114500	Digestive System Diseases ; Neoplasms	signaling molecule	Biomarker	Fibroblast surface-associated <span class= gene id= 25973543-0-30-35 >FGF-2</span> promotes contact-dependent <span class= disease id= 25973543-0-63-80 >colorectal cancer</span> cell migration and invasion through FGFR-SRC signaling and integrin &alpha;v&beta;5-mediated adhesion.	25973543	2015
FGF13	fibroblast growth factor 13	C1527249	Colorectal Cancer		114500	Digestive System Diseases ; Neoplasms	signaling molecule	AlteredExpression	In this study, we examined whether recombinant human KGF (rhKGF) induces major angiogenic growth factors including VEGF-A, <span class= gene id= 19148469-5-123-128 >FGF-2</span> and hepatocyte growth factor (HGF) in human <span class= disease id= 19148469-5-173-190 >colorectal cancer</span> cells (HCT-15), which express a high level of KGFR, but a low or negligible level of KGF. rhKGF significant…	19148469	2009
FGF13	fibroblast growth factor 13	C2239176	Liver carcinoma	Abnormality of the digestive system; Neoplasm	114550	Digestive System Diseases ; Neoplasms	signaling molecule	Biomarker	An adiponectin receptor, T-cadherin, was selectively expressed in intratumoral capillary endothelial cells in <span class= disease id= 16273386-0-110-134 >hepatocellular carcinoma</span>: possible cross talk between T-cadherin and <span class= gene id= 16273386-0-179-184 >FGF-2</span> pathways.	16273386	2005
FGF13	fibroblast growth factor 13	C2239176	Liver carcinoma	Abnormality of the digestive system; Neoplasm	114550	Digestive System Diseases ; Neoplasms	signaling molecule	Biomarker	These results clearly argue for a key role of endogenous <span class= gene id= 7585554-9-57-62 >FGF-2</span> in transformation and tumorigenesis of the <span class= disease id= 7585554-9-106-114 >hepatoma</span> cell line used in this study.	7585554	1995
FGF13	fibroblast growth factor 13	C0001193	Apert syndrome		101200	Congenital, Hereditary, and Neonatal Diseases and Abnormalities ; Musculoskeletal Diseases	signaling molecule	Biomarker	Expression of FGFR2, however, is restricted to domains of advanced osseous differentiation in both <span class= disease id= 11596961-6-99-113 >Apert syndrome</span>- and Pfeiffer syndrome-affected cranial skeletogenesis in the presence of fibroblast growth factor (<span class= gene id= 11596961-6-214-219 >FGF)2</span>, but not in the presence of FGF4 or FGF7.	11596961	2001
FGF13	fibroblast growth factor 13	C0001418	Adenocarcinoma			Neoplasms	signaling molecule	AlteredExpression	Although we found a trend towards reduced disease-free survival in patients with <span class= gene id= 17569023-7-81-86 >FGF-2</span> overexpressing esophageal <span class= disease id= 17569023-7-113-128 >adenocarcinomas</span>, significantly worse disease-free survival was noted among patients whose tumors did not also overexpress the FGF-AS b isoform (p = 0.03).	17569023	2007
FGF13	fibroblast growth factor 13	C0003850	Arteriosclerosis	Abnormality of the cardiovascular system		Cardiovascular Diseases	signaling molecule	Biomarker	Characterisation of the spatial distribution of the FGFR multigene family in both normal and atherosclerotic arteries is a prerequisite to further define the functional role of FGF-1 and <span class= gene id= 8881516-4-187-192 >FGF-2</span> in <span class= disease id= 8881516-4-196-211 >atherosclerosis</span>.	8881516	1996
FGF13	fibroblast growth factor 13	C0004153	Atherosclerosis	Abnormality of the cardiovascular system		Cardiovascular Diseases	signaling molecule	Biomarker	Characterisation of the spatial distribution of the FGFR multigene family in both normal and atherosclerotic arteries is a prerequisite to further define the functional role of FGF-1 and <span class= gene id= 8881516-4-187-192 >FGF-2</span> in <span class= disease id= 8881516-4-196-211 >atherosclerosis</span>.	8881516	1996
FGF13	fibroblast growth factor 13	C0007103	Malignant neoplasm of endometrium				signaling molecule	AlteredExpression	To investigate whether growth, invasion and metastasis of <span class= disease id= 8685603-1-58-76 >endometrial cancer</span> cells is associated with neovascularization, the expressions of fibroblast growth factor-1 (acidic FGF), -2 (basic FGF) and -4 (hst-1) mRNAs and <span class= gene id= 8685603-1-222-227 >FGF-2</span> in endometrial cancers and normal endometria as controls were determined b…	8685603	1996
FGF13	fibroblast growth factor 13	C0007115	Malignant neoplasm of thyroid				signaling molecule	AlteredExpression	We assessed the expression of PTTG and <span class= gene id= 12727994-4-39-44 >FGF-2</span> and its receptor FGF-R-1 in 27 differentiated <span class= disease id= 12727994-4-91-106 >thyroid cancers</span>, and we compared this with expression in 11 normal thyroids, 25 multinodular goiters, and 13 Graves' disease specimens.	12727994	2003
FGF13	fibroblast growth factor 13	C0007131	Non-Small Cell Lung Carcinoma	Abnormality of the respiratory system; Neoplasm	211980	Neoplasms ; Respiratory Tract Diseases	signaling molecule	Biomarker	Evidence for a role of <span class= gene id= 10495436-0-23-28 >FGF-2</span> and FGF receptors in the proliferation of <span class= disease id= 10495436-0-71-97 >non-small cell lung cancer</span> cells.	10495436	1999
FGF13	fibroblast growth factor 13	C0007137	Squamous cell carcinoma	Abnormality of the integument; Neoplasm		Neoplasms	signaling molecule	Biomarker	Fibroblast Growth Factor (<span class= gene id= 26465941-0-26-31 >FGF-2</span>) and Its Receptors FGFR-2 and FGFR-3 May Be Putative Biomarkers of Malignant Transformation of Potentially Malignant Oral Lesions into Oral <span class= disease id= 26465941-0-172-195 >Squamous Cell Carcinoma</span>.	26465941	2015
FGF13	fibroblast growth factor 13	C0007847	Malignant tumor of cervix				signaling molecule	AlteredExpression	Upregulated expression of <span class= gene id= 24113164-0-26-31 >FGF13</span>/<span class= gene id= 24113164-0-32-36 >FHF2</span> mediates resistance to platinum drugs in <span class= disease id= 24113164-0-78-93 >cervical cancer</span> cells.	24113164	2013
FGF13	fibroblast growth factor 13	C0009952	Febrile Convulsions	Abnormality of the nervous system		Nervous System Diseases	signaling molecule	GeneticVariation	Disruption of <span class= gene id= 26063919-0-14-19 >Fgf13</span> causes synaptic excitatory-inhibitory imbalance and genetic epilepsy and <span class= disease id= 26063919-0-93-109 >febrile seizures</span> plus.	26063919	2015
FGF13	fibroblast growth factor 13	C0011570	Mental Depression			Behavior and Behavior Mechanisms	signaling molecule	Biomarker	Roles of exogenous and endogenous <span class= gene id= 21586822-0-34-39 >FGF-2</span> in animal models of <span class= disease id= 21586822-0-60-70 >depression</span>.	21586822	2011
FGF13	fibroblast growth factor 13	C0011581	Depressive disorder	Abnormality of the nervous system		Mental Disorders	signaling molecule	Biomarker	Roles of exogenous and endogenous <span class= gene id= 21586822-0-34-39 >FGF-2</span> in animal models of <span class= disease id= 21586822-0-60-70 >depression</span>.	21586822	2011
FGF13	fibroblast growth factor 13	C0011847	Diabetes				signaling molecule	Biomarker	Thus, maternal <span class= gene id= 9704229-16-15-20 >FGF-2</span> may be a useful indicator of both fetal development and the risk of maternal pathology in pregnancies complicated by <span class= disease id= 9704229-16-138-146 >diabetes</span>.	9704229	1998
FGF13	fibroblast growth factor 13	C0011849	Diabetes Mellitus	Abnormality of metabolism/homeostasis; Abnormality of the endocrine system		Endocrine System Diseases ; Nutritional and Metabolic Diseases	signaling molecule	Biomarker	Thus, maternal <span class= gene id= 9704229-16-15-20 >FGF-2</span> may be a useful indicator of both fetal development and the risk of maternal pathology in pregnancies complicated by <span class= disease id= 9704229-16-138-146 >diabetes</span>.	9704229	1998
FGF13	fibroblast growth factor 13	C0013336	Dwarfism	Growth abnormality		Congenital, Hereditary, and Neonatal Diseases and Abnormalities ; Endocrine System Diseases ; Musculoskeletal Diseases	signaling molecule	AlteredExpression	Over-expression of human <span class= gene id= 15723277-1-25-30 >FGF-2</span> cDNA linked to the phosphoglycerate kinase promoter in transgenic (TgFGF2) mice resulted in a <span class= disease id= 15723277-1-125-130 >dwarf</span> mouse with premature closure of the growth plate and shortening of bone length.	15723277	2005
FGF13	fibroblast growth factor 13	C0014544	Epilepsy	Abnormality of the nervous system		Nervous System Diseases	signaling molecule	GeneticVariation	Disruption of <span class= gene id= 26063919-0-14-19 >Fgf13</span> causes synaptic excitatory-inhibitory imbalance and genetic <span class= disease id= 26063919-0-80-88 >epilepsy</span> and febrile seizures plus.	26063919	2015
FGF13	fibroblast growth factor 13	C0014859	Esophageal Neoplasms	Abnormality of the digestive system; Neoplasm		Digestive System Diseases ; Neoplasms	signaling molecule	AlteredExpression	Overexpression of <span class= gene id= 17569023-1-18-23 >FGF-2</span> is associated with tumor recurrence and reduced survival after surgical resection of <span class= disease id= 17569023-1-109-126 >esophageal cancer</span>, and these risks are reduced in tumors co-expressing the FGF antisense (FGF-AS) RNA.	17569023	2007
FGF13	fibroblast growth factor 13	C0017636	Glioblastoma	Abnormality of the nervous system; Neoplasm		Neoplasms	signaling molecule	AlteredExpression	GDNF mRNA levels are induced by <span class= gene id= 8883950-0-32-37 >FGF-2</span> in rat C6 <span class= disease id= 8883950-0-48-60 >glioblastoma</span> cells.	8883950	1997
FGF13	fibroblast growth factor 13	C0019829	Hodgkin Disease	Abnormality of blood and blood-forming tissues; Neoplasm	236000	Hemic and Lymphatic Diseases ; Immune System Diseases ; Neoplasms	signaling molecule	Biomarker	Moreover, in vivo, the FGFR inhibitor decreased C4-HI tumor growth, whereas <span class= gene id= 18767044-9-76-81 >FGF-2</span> was able to stimulate C4-<span class= disease id= 18767044-9-107-109 >HD</span> tumor growth as MPA.	18767044	2008
FGF13	fibroblast growth factor 13	C0020179	Huntington Disease		143100	Congenital, Hereditary, and Neonatal Diseases and Abnormalities ; Mental Disorders ; Nervous System Diseases	signaling molecule	Biomarker	Moreover, in vivo, the FGFR inhibitor decreased C4-HI tumor growth, whereas <span class= gene id= 18767044-9-76-81 >FGF-2</span> was able to stimulate C4-<span class= disease id= 18767044-9-107-109 >HD</span> tumor growth as MPA.	18767044	2008
FGF13	fibroblast growth factor 13	C0021294	Infant, Premature				signaling molecule	Biomarker	Preosteoblastic calvaria cells isolated from Apert <span class= disease id= 9502772-4-51-58 >infants</span> and fetuses showed normal cell growth in basal conditions or in response to exogenous <span class= gene id= 9502772-4-145-150 >FGF-2</span>.	9502772	1998
FGF13	fibroblast growth factor 13	C0021670	insulinoma	Abnormality of the digestive system; Abnormality of the endocrine system; Abnormality of the nervous system; Neoplasm		Digestive System Diseases ; Endocrine System Diseases ; Neoplasms	signaling molecule	AlteredExpression	Our data showed that: tuberous sclerosis 2 (TSC2) and phosphatase and tensin homolog (PTEN) were downregulated in most of the primary tumors, and their low expression was significantly associated with shorter disease-free and overall survival; somatostatin receptor 2 (SSTR2) was absent or very low in <span class= disease id= 19917848-4-302-313 >insulinomas</span> compared with nonfunctioning tumo…	19917848	2010
FGF13	fibroblast growth factor 13	C0021775	Intermittent Claudication	Abnormality of the cardiovascular system		Cardiovascular Diseases ; Pathological Conditions, Signs and Symptoms	signaling molecule	Biomarker	Nineteen patients with <span class= disease id= 19775917-3-23-25 >IC</span> had plasma concentrations of inflammatory markers (IL-6, TNF-alpha, hs-CRP) and vascular growth factors (VEGF and <span class= gene id= 19775917-3-140-145 >FGF-2</span>) measured before and at four time points after a treadmill exercise test.	19775917	2009
FGF13	fibroblast growth factor 13	C0022658	Kidney Diseases	Abnormality of the genitourinary system		Female Urogenital Diseases and Pregnancy Complications ; Male Urogenital Diseases	signaling molecule	AlteredExpression	Furthermore, the upregulation of FGF-BP by regenerating renal tubular epithelial cells may provide a mechanism by which the regenerative and angiogenic activity of <span class= gene id= 16352855-7-164-169 >FGF-2</span> in renal capillaries can be modulated in children with HIV-HUS and other <span class= disease id= 16352855-7-243-256 >renal disease</span>.	16352855	2006
FGF13	fibroblast growth factor 13	C0022661	Kidney Failure, Chronic			Female Urogenital Diseases and Pregnancy Complications ; Male Urogenital Diseases	signaling molecule	Biomarker	The epithelial-mesenchymal transition (EMT) of proximal tubular epithelial cells (PTECs) into myofibroblasts contributes to the establishment of fibrosis that leads to <span class= disease id= 22102278-1-168-191 >end stage renal disease</span>.<span class= gene id= 22102278-1-192-197 >FGF-2</span> induces EMT in PTECs.	22102278	2012
FGF13	fibroblast growth factor 13	C0023467	Leukemia, Myelocytic, Acute	Abnormality of blood and blood-forming tissues; Abnormality of the immune system; Neoplasm	601626	Neoplasms	signaling molecule	AlteredExpression	These data suggest that activation of <span class= gene id= 16598308-7-38-43 >FGF-2</span>/FGFR1beta supports progression and chemoresistance in subsets of <span class= disease id= 16598308-7-109-112 >AML</span>.	16598308	2006
FGF13	fibroblast growth factor 13	C0023487	Acute Promyelocytic Leukemia	Abnormality of blood and blood-forming tissues; Abnormality of the immune system; Neoplasm	612376	Neoplasms	signaling molecule	AlteredExpression	<span class= disease id= 15674361-5-0-3 >APL</span> expressed high levels of <span class= gene id= 15674361-5-29-34 >FGF13</span> and FGFR1 as well as two potent angiogenic factors, HGF and VEGF.	15674361	2005
FGF13	fibroblast growth factor 13	C0023903	Liver neoplasms	Abnormality of the digestive system; Neoplasm		Digestive System Diseases ; Neoplasms	signaling molecule	Biomarker	These results clearly argue for a key role of endogenous <span class= gene id= 7585554-9-57-62 >FGF-2</span> in transformation and tumorigenesis of the <span class= disease id= 7585554-9-106-114 >hepatoma</span> cell line used in this study.	7585554	1995
FGF13	fibroblast growth factor 13	C0024299	Lymphoma	Abnormality of blood and blood-forming tissues; Neoplasm		Hemic and Lymphatic Diseases ; Immune System Diseases ; Neoplasms	signaling molecule	AlteredExpression	Prolactin induces expression of <span class= gene id= 9605521-0-32-37 >FGF-2</span> and a novel FGF-responsive NonO/p54nrb-related mRNA in rat <span class= disease id= 9605521-0-97-105 >lymphoma</span> cells.	9605521	1998
FGF13	fibroblast growth factor 13	C0024623	Malignant neoplasm of stomach			Digestive System Diseases ; Neoplasms	signaling molecule	Biomarker	These results suggest that <span class= gene id= 9490085-7-27-32 >FGF-2</span> may play an important role for the growth of diffuse type <span class= disease id= 9490085-7-91-106 >gastric cancers</span>, particularly at their advanced stage.	9490085	1998
FGF13	fibroblast growth factor 13	C0025362	Mental Retardation	Abnormality of the nervous system			signaling molecule	Biomarker	<span class= gene id= 22726441-9-0-5 >FGF13</span>-deficient mice also exhibit weakened learning and memory, which is correlated to <span class= disease id= 22726441-9-87-91 >XLMR</span> patients' intellectual disability.	22726441	2012
FGF13	fibroblast growth factor 13	C0025500	Mesothelioma			Neoplasms	signaling molecule	AlteredExpression	Down-regulation of <span class= gene id= 15878867-5-19-24 >FGF-2</span> was likely because of inhibition of the egr-1 transcription activity that was decreased in <span class= disease id= 15878867-5-116-118 >MM</span> cells via oxidative stress induced by alpha-TOS, as evidenced by EPR spectroscopy, whereas nonmalignant cells did <span class= negexp >not show</span> this response.	15878867	2005
FGF13	fibroblast growth factor 13	C0026764	Multiple Myeloma	Abnormality of blood and blood-forming tissues; Neoplasm	254500	Cardiovascular Diseases ; Hemic and Lymphatic Diseases ; Immune System Diseases ; Neoplasms	signaling molecule	AlteredExpression	Accordingly, neutralizing anti-<span class= gene id= 10216103-9-31-36 >FGF-2</span> antibody caused a significant inhibition (ranging from 54% to 68%) of the biological activity exerted on cultured endothelial cells and in the CAM assay by plasma cell CM samples from active <span class= disease id= 10216103-9-228-230 >MM</span> patients.	10216103	1999
FGF13	fibroblast growth factor 13	C0027960	Nevus	Abnormality of the integument		Neoplasms	signaling molecule	AlteredExpression	The results suggest that <span class= gene id= 10417628-11-25-30 >FGF-2</span> expression by <span class= disease id= 10417628-11-45-50 >nevus</span> cells allows them to adapt to grow in the dermis.	10417628	1999
FGF13	fibroblast growth factor 13	C0027962	Melanocytic nevus	Abnormality of the integument		Neoplasms	signaling molecule	AlteredExpression	The results suggest that <span class= gene id= 10417628-11-25-30 >FGF-2</span> expression by <span class= disease id= 10417628-11-45-50 >nevus</span> cells allows them to adapt to grow in the dermis.	10417628	1999
FGF13	fibroblast growth factor 13	C0029463	Osteosarcoma	Abnormality of the skeletal system; Neoplasm	191170,259500	Neoplasms	signaling molecule	Biomarker	To summarize, the present study demonstrates a novel cooperative mechanism of PTH(1-34) and <span class= gene id= 21834878-10-92-97 >FGF-2</span> action that results in specific alteration of the biglycan extracellular matrix content to regulate <span class= disease id= 21834878-10-198-210 >osteosarcoma</span> cell migration.	21834878	2011
FGF13	fibroblast growth factor 13	C0029925	Ovarian Carcinoma				signaling molecule	Biomarker	In combination, the three markers (IL-18, <span class= gene id= 16217764-5-42-47 >FGF-2</span>, and CA125) showed similar sensitivity in scoring for <span class= disease id= 16217764-5-102-116 >ovarian cancer</span> (35/45 patients) compared to that of CA125 alone (37/45) and significantly improved the specificity of detection (20/25 patients) compared to each marker individually (15/25 for CA125…	16217764	2006
FGF13	fibroblast growth factor 13	C0032969	Pregnancy in Diabetics			Female Urogenital Diseases and Pregnancy Complications	signaling molecule	AlteredExpression	The expression of <span class= gene id= 9704229-15-18-23 >FGF-2</span> in placenta and its presence in maternal blood are elevated in pregnancies complicated by diabetes and are greatest in <span class= disease id= 9704229-15-143-163 >diabetic pregnancies</span> associated with retinopathy.	9704229	1998
FGF13	fibroblast growth factor 13	C0033578	Prostatic Neoplasms	Abnormality of the genitourinary system		Male Urogenital Diseases ; Neoplasms	signaling molecule	AlteredExpression	Immunofluorescence data and western blot analyses determined that a lentivirus containing a 5'UTR derived from <span class= gene id= 21921943-6-111-116 >FGF-2</span> is the best candidate for directing selective gene expression in the <span class= disease id= 21921943-6-186-201 >prostate tumors</span> of PTEN(-/-) mice in vivo.	21921943	2012
FGF13	fibroblast growth factor 13	C0034069	Pulmonary Fibrosis	Abnormality of the respiratory system		Respiratory Tract Diseases	signaling molecule	Biomarker	The expression levels of &alpha;-SMA, p-FGFRs, p-ERK1/2 and p-Smad3 in the lungs of sFGFR2c-treated mice were markedly lower. sFGFR2c may have potential for the treatment of <span class= disease id= 22451267-7-168-181 >lung fibrosis</span> as an <span class= gene id= 22451267-7-188-193 >FGF-2</span> antagonist.	22451267	2012
FGF13	fibroblast growth factor 13	C0035309	Retinal Diseases	Abnormality of the eye		Eye Diseases	signaling molecule	AlteredExpression	The expression of <span class= gene id= 9704229-15-18-23 >FGF-2</span> in placenta and its presence in maternal blood are elevated in pregnancies complicated by diabetes and are greatest in diabetic pregnancies associated with <span class= disease id= 9704229-15-180-191 >retinopathy</span>.	9704229	1998
FGF13	fibroblast growth factor 13	C0041582	Ulcer			Pathological Conditions, Signs and Symptoms	signaling molecule	AlteredExpression	After 72 hours, resulting <span class= disease id= 15812409-4-26-32 >ulcers</span> were measured and biopsy specimens were taken for immunohistochemistry (to identify proliferating cells and small vessels) and assessment of growth factor messenger RNA (mRNA) expression (platelet derived growth factor, vascular endothelial growth factor, fibroblast growth factor 2 [<span class= gene id= 15812409-4…	15812409	2005
FGF13	fibroblast growth factor 13	C0041696	Unipolar Depression		608516	Mental Disorders	signaling molecule	AlteredExpression	Several members of the fibroblast growth factor (FGF) family have been shown to be dysregulated in individuals with <span class= disease id= 21586822-1-116-132 >major depression</span>, and treatment with antidepressants has been reported to increase <span class= gene id= 21586822-1-199-204 >FGF-2</span> mRNA levels in the forebrain.	21586822	2011
FGF13	fibroblast growth factor 13	C0042769	Virus Diseases			Virus Diseases	signaling molecule	AlteredExpression	Cytotoxic effect of <span class= disease id= 22599586-8-20-35 >virus infection</span> and a possible rescue effect of <span class= gene id= 22599586-8-68-73 >FGF-2</span> overexpression were determined by resazurin conversion assay.	22599586	2012
FGF13	fibroblast growth factor 13	C0149925	Small cell carcinoma of lung	Abnormality of the respiratory system; Neoplasm	182280	Neoplasms ; Respiratory Tract Diseases	signaling molecule	Biomarker	<span class= gene id= 14560006-8-0-5 >FGF-2</span> can thus protect <span class= disease id= 14560006-8-23-27 >SCLC</span> cells from chemotherapeutic drugs by modulating IAP levels via posttranscriptional regulation, providing a mechanism for postmitochondrial survival signaling by the MEK/mitogen-activated protein kinase pathway.	14560006	2003
FGF13	fibroblast growth factor 13	C0152013	Adenocarcinoma of lung (disorder)	Abnormality of the respiratory system; Neoplasm	211980		signaling molecule	Biomarker	Drug resistance originating from a TGF-&beta;/<span class= gene id= 26984042-0-41-46 >FGF-2</span>-driven epithelial-to-mesenchymal transition and its reversion in human <span class= disease id= 26984042-0-118-137 >lung adenocarcinoma</span> cell lines harboring an EGFR mutation.	26984042	2016
FGF13	fibroblast growth factor 13	C0152018	Esophageal carcinoma	Abnormality of the digestive system; Neoplasm	133239		signaling molecule	AlteredExpression	Overexpression of <span class= gene id= 17569023-1-18-23 >FGF-2</span> is associated with tumor recurrence and reduced survival after surgical resection of <span class= disease id= 17569023-1-109-126 >esophageal cancer</span>, and these risks are reduced in tumors co-expressing the FGF antisense (FGF-AS) RNA.	17569023	2007
FGF13	fibroblast growth factor 13	C0220620	Gastrointestinal Carcinoid Tumor				signaling molecule	Biomarker	Investigation of FGFR2-IIIC signaling via <span class= gene id= 23071632-0-42-47 >FGF-2</span> ligand for advancing <span class= disease id= 23071632-0-69-72 >GCT</span> stromal cell differentiation.	23071632	2012
FGF13	fibroblast growth factor 13	C0220658	Pfeiffer Syndrome		176943,101600	Congenital, Hereditary, and Neonatal Diseases and Abnormalities ; Musculoskeletal Diseases	signaling molecule	Biomarker	Expression of FGFR2, however, is restricted to domains of advanced osseous differentiation in both Apert syndrome- and <span class= disease id= 11596961-6-119-136 >Pfeiffer syndrome</span>-affected cranial skeletogenesis in the presence of fibroblast growth factor (<span class= gene id= 11596961-6-214-219 >FGF)2</span>, but not in the presence of FGF4 or FGF7.	11596961	2001
FGF13	fibroblast growth factor 13	C0235974	Pancreatic carcinoma		260350		signaling molecule	Biomarker	In this study, we investigated the effects of <span class= gene id= 14707726-2-46-51 >FGF-2</span> on cell proliferation and mitogen-activated protein kinase (MAPK) activation before and after abrogation of FGFR-1-dependent signaling in 4 <span class= disease id= 14707726-2-192-209 >pancreatic cancer</span> cell lines (ASPC-1, COLO-357, MIA-PaCa-2, and PANC-1).	14707726	2004
FGF13	fibroblast growth factor 13	C0265339	Borjeson-Forssman-Lehmann syndrome		301900		signaling molecule	Biomarker	The <span class= gene id= 10071193-9-4-8 >FHF2</span> gene localisation and tissue-specific expression pattern suggest it to be a candidate gene for familial cases of the <span class= disease id= 10071193-9-126-130 >BFLS</span> syndrome and other syndromal and non-specific forms of X-linked mental retardation mapping to the region.	10071193	1999
FGF13	fibroblast growth factor 13	C0279746	Adenocarcinoma of salivary gland				signaling molecule	Biomarker	Expression of fibroblast growth factor-1 (FGF-1), <span class= gene id= 8598317-0-50-55 >FGF-2</span> and FGF receptor-1 in a human <span class= disease id= 8598317-0-86-115 >salivary-gland adenocarcinoma</span> cell line: evidence of growth.	8598317	1996
FGF13	fibroblast growth factor 13	C0281361	Adenocarcinoma of pancreas	Abnormality of the digestive system; Neoplasm			signaling molecule	AlteredExpression	<span class= disease id= 12127120-2-0-25 >Pancreatic adenocarcinoma</span> frequently (90% of the time) overexpresses fibroblast growth factor ligands (FGF-1 and <span class= gene id= 12127120-2-113-118 >FGF-2</span>) and alternatively spliced high-affinity receptors (FGFR-1beta) (FGFR-1alpha was previously found in normal pancreatic tissue).	12127120	2003
FGF13	fibroblast growth factor 13	C0302592	Cervix carcinoma				signaling molecule	AlteredExpression	Upregulated expression of <span class= gene id= 24113164-0-26-31 >FGF13</span>/<span class= gene id= 24113164-0-32-36 >FHF2</span> mediates resistance to platinum drugs in <span class= disease id= 24113164-0-78-93 >cervical cancer</span> cells.	24113164	2013
FGF13	fibroblast growth factor 13	C0332877	Congenital premature fusion				signaling molecule	AlteredExpression	Over-expression of human <span class= gene id= 15723277-1-25-30 >FGF-2</span> cDNA linked to the phosphoglycerate kinase promoter in transgenic (TgFGF2) mice resulted in a dwarf mouse with <span class= disease id= 15723277-1-142-159 >premature closure</span> of the growth plate and shortening of bone length.	15723277	2005
FGF13	fibroblast growth factor 13	C0333293	Healing ulcer				signaling molecule	AlteredExpression	These changes are accompanied by an enhanced expression of <span class= gene id= 15812409-10-59-64 >FGF-2</span>, which is known to exert beneficial effects on <span class= disease id= 15812409-10-112-125 >ulcer healing</span>.	15812409	2005
FGF13	fibroblast growth factor 13	C0346647	Malignant neoplasm of pancreas	Abnormality of the digestive system; Neoplasm		Digestive System Diseases ; Endocrine System Diseases ; Neoplasms	signaling molecule	Biomarker	In this study, we investigated the effects of <span class= gene id= 14707726-2-46-51 >FGF-2</span> on cell proliferation and mitogen-activated protein kinase (MAPK) activation before and after abrogation of FGFR-1-dependent signaling in 4 <span class= disease id= 14707726-2-192-209 >pancreatic cancer</span> cell lines (ASPC-1, COLO-357, MIA-PaCa-2, and PANC-1).	14707726	2004
FGF13	fibroblast growth factor 13	C0476089	Endometrial Carcinoma	Abnormality of the genitourinary system; Neoplasm	604395,604933,608089	Female Urogenital Diseases and Pregnancy Complications ; Neoplasms	signaling molecule	AlteredExpression	The levels of FGF-1 mRNA and <span class= gene id= 8685603-2-29-34 >FGF-2</span> and its mRNA tended to increase with dedifferentiation (especially grade G3), myometrial invasion (especially grade C) and staging (especially stages III and IV) in <span class= disease id= 8685603-2-200-219 >endometrial cancers</span> were significantly (p &lt; 0.05) higher than those in normal endometria.	8685603	1996
FGF13	fibroblast growth factor 13	C0494165	Secondary malignant neoplasm of liver				signaling molecule	AlteredExpression	Our data showed that: tuberous sclerosis 2 (TSC2) and phosphatase and tensin homolog (PTEN) were downregulated in most of the primary tumors, and their low expression was significantly associated with shorter disease-free and overall survival; somatostatin receptor 2 (SSTR2) was absent or very low in insulinomas compared with nonfunctioning tumors; and expression of <span class= gene id= 19917848…	19917848	2010
FGF13	fibroblast growth factor 13	C0546837	Malignant neoplasm of esophagus			Digestive System Diseases ; Neoplasms	signaling molecule	AlteredExpression	Overexpression of <span class= gene id= 17569023-1-18-23 >FGF-2</span> is associated with tumor recurrence and reduced survival after surgical resection of <span class= disease id= 17569023-1-109-126 >esophageal cancer</span>, and these risks are reduced in tumors co-expressing the FGF antisense (FGF-AS) RNA.	17569023	2007
FGF13	fibroblast growth factor 13	C0549473	Thyroid carcinoma	Abnormality of the endocrine system; Neoplasm		Endocrine System Diseases ; Neoplasms	signaling molecule	AlteredExpression	PTTG and <span class= gene id= 12727994-6-9-14 >FGF-2</span> were overexpressed in <span class= disease id= 12727994-6-37-55 >thyroid carcinomas</span> (9.5-fold increase, P = 0.003, and 5.0-fold increase, P &lt; 0.001, respectively) compared with normal thyroid.	12727994	2003
FGF13	fibroblast growth factor 13	C0585442	Osteosarcoma of bone				signaling molecule	Biomarker	To summarize, the present study demonstrates a novel cooperative mechanism of PTH(1-34) and <span class= gene id= 21834878-10-92-97 >FGF-2</span> action that results in specific alteration of the biglycan extracellular matrix content to regulate <span class= disease id= 21834878-10-198-210 >osteosarcoma</span> cell migration.	21834878	2011
FGF13	fibroblast growth factor 13	C0596263	Carcinogenesis			Neoplasms ; Pathological Conditions, Signs and Symptoms	signaling molecule	Biomarker	These results clearly argue for a key role of endogenous <span class= gene id= 7585554-9-57-62 >FGF-2</span> in transformation and <span class= disease id= 7585554-9-85-98 >tumorigenesis</span> of the hepatoma cell line used in this study.	7585554	1995
FGF13	fibroblast growth factor 13	C0677886	Epithelial ovarian cancer		167000		signaling molecule	Biomarker	From gene profiling to diagnostic markers: IL-18 and <span class= gene id= 16217764-0-53-58 >FGF-2</span> complement CA125 as serum-based markers in <span class= disease id= 16217764-0-102-127 >epithelial ovarian cancer</span>.	16217764	2006
FGF13	fibroblast growth factor 13	C0677898	invasive cancer				signaling molecule	AlteredExpression	<span class= gene id= 16996573-7-0-5 >FGF-2</span> and laminin 5 expression were found throughout benign and atypical dedifferentiation in mammary tissue samples and were lost primarily with transformation to <span class= disease id= 16996573-7-164-179 >invasive cancer</span>.FGFR1 was expressed in all cell types.	16996573	2006
FGF13	fibroblast growth factor 13	C0686619	Secondary malignant neoplasm of lymph node				signaling molecule	Biomarker	Here we show that <span class= gene id= 22967508-2-18-23 >FGF-2</span> and VEGF-C, two lymphangiogenic factors, collaboratively promote angiogenesis and lymphangiogenesis in the tumor microenvironment, leading to widespread pulmonary and <span class= disease id= 22967508-2-191-212 >lymph-node metastases</span>.	22967508	2012
FGF13	fibroblast growth factor 13	C0699791	Stomach Carcinoma	Abnormality of the digestive system; Neoplasm	613659		signaling molecule	AlteredExpression	We examined the expression of <span class= gene id= 9490085-1-30-35 >FGF-2</span> mRNA in 16 early and 14 advanced <span class= disease id= 9490085-1-69-83 >gastric cancer</span> by in situ hybridisation to elucidate its role in cancer progression.	9490085	1998
FGF13	fibroblast growth factor 13	C0699885	Carcinoma of bladder	Abnormality of the genitourinary system; Neoplasm			signaling molecule	AlteredExpression	Direct FGF receptor 1 activation through an anti-idiotypic strategy mimicks the biological activity of <span class= gene id= 15273729-0-103-108 >FGF-2</span> and inhibits the progression of the <span class= disease id= 15273729-0-145-162 >bladder carcinoma</span> derived from NBT-II cells.	15273729	2004
FGF13	fibroblast growth factor 13	C0751956	Acute Cerebrovascular Accidents			Cardiovascular Diseases ; Nervous System Diseases	signaling molecule	AlteredExpression	We suggest that up-regulation of <span class= gene id= 16132618-9-33-38 >FGF-2</span> is one of the mechanisms that leads to angiogenesis and neuro-protection in the penumbra region after <span class= disease id= 16132618-9-141-153 >acute stroke</span> in man.	16132618	2005
FGF13	fibroblast growth factor 13	C0856169	Endothelial dysfunction				signaling molecule	Biomarker	Intramuscular gene transfer of <span class= gene id= 12623787-0-31-36 >FGF-2</span> attenuates <span class= disease id= 12623787-0-48-71 >endothelial dysfunction</span> and inhibits intimal hyperplasia of vein grafts in poor-runoff limbs of rabbit.	12623787	2003
FGF13	fibroblast growth factor 13	C0948008	Ischemic stroke	Abnormality of the cardiovascular system; Abnormality of the nervous system	601367		signaling molecule	Biomarker	In addition, serum <span class= gene id= 16132618-8-19-24 >FGF-2</span> was significantly increased between 1 and 14 days (P&lt;0.001) in many patients with both <span class= disease id= 16132618-8-112-128 >ischaemic stroke</span> (n=28) and intra-cerebral haemorrhage (n=16) compared with age-matched control subjects undergoing routine medical examinations (n=20).	16132618	2005
FGF13	fibroblast growth factor 13	C0948249	Femoral artery occlusion				signaling molecule	Biomarker	We screened for signaling components that are activated in response to administration of <span class= gene id= 21737786-3-89-94 >FGF-2</span> to cultured vascular smooth muscle cells (VSMCs) and detected a significant increase of Rap2 but not of other Ras family members, which corresponded to a strong upregulation of Rap2 and C-Raf in growing collaterals from rabbits with <span class= disease id=…	21737786	2011
FGF13	fibroblast growth factor 13	C1136249	Mental Retardation, X-Linked		300427,300495	Congenital, Hereditary, and Neonatal Diseases and Abnormalities ; Nervous System Diseases	signaling molecule	GeneticVariation	The <span class= gene id= 10071193-9-4-8 >FHF2</span> gene localisation and tissue-specific expression pattern suggest it to be a candidate gene for familial cases of the BFLS syndrome and other syndromal and non-specific forms of <span class= disease id= 10071193-9-186-213 >X-linked mental retardation</span> mapping to the region.	10071193	1999
FGF13	fibroblast growth factor 13	C1140680	Malignant neoplasm of ovary		167000	Endocrine System Diseases ; Female Urogenital Diseases and Pregnancy Complications ; Neoplasms	signaling molecule	Biomarker	In combination, the three markers (IL-18, <span class= gene id= 16217764-5-42-47 >FGF-2</span>, and CA125) showed similar sensitivity in scoring for <span class= disease id= 16217764-5-102-116 >ovarian cancer</span> (35/45 patients) compared to that of CA125 alone (37/45) and significantly improved the specificity of detection (20/25 patients) compared to each marker individually (15/25 for CA125…	16217764	2006
FGF13	fibroblast growth factor 13	C1168327	High-Grade Prostatic Intraepithelial Neoplasia				signaling molecule	Biomarker	Immunohistochemistry (IHC) showed that FGF13 was detectable in the majority of human PCa samples, and <span class= gene id= 26891277-4-102-107 >FGF13</span> IHC scores were higher in <span class= disease id= 26891277-4-134-180 >high-grade prostatic intraepithelial neoplasia</span>, in primary PCa and in metastatic PCa than in benign prostatic tissue.	26891277	2016
FGF13	fibroblast growth factor 13	C1176475	Ductal Carcinoma			Neoplasms	signaling molecule	AlteredExpression	We report that eIF4E is markedly increased in vascularized malignant ductules of invasive carcinomas, whereas necrotic and avascular <span class= disease id= 9285563-2-133-150 >ductal carcinomas</span> in situ display significantly lower levels. eIF4E facilitates the synthesis of <span class= gene id= 9285563-2-230-235 >FGF-2</span>, a powerful tumor angiogenic factor.	9285563	1997
FGF13	fibroblast growth factor 13	C1269683	Major Depressive Disorder		608516	Mental Disorders	signaling molecule	AlteredExpression	Several members of the fibroblast growth factor (FGF) family have been shown to be dysregulated in individuals with <span class= disease id= 21586822-1-116-132 >major depression</span>, and treatment with antidepressants has been reported to increase <span class= gene id= 21586822-1-199-204 >FGF-2</span> mRNA levels in the forebrain.	21586822	2011
FGF13	fibroblast growth factor 13	C1292769	Precursor B-cell lymphoblastic leukemia				signaling molecule	Biomarker	<span class= gene id= 17284717-8-0-5 >FGF-2</span> compromised stromal cell support of the growth and survival of <span class= disease id= 17284717-8-69-74 >pre-B</span> DW34 and myeloid lineage cells, and these effects were reversed in part by exogenous recombinant SDF-1alpha (rSDF-1alpha) (DW34 <span class= disease id= 17284717-8-203-208 >pre-B</span> cells recovery on S-17 stromal cells, expre…	17284717	2007
FGF13	fibroblast growth factor 13	C1300257	Thanatophoric dysplasia, type 2		187601		signaling molecule	Biomarker	We demonstrated that down-regulation of BMP signaling by BMPR1 inhibitor dorsomorphin led to the retardation of chondrogenic differentiation, which mimics the effect of <span class= gene id= 24657641-8-169-174 >FGF-2</span> on chondrocytes and BMP-2 treatment partially rescued the retarded growth of cultured bone rudiments from <span class= disease id= 24657641-8-281-312 >thanatophoric dysplasia …	24657641	2014
FGF13	fibroblast growth factor 13	C1337013	Differentiated Thyroid Gland Carcinoma				signaling molecule	AlteredExpression	We conclude that PTTG and <span class= gene id= 12727994-9-26-31 >FGF-2</span> expression are potential prognostic markers (and perhaps therapeutic targets) for <span class= disease id= 12727994-9-114-143 >differentiated thyroid cancer</span>.	12727994	2003
FGF13	fibroblast growth factor 13	C1456781	Benign melanocytic nevus				signaling molecule	AlteredExpression	The results suggest that <span class= gene id= 10417628-11-25-30 >FGF-2</span> expression by <span class= disease id= 10417628-11-45-50 >nevus</span> cells allows them to adapt to grow in the dermis.	10417628	1999
FGF13	fibroblast growth factor 13	C1510885	Angiogenic Switch				signaling molecule	Biomarker	We propose a model for the <span class= disease id= 19713533-7-27-44 >angiogenic switch</span> based on the autocrine/paracrine FGF-2/FGFR1 activation by PGE(2) and <span class= gene id= 19713533-7-115-120 >FGF-2</span> synergistic interaction.	19713533	2009
FGF13	fibroblast growth factor 13	C1519176	Salivary Gland Pleomorphic Adenoma		181030		signaling molecule	AlteredExpression	The increased PDGF-A, PDGF-B and <span class= gene id= 22174424-0-33-38 >FGF-2</span> expression in recurrence of <span class= disease id= 22174424-0-67-101 >salivary gland pleomorphic adenoma</span>.	22174424	2012
FGF13	fibroblast growth factor 13	C1519666	Tumor-Associated Vasculature				signaling molecule	Biomarker	Pretreated EPCs showed significantly upregulated surface alpha4 and alphaM integrin subunit expression involved in the homing of immature cells to a <span class= disease id= 18239152-4-149-163 >neovasculature</span> and enhanced <span class= gene id= 18239152-4-177-182 >FGF-2</span> and promatrix metalloproteinase (MMP)-2 secretion.	18239152	2008
FGF13	fibroblast growth factor 13	C1519670	Tumor Angiogenesis				signaling molecule	Biomarker	Breast carcinomas expressing elevated eIF-4E also exhibited the large <span class= gene id= 8570185-5-70-75 >FGF-2</span> isoforms, which could play an important role in <span class= disease id= 8570185-5-124-142 >tumor angiogenesis</span>.	8570185	1996
FGF13	fibroblast growth factor 13	C1837249	Malformations of Cortical Development, Group II	Abnormality of the nervous system		Congenital, Hereditary, and Neonatal Diseases and Abnormalities ; Nervous System Diseases	signaling molecule	GeneticVariation	Genetic deletion of <span class= gene id= 22726441-8-20-25 >FGF13</span> in mice results in neuronal <span class= disease id= 22726441-8-54-71 >migration defects</span> in both the neocortex and the hippocampus.	22726441	2012
FGF13	fibroblast growth factor 13	C1855900	HYPERTRICHOSIS, CONGENITAL GENERALIZED	Abnormality of the integument	307150		signaling molecule	Biomarker	Position effect on <span class= gene id= 23603273-0-19-24 >FGF13</span> associated with X-linked <span class= disease id= 23603273-0-50-87 >congenital generalized hypertrichosis</span>.	23603273	2013
FGF13	fibroblast growth factor 13	C1859592	ATRICHIA WITH PAPULAR LESIONS		209500		signaling molecule	AlteredExpression	<span class= disease id= 15674361-5-0-3 >APL</span> expressed high levels of <span class= gene id= 15674361-5-29-34 >FGF13</span> and FGFR1 as well as two potent angiogenic factors, HGF and VEGF.	15674361	2005
FGF13	fibroblast growth factor 13	C1860707	TUBEROUS SCLEROSIS 2 (disorder)		613254		signaling molecule	AlteredExpression	Our data showed that: <span class= disease id= 19917848-4-22-42 >tuberous sclerosis 2</span> (TSC2) and phosphatase and tensin homolog (PTEN) were downregulated in most of the primary tumors, and their low expression was significantly associated with shorter disease-free and overall survival; somatostatin receptor 2 (SSTR2) was absent or very low in insulinomas compared with nonfunctioning tumors…	19917848	2010
FGF13	fibroblast growth factor 13	C1883486	Uterine Corpus Cancer				signaling molecule	AlteredExpression	To investigate whether growth, invasion and metastasis of <span class= disease id= 8685603-1-58-76 >endometrial cancer</span> cells is associated with neovascularization, the expressions of fibroblast growth factor-1 (acidic FGF), -2 (basic FGF) and -4 (hst-1) mRNAs and <span class= gene id= 8685603-1-222-227 >FGF-2</span> in endometrial cancers and normal endometria as controls were determined b…	8685603	1996
FGF13	fibroblast growth factor 13	C2316810	Chronic kidney disease stage 5	Abnormality of the genitourinary system			signaling molecule	Biomarker	The epithelial-mesenchymal transition (EMT) of proximal tubular epithelial cells (PTECs) into myofibroblasts contributes to the establishment of fibrosis that leads to <span class= disease id= 22102278-1-168-191 >end stage renal disease</span>.<span class= gene id= 22102278-1-192-197 >FGF-2</span> induces EMT in PTECs.	22102278	2012
FGF13	fibroblast growth factor 13	C2945695	Limb ischemia				signaling molecule	Biomarker	Also, we recently showed the superior therapeutic potential of basic fibroblast growth factor (bFGF/<span class= gene id= 12623787-2-100-105 >FGF-2</span>) boosted by the recombinant Sendai virus (SeV) for severe <span class= disease id= 12623787-2-164-177 >limb ischemia</span> compared with that of vascular endothelial growth factor.	12623787	2003
FGF13	fibroblast growth factor 13	C3714756	Intellectual Disability	Abnormality of the nervous system		Behavior and Behavior Mechanisms ; Mental Disorders ; Nervous System Diseases ; Pathological Conditions, Signs and Symptoms	signaling molecule	Biomarker	<span class= gene id= 22726441-9-0-5 >FGF13</span>-deficient mice also exhibit weakened learning and memory, which is correlated to <span class= disease id= 22726441-9-87-91 >XLMR</span> patients' <span class= disease id= 22726441-9-102-125 >intellectual disability</span>.	22726441	2012
FGF13	fibroblast growth factor 13	C4048328	cervical cancer	Abnormality of the genitourinary system; Neoplasm	603956	Female Urogenital Diseases and Pregnancy Complications ; Neoplasms	signaling molecule	AlteredExpression	Upregulated expression of <span class= gene id= 24113164-0-26-31 >FGF13</span>/<span class= gene id= 24113164-0-32-36 >FHF2</span> mediates resistance to platinum drugs in <span class= disease id= 24113164-0-78-93 >cervical cancer</span> cells.	24113164	2013
Symbol	Gene Name	cui	Disease Name	HPO Term	OMIM	Disease Class	Protein Class	Association Type	Sentence in the supporting publication	PMID	PMID Year
FKTN	fukutin	C0410174	Fukuyama Type Congenital Muscular Dystrophy		253800	Congenital, Hereditary, and Neonatal Diseases and Abnormalities ; Eye Diseases ; Nervous System Diseases		GermlineCausalMutation
FKTN	fukutin	C0410174	Fukuyama Type Congenital Muscular Dystrophy		253800	Congenital, Hereditary, and Neonatal Diseases and Abnormalities ; Eye Diseases ; Nervous System Diseases		AlteredExpression	Northern blot and RT-PCR analysis revealed that the <span class= gene id= 11115853-7-52-59 >fukutin</span> gene is expressed at similar levels in fetal and adult brain, whereas its expression is much reduced in <span class= disease id= 11115853-7-164-168 >FCMD</span> brains.	11115853	2001
FKTN	fukutin	C0410174	Fukuyama Type Congenital Muscular Dystrophy		253800	Congenital, Hereditary, and Neonatal Diseases and Abnormalities ; Eye Diseases ; Nervous System Diseases		Biomarker	Our results provided strong evidence that loss of function of <span class= gene id= 10545611-9-62-69 >fukutin</span> is the major cause of <span class= disease id= 10545611-9-92-96 >FCMD</span>, and appeared to shed some light on the mechanism responsible for the broad clinical spectrum seen in this disease.	10545611	1999
FKTN	fukutin	C0410174	Fukuyama Type Congenital Muscular Dystrophy		253800	Congenital, Hereditary, and Neonatal Diseases and Abnormalities ; Eye Diseases ; Nervous System Diseases		GeneticVariation	To explain the observation of 3/23 FCMD males with abnormal dystrophin, we propose that dystrophin and the <span class= gene id= 1731332-4-107-111 >FCMD</span> gene product interact and that the earlier onset and greater severity of these patients' phenotype (relative to Duchenne muscular dystrophy) are due to their being heterozygous for the <span class= disease id= 1731332-4-297-301 >FCMD</span…	1731332	1992
FKTN	fukutin	C0410174	Fukuyama Type Congenital Muscular Dystrophy		253800	Congenital, Hereditary, and Neonatal Diseases and Abnormalities ; Eye Diseases ; Nervous System Diseases		Biomarker	The <span class= gene id= 17036286-1-4-11 >fukutin</span> gene (FKTN) is the causative gene for <span class= disease id= 17036286-1-50-93 >Fukuyama-type congenital muscular dystrophy</span>, characterized by rather homogeneous clinical features of severe muscle wasting and hypotonia from early infancy with mental retardation.	17036286	2007
FKTN	fukutin	C0410174	Fukuyama Type Congenital Muscular Dystrophy		253800	Congenital, Hereditary, and Neonatal Diseases and Abnormalities ; Eye Diseases ; Nervous System Diseases		GeneticVariation	Mutations in the gene encoding <span class= gene id= 22771323-1-31-38 >fukutin</span> protein cause <span class= disease id= 22771323-1-53-80 >Fukuyama muscular dystrophy</span>, a severe congenital disorder that occurs mainly in Japan.	22771323	2012
FKTN	fukutin	C0410174	Fukuyama Type Congenital Muscular Dystrophy		253800	Congenital, Hereditary, and Neonatal Diseases and Abnormalities ; Eye Diseases ; Nervous System Diseases		GeneticVariation	Our results provided strong evidence that loss of function of <span class= gene id= 10545611-9-62-69 >fukutin</span> is the major cause of <span class= disease id= 10545611-9-92-96 >FCMD</span>, and appeared to shed some light on the mechanism responsible for the broad clinical spectrum seen in this disease.	10545611	1999
FKTN	fukutin	C0410174	Fukuyama Type Congenital Muscular Dystrophy		253800	Congenital, Hereditary, and Neonatal Diseases and Abnormalities ; Eye Diseases ; Nervous System Diseases		GeneticVariation	While initially a clear correlation between gene defect and phenotype was observed for each of these 6 genes (for example, Walker Warburg syndrome was associated with mutations in POMT1 and POMT2, <span class= disease id= 18646561-6-197-235 >Fukuyama congenital muscular dystrophy</span> associated with <span class= gene id= 18646561-6-252-259 >fukutin</span> mutations, and Muscle Eye Brain diseas…	18646561	2008
FKTN	fukutin	C0410174	Fukuyama Type Congenital Muscular Dystrophy		253800	Congenital, Hereditary, and Neonatal Diseases and Abnormalities ; Eye Diseases ; Nervous System Diseases		AlteredExpression	Five of these genes (POMT1; POMGnT1; FXRP; <span class= gene id= 15605948-2-43-50 >Fukutin</span>; LARGE) encode for proteins involved in the glycosylation of alpha-dystroglycan and, indeed, abnormal glycosylation of this molecule is a common finding in all the respective conditions (Walker Warburg syndrome; Muscle-Eye-Brain disease; congenital muscular dystrophy type 1C and Limb girdle muscular …	15605948	2005
FKTN	fukutin	C0410174	Fukuyama Type Congenital Muscular Dystrophy		253800	Congenital, Hereditary, and Neonatal Diseases and Abnormalities ; Eye Diseases ; Nervous System Diseases		GeneticVariation	<span class= disease id= 23582336-1-0-38 >Fukuyama congenital muscular dystrophy</span> (<span class= disease id= 23582336-1-40-44 >FCMD</span>) is one of the most common autosomal recessive diseases among the Japanese population, due to a founder mutation of the <span class= gene id= 23582336-1-165-172 >fukutin</span> gene (FKTN).	23582336	2013
FKTN	fukutin	C0410174	Fukuyama Type Congenital Muscular Dystrophy		253800	Congenital, Hereditary, and Neonatal Diseases and Abnormalities ; Eye Diseases ; Nervous System Diseases		GeneticVariation	Our data suggest that <span class= gene id= 17044012-9-22-29 >fukutin</span> mutations occur outside Japan and can be associated with much milder phenotypes than <span class= disease id= 17044012-9-115-153 >Fukuyama congenital muscular dystrophy</span>.	17044012	2007
FKTN	fukutin	C0410174	Fukuyama Type Congenital Muscular Dystrophy		253800	Congenital, Hereditary, and Neonatal Diseases and Abnormalities ; Eye Diseases ; Nervous System Diseases		GeneticVariation	Identification of a functional CRE in the promoter of <span class= disease id= 15893581-0-54-92 >Fukuyama congenital muscular dystrophy</span> gene <span class= gene id= 15893581-0-98-105 >fukutin</span>.	15893581	2004
FKTN	fukutin	C0410174	Fukuyama Type Congenital Muscular Dystrophy		253800	Congenital, Hereditary, and Neonatal Diseases and Abnormalities ; Eye Diseases ; Nervous System Diseases		GeneticVariation	The current findings suggest a critical role for <span class= gene id= 11445638-8-49-56 >fukutin</span> gene mutation in the loss or modification of glycosylation of the extracellular peripheral membrane protein, alpha-dystroglycan, which may cause a crucial disruption of the transmembranous molecular linkage of muscle fibers in patients with <span class= disease id= 11445638-8-298-302 >FCMD</spa…	11445638	2001
FKTN	fukutin	C0410174	Fukuyama Type Congenital Muscular Dystrophy		253800	Congenital, Hereditary, and Neonatal Diseases and Abnormalities ; Eye Diseases ; Nervous System Diseases		Biomarker	Through positional cloning, we identified the gene for <span class= disease id= 12893968-2-55-59 >FCMD</span> and MEB, which encodes the <span class= gene id= 12893968-2-87-94 >fukutin</span> protein and the protein O-linked mannose beta1, 2-N-acetylglucosaminy ltransferase (POMGnT1), respectively.	12893968	2004
FKTN	fukutin	C0410174	Fukuyama Type Congenital Muscular Dystrophy		253800	Congenital, Hereditary, and Neonatal Diseases and Abnormalities ; Eye Diseases ; Nervous System Diseases		AlteredExpression	<span class= gene id= 10852541-0-0-7 >Fukutin</span> protein is expressed in neurons of the normal developing human brain but is reduced in <span class= disease id= 10852541-0-95-138 >Fukuyama-type congenital muscular dystrophy</span> brain.	10852541	2000
FKTN	fukutin	C0410174	Fukuyama Type Congenital Muscular Dystrophy		253800	Congenital, Hereditary, and Neonatal Diseases and Abnormalities ; Eye Diseases ; Nervous System Diseases		GeneticVariation	The most probable mechanism of clinical manifestation in this patient could be either a mutation in the noncoding regions of the <span class= gene id= 16603329-5-129-136 >fukutin</span> gene on the chromosome without the ancestral founder haplotype of <span class= disease id= 16603329-5-203-207 >FCMD</span>, or an error in the process of transcription or translation.	16603329	2006
FKTN	fukutin	C0410174	Fukuyama Type Congenital Muscular Dystrophy		253800	Congenital, Hereditary, and Neonatal Diseases and Abnormalities ; Eye Diseases ; Nervous System Diseases		Biomarker	However, the functions of <span class= gene id= 15351017-4-26-33 >fukutin</span>, a gene responsible for <span class= disease id= 15351017-4-58-101 >Fukuyama type congenital muscular dystrophy</span>, are still unclear.	15351017	2004
FKTN	fukutin	C0410174	Fukuyama Type Congenital Muscular Dystrophy		253800	Congenital, Hereditary, and Neonatal Diseases and Abnormalities ; Eye Diseases ; Nervous System Diseases		Biomarker
FKTN	fukutin	C0410174	Fukuyama Type Congenital Muscular Dystrophy		253800	Congenital, Hereditary, and Neonatal Diseases and Abnormalities ; Eye Diseases ; Nervous System Diseases		AlteredExpression	<span class= gene id= 15351084-0-0-7 >Fukutin</span> expression in mouse non-muscle somatic organs: its relationship to the hypoglycosylation of alpha-dystroglycan in <span class= disease id= 15351084-0-122-165 >Fukuyama-type congenital muscular dystrophy</span>.	15351084	2004
FKTN	fukutin	C0410174	Fukuyama Type Congenital Muscular Dystrophy		253800	Congenital, Hereditary, and Neonatal Diseases and Abnormalities ; Eye Diseases ; Nervous System Diseases		GeneticVariation	<span class= disease id= 22275357-1-0-43 >Fukuyama-type congenital muscular dystrophy</span> (FCMD), the second most common childhood muscular dystrophy in Japan, is caused by alterations in the <span class= gene id= 22275357-1-146-153 >fukutin</span> gene.	22275357	2012
FKTN	fukutin	C0410174	Fukuyama Type Congenital Muscular Dystrophy		253800	Congenital, Hereditary, and Neonatal Diseases and Abnormalities ; Eye Diseases ; Nervous System Diseases		GeneticVariation	Mutations in <span class= gene id= 19015585-1-13-17 >FKTN</span> encoding for <span class= gene id= 19015585-1-31-38 >fukutin</span> cause <span class= disease id= 19015585-1-45-88 >Fukuyama-type congenital muscular dystrophy</span> characterized by severe muscle wasting and hypotonia with mental retardation.	19015585	2009
FKTN	fukutin	C0410174	Fukuyama Type Congenital Muscular Dystrophy		253800	Congenital, Hereditary, and Neonatal Diseases and Abnormalities ; Eye Diseases ; Nervous System Diseases		GeneticVariation	In order to establish a genotype-phenotype correlation, we performed haplotype analysis using microsatellite markers closest to the <span class= gene id= 10817652-4-132-136 >FCMD</span> gene (<span class= disease id= 10817652-4-143-147 >FCMD</span>) in 56 Japanese <span class= disease id= 10817652-4-164-168 >FCMD</span> families, including 35 families whose children were diagnosed as <span class=…	10817652	2000
FKTN	fukutin	C0410174	Fukuyama Type Congenital Muscular Dystrophy		253800	Congenital, Hereditary, and Neonatal Diseases and Abnormalities ; Eye Diseases ; Nervous System Diseases		GeneticVariation	<span class= disease id= 19179078-1-0-38 >Fukuyama congenital muscular dystrophy</span> (<span class= disease id= 19179078-1-40-44 >FCMD</span>) is frequent in Japan, due to a founder mutation of the <span class= gene id= 19179078-1-101-108 >fukutin</span> gene (FKTN).	19179078	2008
FKTN	fukutin	C0410174	Fukuyama Type Congenital Muscular Dystrophy		253800	Congenital, Hereditary, and Neonatal Diseases and Abnormalities ; Eye Diseases ; Nervous System Diseases		GeneticVariation	Here, we report three patients with <span class= disease id= 25814170-2-36-74 >Fukuyama congenital muscular dystrophy</span> (<span class= disease id= 25814170-2-76-80 >FCMD</span>) in China who shared a similar clinical phenotype and 3-kb insertion in the <span class= gene id= 25814170-2-157-161 >FKTN</span> 3' untranslated region.	25814170	2015
FKTN	fukutin	C0410174	Fukuyama Type Congenital Muscular Dystrophy		253800	Congenital, Hereditary, and Neonatal Diseases and Abnormalities ; Eye Diseases ; Nervous System Diseases		Biomarker	We presume that the deficiency of p180 in <span class= disease id= 11738352-6-42-46 >FCMD</span> is caused specifically by the primary deficiency of <span class= gene id= 11738352-6-99-106 >fukutin</span>, the causative protein of FCMD, and plays an important role in muscle cell degeneration in this disease.	11738352	2002
FKTN	fukutin	C0410174	Fukuyama Type Congenital Muscular Dystrophy		253800	Congenital, Hereditary, and Neonatal Diseases and Abnormalities ; Eye Diseases ; Nervous System Diseases		GeneticVariation	Novel mutation in the <span class= gene id= 24530477-0-22-29 >fukutin</span> gene in an Egyptian family with <span class= disease id= 24530477-0-62-100 >Fukuyama congenital muscular dystrophy</span> and microcephaly.	24530477	2014
FKTN	fukutin	C0410174	Fukuyama Type Congenital Muscular Dystrophy		253800	Congenital, Hereditary, and Neonatal Diseases and Abnormalities ; Eye Diseases ; Nervous System Diseases		Biomarker
FKTN	fukutin	C0410174	Fukuyama Type Congenital Muscular Dystrophy		253800	Congenital, Hereditary, and Neonatal Diseases and Abnormalities ; Eye Diseases ; Nervous System Diseases		Biomarker	<span class= gene id= 22264285-2-0-7 >Fukutin</span> is involved in basement membrane formation via the glycosylation of &alpha;-dystroglycan (&alpha;-DG), and hypoglycosylation of &alpha;-DG provokes the muscular, CNS and eye lesions of <span class= disease id= 22264285-2-175-179 >FCMD</span>.	22264285	2012
FKTN	fukutin	C0410174	Fukuyama Type Congenital Muscular Dystrophy		253800	Congenital, Hereditary, and Neonatal Diseases and Abnormalities ; Eye Diseases ; Nervous System Diseases		GeneticVariation	Mutations in the <span class= gene id= 24144914-1-17-24 >fukutin</span> gene were first identified in Japanese patients with classic <span class= disease id= 24144914-1-86-124 >Fukuyama congenital muscular dystrophy</span>, a severe form of congenital muscular dystrophy associated with cobblestone lissencephaly and ocular defects.	24144914	2013
FKTN	fukutin	C0410174	Fukuyama Type Congenital Muscular Dystrophy		253800	Congenital, Hereditary, and Neonatal Diseases and Abnormalities ; Eye Diseases ; Nervous System Diseases		GeneticVariation	The gene encoding <span class= gene id= 11501948-5-18-25 >fukutin</span>, which is mutated in <span class= disease id= 11501948-5-47-85 >Fukuyama congenital muscular dystrophy</span> has been mapped to 9q31.	11501948	2001
FKTN	fukutin	C0410174	Fukuyama Type Congenital Muscular Dystrophy		253800	Congenital, Hereditary, and Neonatal Diseases and Abnormalities ; Eye Diseases ; Nervous System Diseases		Biomarker	Recently, we have identified the gene responsible for <span class= disease id= 10734260-2-54-92 >fukuyama congenital muscular dystrophy</span> on 9q31, which encodes a novel 461-amino-acid protein termed <span class= gene id= 10734260-2-154-161 >fukutin</span>.	10734260	2000
FKTN	fukutin	C0410174	Fukuyama Type Congenital Muscular Dystrophy		253800	Congenital, Hereditary, and Neonatal Diseases and Abnormalities ; Eye Diseases ; Nervous System Diseases		GeneticVariation	We identified the gene for <span class= disease id= 16550916-2-27-31 >FCMD</span> and MEB, which encodes the <span class= gene id= 16550916-2-59-66 >fukutin</span> protein and the protein O-linked mannose beta1, 2-N-acetylglucosaminyltransferase (POMGnT1), respectively.	16550916	2006
FKTN	fukutin	C0410174	Fukuyama Type Congenital Muscular Dystrophy		253800	Congenital, Hereditary, and Neonatal Diseases and Abnormalities ; Eye Diseases ; Nervous System Diseases		GeneticVariation	Mutations in the <span class= gene id= 19396839-3-17-24 >fukutin</span> gene can be associated with much milder phenotypes than classical <span class= disease id= 19396839-3-91-129 >Fukuyama congenital muscular dystrophy</span>, and, although rare, can occur in non-Japanese.	19396839	2009
FKTN	fukutin	C0410174	Fukuyama Type Congenital Muscular Dystrophy		253800	Congenital, Hereditary, and Neonatal Diseases and Abnormalities ; Eye Diseases ; Nervous System Diseases		Biomarker	Moreover, decrease of <span class= gene id= 15614444-9-22-29 >fukutin</span> and glycosylated alpha-dystroglycan is observed in the brain of <span class= disease id= 15614444-9-94-98 >FCMD</span> cases.	15614444	2004
FKTN	fukutin	C0410174	Fukuyama Type Congenital Muscular Dystrophy		253800	Congenital, Hereditary, and Neonatal Diseases and Abnormalities ; Eye Diseases ; Nervous System Diseases		Biomarker	Together, our results show that dysferlin exerts protective effects on the <span class= gene id= 25198651-9-75-82 >fukutin</span>(Hp/-) <span class= disease id= 25198651-9-89-93 >FCMD</span> mouse model, and the (dysferlin(sjl/sjl): <span class= gene id= 25198651-9-136-143 >fukutin</span>(Hp/-)) mice will be useful as a novel model for a recently proposed antisense oligonucleotide therapy for <sp…	25198651	2014
FKTN	fukutin	C0410174	Fukuyama Type Congenital Muscular Dystrophy		253800	Congenital, Hereditary, and Neonatal Diseases and Abnormalities ; Eye Diseases ; Nervous System Diseases		Biomarker	<span class= gene id= 16466646-7-0-7 >Fukutin</span> antisera clearly labeled hippocampal neurons in control brains, while this labeling was decreased in <span class= disease id= 16466646-7-109-113 >FCMD</span> brains.	16466646	2005
FKTN	fukutin	C0410174	Fukuyama Type Congenital Muscular Dystrophy		253800	Congenital, Hereditary, and Neonatal Diseases and Abnormalities ; Eye Diseases ; Nervous System Diseases		GeneticVariation	Mutations in the <span class= gene id= 19342235-2-17-24 >fukutin</span> (<span class= gene id= 19342235-2-26-30 >FKTN</span>) gene have primarily been identified among patients with classic <span class= disease id= 19342235-2-96-134 >Fukuyama congenital muscular dystrophy</span> (<span class= disease id= 19342235-2-136-140 >FCMD</span>), a severe form of dystroglycanopathy characterized by CMD, c…	19342235	2009
FKTN	fukutin	C0410174	Fukuyama Type Congenital Muscular Dystrophy		253800	Congenital, Hereditary, and Neonatal Diseases and Abnormalities ; Eye Diseases ; Nervous System Diseases		GeneticVariation	The <span class= gene id= 19266496-2-4-11 >Fukutin</span> (<span class= gene id= 19266496-2-13-17 >FKTN</span>) gene, which causes autosomal recessively inherited WWS is most often associated with <span class= disease id= 19266496-2-104-142 >Fukuyama congenital muscular dystrophy</span> in Japan.	19266496	2009
FKTN	fukutin	C0410174	Fukuyama Type Congenital Muscular Dystrophy		253800	Congenital, Hereditary, and Neonatal Diseases and Abnormalities ; Eye Diseases ; Nervous System Diseases		GeneticVariation	We describe four new patients with <span class= gene id= 20961758-4-35-39 >FKTN</span> mutations and phenotypes ranging from: severe WWS in a Greek-Croatian patient, to congenital muscular dystrophy and cobblestone lissencephaly resembling MEB-<span class= disease id= 20961758-4-197-201 >FCMD</span> in two Turkish patients, and limb-girdle muscular dystrophy and no mental retardation in a German …	20961758	2010
FKTN	fukutin	C0410174	Fukuyama Type Congenital Muscular Dystrophy		253800	Congenital, Hereditary, and Neonatal Diseases and Abnormalities ; Eye Diseases ; Nervous System Diseases		GeneticVariation	We had mapped the <span class= gene id= 9119396-2-18-22 >FCMD</span> gene to an approximately 5-cM interval between D9S127 and D9S2111 on 9q31-q33 and had also found evidence for linkage disequilibrium between <span class= disease id= 9119396-2-164-168 >FCMD</span> and D9S306 in this candidate region.	9119396	1997
FKTN	fukutin	C0410174	Fukuyama Type Congenital Muscular Dystrophy		253800	Congenital, Hereditary, and Neonatal Diseases and Abnormalities ; Eye Diseases ; Nervous System Diseases		GeneticVariation	<span class= disease id= 19179078-1-0-38 >Fukuyama congenital muscular dystrophy</span> (<span class= disease id= 19179078-1-40-44 >FCMD</span>) is frequent in Japan, due to a founder mutation of the <span class= gene id= 19179078-1-101-108 >fukutin</span> gene (FKTN).	19179078	2008
FKTN	fukutin	C0410174	Fukuyama Type Congenital Muscular Dystrophy		253800	Congenital, Hereditary, and Neonatal Diseases and Abnormalities ; Eye Diseases ; Nervous System Diseases		GeneticVariation	<span class= disease id= 16531417-2-0-43 >Fukuyama-type congenital muscular dystrophy</span> (<span class= disease id= 16531417-2-45-49 >FCMD</span>) is classified as a secondary alpha-DGpathy because the responsible gene, <span class= gene id= 16531417-2-124-131 >fukutin</span>, is a putative glycosyltransferase for alpha-DG.	16531417	2006
FKTN	fukutin	C0410174	Fukuyama Type Congenital Muscular Dystrophy		253800	Congenital, Hereditary, and Neonatal Diseases and Abnormalities ; Eye Diseases ; Nervous System Diseases		Biomarker	<span class= gene id= 19842201-0-0-7 >Fukutin</span> gene retrotransposal insertion in a non-Japanese <span class= disease id= 19842201-0-57-95 >Fukuyama congenital muscular dystrophy</span> (<span class= disease id= 19842201-0-97-101 >FCMD</span>) patient.	19842201	2010
FKTN	fukutin	C0410174	Fukuyama Type Congenital Muscular Dystrophy		253800	Congenital, Hereditary, and Neonatal Diseases and Abnormalities ; Eye Diseases ; Nervous System Diseases		Biomarker	Functions of <span class= gene id= 20518731-0-13-20 >fukutin</span>, a gene responsible for <span class= disease id= 20518731-0-45-88 >Fukuyama type congenital muscular dystrophy</span>, in neuromuscular system and other somatic organs.	20518731	2010
FKTN	fukutin	C0410174	Fukuyama Type Congenital Muscular Dystrophy		253800	Congenital, Hereditary, and Neonatal Diseases and Abnormalities ; Eye Diseases ; Nervous System Diseases		GeneticVariation	A rapid diagnostic method for a retrotransposal insertional mutation into the <span class= gene id= 15103718-0-78-82 >FCMD</span> gene in Japanese patients with <span class= disease id= 15103718-0-114-152 >Fukuyama congenital muscular dystrophy</span>.	15103718	2004
FKTN	fukutin	C0410174	Fukuyama Type Congenital Muscular Dystrophy		253800	Congenital, Hereditary, and Neonatal Diseases and Abnormalities ; Eye Diseases ; Nervous System Diseases		GeneticVariation	Duchenne muscular dystrophy (DMD) is caused by the defect of dystrophin, and <span class= disease id= 20199207-2-77-115 >Fukuyama congenital muscular dystrophy</span> (<span class= disease id= 20199207-2-117-121 >FCMD</span>) is caused by an abnormal <span class= gene id= 20199207-2-148-155 >fukutin</span> gene leading to the glycosylation defect of alpha-dystroglycan.	20199207	2010
FKTN	fukutin	C0410174	Fukuyama Type Congenital Muscular Dystrophy		253800	Congenital, Hereditary, and Neonatal Diseases and Abnormalities ; Eye Diseases ; Nervous System Diseases		Biomarker	A role of <span class= gene id= 18808525-0-10-17 >fukutin</span>, a gene responsible for <span class= disease id= 18808525-0-42-85 >Fukuyama type congenital muscular dystrophy</span>, in cancer cells: a possible role to suppress cell proliferation.	18808525	2008
FKTN	fukutin	C0410174	Fukuyama Type Congenital Muscular Dystrophy		253800	Congenital, Hereditary, and Neonatal Diseases and Abnormalities ; Eye Diseases ; Nervous System Diseases		GeneticVariation	<span class= gene id= 21726969-2-0-7 >Fukutin</span> (<span class= gene id= 21726969-2-9-13 >FKTN</span>), the responsible gene for <span class= disease id= 21726969-2-41-45 >FCMD</span>, encodes a protein involved in the glycosylation of alpha-dystroglycan.	21726969	2011
FKTN	fukutin	C0410174	Fukuyama Type Congenital Muscular Dystrophy		253800	Congenital, Hereditary, and Neonatal Diseases and Abnormalities ; Eye Diseases ; Nervous System Diseases		AlteredExpression	<span class= gene id= 12172906-0-0-7 >Fukutin</span> expression in glial cells and neurons: implication in the brain lesions of <span class= disease id= 12172906-0-83-121 >Fukuyama congenital muscular dystrophy</span>.	12172906	2002
FKTN	fukutin	C0410174	Fukuyama Type Congenital Muscular Dystrophy		253800	Congenital, Hereditary, and Neonatal Diseases and Abnormalities ; Eye Diseases ; Nervous System Diseases		GeneticVariation	<span class= disease id= 11579436-14-0-38 >Fukuyama congenital muscular dystrophy</span> is due to mutations of the <span class= gene id= 11579436-14-66-73 >fukutin</span> gene and is accompanied by polymicrogyria.	11579436	2001
FKTN	fukutin	C0410174	Fukuyama Type Congenital Muscular Dystrophy		253800	Congenital, Hereditary, and Neonatal Diseases and Abnormalities ; Eye Diseases ; Nervous System Diseases		Biomarker	Fukutin-related protein (FKRP) was identified as a homolog of <span class= gene id= 19955119-2-62-69 >fukutin</span>, the defective protein in <span class= disease id= 19955119-2-96-139 >Fukuyama-type congenital muscular dystrophy</span> (<span class= disease id= 19955119-2-141-145 >FCMD</span>), that is thought to function as a glycosyltransferase.	19955119	2010
FKTN	fukutin	C0410174	Fukuyama Type Congenital Muscular Dystrophy		253800	Congenital, Hereditary, and Neonatal Diseases and Abnormalities ; Eye Diseases ; Nervous System Diseases		GeneticVariation	<span class= disease id= 12925572-3-0-27 >Fukuyama muscular dystrophy</span> (<span class= disease id= 12925572-3-29-33 >FCMD</span>) is due to mutations in <span class= gene id= 12925572-3-58-65 >fukutin</span>, a putative phospholigand transferase.	12925572	2004
FKTN	fukutin	C0410174	Fukuyama Type Congenital Muscular Dystrophy		253800	Congenital, Hereditary, and Neonatal Diseases and Abnormalities ; Eye Diseases ; Nervous System Diseases		Biomarker	A retrotransposal insertion in <span class= gene id= 19017726-3-31-38 >fukutin</span> is seen in almost all cases of <span class= disease id= 19017726-3-70-74 >FCMD</span>.	19017726	2009
FKTN	fukutin	C0410174	Fukuyama Type Congenital Muscular Dystrophy		253800	Congenital, Hereditary, and Neonatal Diseases and Abnormalities ; Eye Diseases ; Nervous System Diseases		GeneticVariation	<span class= disease id= 21979053-1-0-27 >Fukuyama muscular dystrophy</span> (<span class= gene id= 21979053-1-29-33 >FCMD</span>; MIM253800), one of the most common autosomal recessive disorders in Japan, was the first human disease found to result from ancestral insertion of a SINE-VNTR-Alu (SVA) retrotransposon into a causative gene.	21979053	2011
FKTN	fukutin	C1969040	MUSCULAR DYSTROPHY, LIMB-GIRDLE, TYPE 2M		611588,607440			GermlineCausalMutation
FKTN	fukutin	C1969040	MUSCULAR DYSTROPHY, LIMB-GIRDLE, TYPE 2M		611588,607440			GeneticVariation	Congenital muscular dystrophies with defective glycosylation of dystroglycan: a population study.	19299310	2009
FKTN	fukutin	C1969040	MUSCULAR DYSTROPHY, LIMB-GIRDLE, TYPE 2M		611588,607440			GeneticVariation	Further evidence of Fukutin mutations as a cause of childhood onset limb-girdle muscular dystrophy without mental retardation.	19342235	2009
FKTN	fukutin	C1969040	MUSCULAR DYSTROPHY, LIMB-GIRDLE, TYPE 2M		611588,607440			Biomarker
FKTN	fukutin	C1969040	MUSCULAR DYSTROPHY, LIMB-GIRDLE, TYPE 2M		611588,607440			GeneticVariation	Four Caucasian patients with mutations in the fukutin gene and variable clinical phenotype.	19179078	2008
FKTN	fukutin	C1969040	MUSCULAR DYSTROPHY, LIMB-GIRDLE, TYPE 2M		611588,607440			GeneticVariation	Fukutin gene mutations in steroid-responsive limb girdle muscular dystrophy.	17044012	2007
FKTN	fukutin	C0026850	Muscular Dystrophy	Abnormality of the musculature		Congenital, Hereditary, and Neonatal Diseases and Abnormalities ; Musculoskeletal Diseases ; Nervous System Diseases		GeneticVariation	Outside Japan, the prevalence of <span class= disease id= 23746544-3-33-53 >muscular dystrophies</span> related to aberrations of FKTN is rare, with only eight reported cases of limb girdle phenotype (<span class= gene id= 23746544-3-151-157 >LGMD2M</span>).	23746544	2013
FKTN	fukutin	C0026850	Muscular Dystrophy	Abnormality of the musculature		Congenital, Hereditary, and Neonatal Diseases and Abnormalities ; Musculoskeletal Diseases ; Nervous System Diseases		GeneticVariation	Discovery of the <span class= gene id= 10682317-7-17-21 >FCMD</span> gene represents an important step toward greater understanding of the pathogenesis of <span class= disease id= 10682317-7-108-128 >muscular dystrophies</span> and also of normal brain development.	10682317	2000
FKTN	fukutin	C0026850	Muscular Dystrophy	Abnormality of the musculature		Congenital, Hereditary, and Neonatal Diseases and Abnormalities ; Musculoskeletal Diseases ; Nervous System Diseases		GeneticVariation	Allelic mutations in putative glycosyltransferase genes, <span class= gene id= 21317159-1-57-64 >fukutin</span> and fukutin-related protein (fkrp), lead to a wide range of <span class= disease id= 21317159-1-125-145 >muscular dystrophies</span> associated with hypoglycosylation of &alpha;-dystroglycan, commonly referred to as dystroglycanopathies.	21317159	2011
FKTN	fukutin	C0026850	Muscular Dystrophy	Abnormality of the musculature		Congenital, Hereditary, and Neonatal Diseases and Abnormalities ; Musculoskeletal Diseases ; Nervous System Diseases		GeneticVariation	Finally, in Fukuyama congenital muscular dystrophy, the deficient <span class= gene id= 10711985-12-66-73 >fukutin</span> gene product may also be linked to the basal lamina, permitting overmigration of neuronal cells which lead to micropolygyria in the brain, and at the same time cause basal lamina defects in the extracellular matrix of skeletal muscle, which leads to <span class= disease id= 10…	10711985	2000
FKTN	fukutin	C0026850	Muscular Dystrophy	Abnormality of the musculature		Congenital, Hereditary, and Neonatal Diseases and Abnormalities ; Musculoskeletal Diseases ; Nervous System Diseases		Biomarker	Together, our results suggest that some disease-causing missense mutations cause abnormal folding and localization of <span class= gene id= 22275357-10-118-125 >fukutin</span> protein, and therefore we propose that folding amelioration directed at correcting the cellular localization may provide a therapeutic benefit to glycosylation-deficient <span class= disease id= 22275357-10-296-316 >muscula…	22275357	2012
FKTN	fukutin	C0026850	Muscular Dystrophy	Abnormality of the musculature		Congenital, Hereditary, and Neonatal Diseases and Abnormalities ; Musculoskeletal Diseases ; Nervous System Diseases		GeneticVariation	<span class= gene id= 20620061-0-0-7 >Fukutin</span> mutations in congenital <span class= disease id= 20620061-0-32-52 >muscular dystrophies</span> with defective glycosylation of dystroglycan in Korea.	20620061	2010
FKTN	fukutin	C0026850	Muscular Dystrophy	Abnormality of the musculature		Congenital, Hereditary, and Neonatal Diseases and Abnormalities ; Musculoskeletal Diseases ; Nervous System Diseases		GeneticVariation	Dystroglycan is a protein which binds directly to two proteins defective in <span class= disease id= 20234391-1-76-96 >muscular dystrophies</span> (dystrophin and laminin alpha2) and whose own aberrant post-translational modification is the common aetiological route of neuromuscular diseases associated with mutations in genes encoding at least six other proteins (POMT1, POMT2, POMGnT1, LARGE, <sp…	20234391	2010
FKTN	fukutin	C0026850	Muscular Dystrophy	Abnormality of the musculature		Congenital, Hereditary, and Neonatal Diseases and Abnormalities ; Musculoskeletal Diseases ; Nervous System Diseases		AlteredExpression	In Fukuyama congenital <span class=disease id=12172906>muscular dystrophy (FCMD)</span> cases, expression of <span class=gene id=12172906>fukutin</span> looked decreased.	12172906	2002
FKTN	fukutin	C0026850	Muscular Dystrophy	Abnormality of the musculature		Congenital, Hereditary, and Neonatal Diseases and Abnormalities ; Musculoskeletal Diseases ; Nervous System Diseases		GeneticVariation	Our data broaden the clinical spectrum associated with mutations in glycosyltransferases and provide data on their prevalence in the Italian population.	19299310	2009
FKTN	fukutin	C0026850	Muscular Dystrophy	Abnormality of the musculature		Congenital, Hereditary, and Neonatal Diseases and Abnormalities ; Musculoskeletal Diseases ; Nervous System Diseases		GeneticVariation	Differential diagnosis of <span class=gene id=15103718-2-26-30>FCMD</span> from Duchenne and Becker <span class=disease id=15103718-2-56-76>muscular dystrophies</span> (DMD/BMD) or other types of congenital muscular dystrophy is occasionally difficult, because of their phenotypic similarity.	15103718	2004
FKTN	fukutin	C0026850	Muscular Dystrophy	Abnormality of the musculature		Congenital, Hereditary, and Neonatal Diseases and Abnormalities ; Musculoskeletal Diseases ; Nervous System Diseases		GeneticVariation	To assess the range and severity of brain involvement, as assessed by magnetic resonance imaging, in 27 patients with mutations in POMT1 (4), POMT2 (9), POMGnT1 (7), <span class= gene id= 19067344-1-166-173 >Fukutin</span> (4), or LARGE (3), responsible for <span class= disease id= 19067344-1-209-229 >muscular dystrophies</span> with abnormal glycosylation of dystroglycan (dystroglycanopathies).	19067344	2009
FKTN	fukutin	C0026850	Muscular Dystrophy	Abnormality of the musculature		Congenital, Hereditary, and Neonatal Diseases and Abnormalities ; Musculoskeletal Diseases ; Nervous System Diseases		Biomarker
FKTN	fukutin	C0026850	Muscular Dystrophy	Abnormality of the musculature		Congenital, Hereditary, and Neonatal Diseases and Abnormalities ; Musculoskeletal Diseases ; Nervous System Diseases		GeneticVariation	<span class= gene id= 19396839-0-0-7 >Fukutin</span> gene mutations in an Italian patient with early onset <span class= disease id= 19396839-0-62-80 >muscular dystrophy</span> but no central nervous system involvement.	19396839	2009
FKTN	fukutin	C0026850	Muscular Dystrophy	Abnormality of the musculature		Congenital, Hereditary, and Neonatal Diseases and Abnormalities ; Musculoskeletal Diseases ; Nervous System Diseases		GeneticVariation	Refining genotype phenotype correlations in muscular dystrophies with defective glycosylation of dystroglycan.	17878207	2007
FKTN	fukutin	C0026850	Muscular Dystrophy	Abnormality of the musculature		Congenital, Hereditary, and Neonatal Diseases and Abnormalities ; Musculoskeletal Diseases ; Nervous System Diseases		Biomarker	Other genes (POMT1, POMGnT1, <span class= gene id= 15958417-3-29-36 >fukutin</span>, and FKRP) that encode known or putative glycosylation enzymes are also causally associated with human congenital <span class= disease id= 15958417-3-151-171 >muscular dystrophies</span>.	15958417	2006
FKTN	fukutin	C0026850	Muscular Dystrophy	Abnormality of the musculature		Congenital, Hereditary, and Neonatal Diseases and Abnormalities ; Musculoskeletal Diseases ; Nervous System Diseases		Biomarker	Aberrant neuromuscular junctions and delayed terminal muscle fiber maturation in alpha-dystroglycanopathies.	16531417	2006
FKTN	fukutin	C0026850	Muscular Dystrophy	Abnormality of the musculature		Congenital, Hereditary, and Neonatal Diseases and Abnormalities ; Musculoskeletal Diseases ; Nervous System Diseases		Biomarker	Mutations in four other genes that encode known or putative glycosylation enzymes (POMT1, POMGnT1, <span class= gene id= 15833424-3-99-106 >fukutin</span> and FKRP) are also associated with <span class= disease id= 15833424-3-142-160 >muscular dystrophy</span>.	15833424	2005
FKTN	fukutin	C0026850	Muscular Dystrophy	Abnormality of the musculature		Congenital, Hereditary, and Neonatal Diseases and Abnormalities ; Musculoskeletal Diseases ; Nervous System Diseases		GeneticVariation	These observations indicated that the compound heterozygous FKTN mutation was a rare cause of DCM.	19015585	2009
FKTN	fukutin	C0265221	Walker-Warburg congenital muscular dystrophy		236670	Congenital, Hereditary, and Neonatal Diseases and Abnormalities ; Eye Diseases ; Nervous System Diseases		Biomarker
FKTN	fukutin	C0265221	Walker-Warburg congenital muscular dystrophy		236670	Congenital, Hereditary, and Neonatal Diseases and Abnormalities ; Eye Diseases ; Nervous System Diseases		Biomarker	Five of these genes (POMT1; POMGnT1; FXRP; <span class= gene id= 15605948-2-43-50 >Fukutin</span>; LARGE) encode for proteins involved in the glycosylation of alpha-dystroglycan and, indeed, abnormal glycosylation of this molecule is a common finding in all the respective conditions (<span class= disease id= 15605948-2-238-261 >Walker Warburg syndrome</span>; Muscle-Eye-Brain disease; congenital …	15605948	2005
FKTN	fukutin	C0265221	Walker-Warburg congenital muscular dystrophy		236670	Congenital, Hereditary, and Neonatal Diseases and Abnormalities ; Eye Diseases ; Nervous System Diseases		GeneticVariation	Two new patients bearing mutations in the <span class= gene id= 18177472-0-42-49 >fukutin</span> gene confirm the relevance of this gene in <span class= disease id= 18177472-0-93-116 >Walker-Warburg syndrome</span>.	18177472	2008
FKTN	fukutin	C0265221	Walker-Warburg congenital muscular dystrophy		236670	Congenital, Hereditary, and Neonatal Diseases and Abnormalities ; Eye Diseases ; Nervous System Diseases		GermlineCausalMutation
FKTN	fukutin	C0265221	Walker-Warburg congenital muscular dystrophy		236670	Congenital, Hereditary, and Neonatal Diseases and Abnormalities ; Eye Diseases ; Nervous System Diseases		GeneticVariation	We describe four new patients with <span class= gene id= 20961758-4-35-39 >FKTN</span> mutations and phenotypes ranging from: severe <span class= disease id= 20961758-4-86-89 >WWS</span> in a Greek-Croatian patient, to congenital muscular dystrophy and cobblestone lissencephaly resembling MEB-FCMD in two Turkish patients, and limb-girdle muscular dystrophy and no mental retardation in a German pa…	20961758	2010
FKTN	fukutin	C0265221	Walker-Warburg congenital muscular dystrophy		236670	Congenital, Hereditary, and Neonatal Diseases and Abnormalities ; Eye Diseases ; Nervous System Diseases		Biomarker	Mutations in POMT1, POMT2, <span class= gene id= 18640039-4-27-34 >fukutin</span>, FKRP and LARGE genes are found in 20-30% of children with <span class= disease id= 18640039-4-94-97 >WWS</span>.	18640039	2008
FKTN	fukutin	C0265221	Walker-Warburg congenital muscular dystrophy		236670	Congenital, Hereditary, and Neonatal Diseases and Abnormalities ; Eye Diseases ; Nervous System Diseases		GeneticVariation	Ethnically diverse causes of <span class= disease id= 18752264-0-29-52 >Walker-Warburg syndrome</span> (<span class= disease id= 18752264-0-54-57 >WWS</span>): <span class= gene id= 18752264-0-60-64 >FCMD</span> mutations are a more common cause of <span class= disease id= 18752264-0-102-105 >WWS</span> outside of the Middle East.	18752264	2008
FKTN	fukutin	C0265221	Walker-Warburg congenital muscular dystrophy		236670	Congenital, Hereditary, and Neonatal Diseases and Abnormalities ; Eye Diseases ; Nervous System Diseases		AlteredExpression	The homozygous nonsense mutations within the coding region identified in Turkish patients are predicted to cause a total loss of <span class= gene id= 18834683-12-129-136 >fukutin</span> activity and are likely to produce a more severe phenotype which closely resembles <span class= disease id= 18834683-12-220-223 >WWS</span>.	18834683	2008
FKTN	fukutin	C0265221	Walker-Warburg congenital muscular dystrophy		236670	Congenital, Hereditary, and Neonatal Diseases and Abnormalities ; Eye Diseases ; Nervous System Diseases		GeneticVariation	Founder <span class= gene id= 19266496-0-8-15 >Fukutin</span> mutation causes <span class= disease id= 19266496-0-32-55 >Walker-Warburg syndrome</span> in four Ashkenazi Jewish families.	19266496	2009
FKTN	fukutin	C1969024	CARDIOMYOPATHY, DILATED, 1X		611615,607440			GeneticVariation	Fukutin gene mutations cause dilated cardiomyopathy with minimal muscle weakness.	17036286	2007
FKTN	fukutin	C1969024	CARDIOMYOPATHY, DILATED, 1X		611615,607440			Biomarker
FKTN	fukutin	C2751052	MUSCULAR DYSTROPHY-DYSTROGLYCANOPATHY (CONGENITAL WITHOUT MENTAL RETARDATION), TYPE B, 4		613152,607440			GeneticVariation	Fukutin gene mutations in steroid-responsive limb girdle muscular dystrophy.	17044012	2007
FKTN	fukutin	C2751052	MUSCULAR DYSTROPHY-DYSTROGLYCANOPATHY (CONGENITAL WITHOUT MENTAL RETARDATION), TYPE B, 4		613152,607440			Biomarker
FKTN	fukutin	C2751052	MUSCULAR DYSTROPHY-DYSTROGLYCANOPATHY (CONGENITAL WITHOUT MENTAL RETARDATION), TYPE B, 4		613152,607440			GeneticVariation	Four Caucasian patients with mutations in the fukutin gene and variable clinical phenotype.	19179078	2008
FKTN	fukutin	C2751052	MUSCULAR DYSTROPHY-DYSTROGLYCANOPATHY (CONGENITAL WITHOUT MENTAL RETARDATION), TYPE B, 4		613152,607440			GeneticVariation	Congenital muscular dystrophies with defective glycosylation of dystroglycan: a population study.	19299310	2009
FKTN	fukutin	C0007193	Cardiomyopathy, Dilated	Abnormality of the cardiovascular system		Cardiovascular Diseases		Biomarker	Mutational analysis of <span class= gene id= 19015585-0-23-30 >fukutin</span> gene in <span class= disease id= 19015585-0-39-61 >dilated cardiomyopathy</span> and hypertrophic cardiomyopathy.	19015585	2009
FKTN	fukutin	C0007193	Cardiomyopathy, Dilated	Abnormality of the cardiovascular system		Cardiovascular Diseases		GeneticVariation	Mutational analysis of <span class=gene id=19015585-0-23-30>fukutin</span> gene in <span class=disease id=19015585-0-39-61>dilated cardiomyopathy</span> and hypertrophic cardiomyopathy.	19015585	2009
FKTN	fukutin	C0007193	Cardiomyopathy, Dilated	Abnormality of the cardiovascular system		Cardiovascular Diseases		GeneticVariation	<span class= gene id= 17036286-0-0-7 >Fukutin</span> gene mutations cause <span class= disease id= 17036286-0-29-51 >dilated cardiomyopathy</span> with minimal muscle weakness.	17036286	2007
FKTN	fukutin	C0007193	Cardiomyopathy, Dilated	Abnormality of the cardiovascular system		Cardiovascular Diseases		Biomarker
FKTN	fukutin	C0025362	Mental Retardation	Abnormality of the nervous system				Biomarker
FKTN	fukutin	C0025362	Mental Retardation	Abnormality of the nervous system				Biomarker	The <span class= gene id= 17036286-1-4-11 >fukutin</span> gene (FKTN) is the causative gene for Fukuyama-type congenital muscular dystrophy, characterized by rather homogeneous clinical features of severe muscle wasting and hypotonia from early infancy with <span class= disease id= 17036286-1-212-230 >mental retardation</span>.	17036286	2007
FKTN	fukutin	C0025362	Mental Retardation	Abnormality of the nervous system				GeneticVariation	The true biological function of <span class= gene id= 15893581-6-32-39 >fukutin</span>, the gene responsible for Fukuyama-type congenital muscular dystrophy and <span class= disease id= 15893581-6-114-132 >mental retardation</span>, is at present not known.	15893581	2004
FKTN	fukutin	C0025362	Mental Retardation	Abnormality of the nervous system				GeneticVariation	The patients showed hyper-CKemia with mild or <span class= negexp >no muscle weakness and without</span> <span class= disease id= 19015585-4-77-95 >mental retardation</span>, suggesting that the clinical spectrum of <span class= gene id= 19015585-4-138-142 >FKTN</span> mutations are wider than previously thought.	19015585	2009
FKTN	fukutin	C0025362	Mental Retardation	Abnormality of the nervous system				GeneticVariation	In the group of congenital myopathic dystrophies associated with <span class= disease id= 11562568-13-65-83 >mental retardation</span> and structural brain abnormalities, two main entities are genetically characterized: (1) Fukuyama congenital myopathic dystrophy, affecting the Japanese population, is due to <span class= gene id= 11562568-13-259-266 >fukutin</span> gene mutations, and (2) the mus…	11562568	2001
FKTN	fukutin	C0025362	Mental Retardation	Abnormality of the nervous system				GeneticVariation	The case confirms FKTN mutations as a cause of <span class= gene id= 23746544-8-47-53 >LGMD2M</span> without <span class= disease id= 23746544-8-62-80 >mental retardation</span> and expands the phenotypic spectrum for <span class= gene id= 23746544-8-121-127 >LGMD2M</span> to include cardiomyopathy and rigid spine syndrome in the mildest affected non-Japanese patient reported so far.	23746544	2013
FKTN	fukutin	C0025362	Mental Retardation	Abnormality of the nervous system				GeneticVariation	Further evidence of <span class= gene id= 19342235-0-20-27 >Fukutin</span> mutations as a cause of childhood onset limb-girdle muscular dystrophy without <span class= disease id= 19342235-0-107-125 >mental retardation</span>.	19342235	2009
FKTN	fukutin	C0025362	Mental Retardation	Abnormality of the nervous system				GeneticVariation	We describe four new patients with <span class= gene id= 20961758-4-35-39 >FKTN</span> mutations and phenotypes ranging from: severe WWS in a Greek-Croatian patient, to congenital muscular dystrophy and cobblestone lissencephaly resembling MEB-FCMD in two Turkish patients, and limb-girdle muscular dystrophy and <span class= negexp >no</span> <span class= disease id= 20961758-4-269-287 >mental ret…	20961758	2010
FKTN	fukutin	C3714756	Intellectual Disability	Abnormality of the nervous system		Behavior and Behavior Mechanisms ; Mental Disorders ; Nervous System Diseases ; Pathological Conditions, Signs and Symptoms		GeneticVariation	The true biological function of <span class= gene id= 15893581-6-32-39 >fukutin</span>, the gene responsible for Fukuyama-type congenital muscular dystrophy and <span class= disease id= 15893581-6-114-132 >mental retardation</span>, is at present not known.	15893581	2004
FKTN	fukutin	C3714756	Intellectual Disability	Abnormality of the nervous system		Behavior and Behavior Mechanisms ; Mental Disorders ; Nervous System Diseases ; Pathological Conditions, Signs and Symptoms		Biomarker
FKTN	fukutin	C3714756	Intellectual Disability	Abnormality of the nervous system		Behavior and Behavior Mechanisms ; Mental Disorders ; Nervous System Diseases ; Pathological Conditions, Signs and Symptoms		GeneticVariation	The patients showed hyper-CKemia with mild or <span class= negexp >no muscle weakness and without</span> <span class= disease id= 19015585-4-77-95 >mental retardation</span>, suggesting that the clinical spectrum of <span class= gene id= 19015585-4-138-142 >FKTN</span> mutations are wider than previously thought.	19015585	2009
FKTN	fukutin	C3714756	Intellectual Disability	Abnormality of the nervous system		Behavior and Behavior Mechanisms ; Mental Disorders ; Nervous System Diseases ; Pathological Conditions, Signs and Symptoms		GeneticVariation	In the group of congenital myopathic dystrophies associated with <span class= disease id= 11562568-13-65-83 >mental retardation</span> and structural brain abnormalities, two main entities are genetically characterized: (1) Fukuyama congenital myopathic dystrophy, affecting the Japanese population, is due to <span class= gene id= 11562568-13-259-266 >fukutin</span> gene mutations, and (2) the mus…	11562568	2001
FKTN	fukutin	C3714756	Intellectual Disability	Abnormality of the nervous system		Behavior and Behavior Mechanisms ; Mental Disorders ; Nervous System Diseases ; Pathological Conditions, Signs and Symptoms		GeneticVariation	The case confirms FKTN mutations as a cause of <span class= gene id= 23746544-8-47-53 >LGMD2M</span> without <span class= disease id= 23746544-8-62-80 >mental retardation</span> and expands the phenotypic spectrum for <span class= gene id= 23746544-8-121-127 >LGMD2M</span> to include cardiomyopathy and rigid spine syndrome in the mildest affected non-Japanese patient reported so far.	23746544	2013
FKTN	fukutin	C3714756	Intellectual Disability	Abnormality of the nervous system		Behavior and Behavior Mechanisms ; Mental Disorders ; Nervous System Diseases ; Pathological Conditions, Signs and Symptoms		GeneticVariation	We describe four new patients with <span class= gene id= 20961758-4-35-39 >FKTN</span> mutations and phenotypes ranging from: severe WWS in a Greek-Croatian patient, to congenital muscular dystrophy and cobblestone lissencephaly resembling MEB-FCMD in two Turkish patients, and limb-girdle muscular dystrophy and <span class= negexp >no</span> <span class= disease id= 20961758-4-269-287 >mental ret…	20961758	2010
FKTN	fukutin	C3714756	Intellectual Disability	Abnormality of the nervous system		Behavior and Behavior Mechanisms ; Mental Disorders ; Nervous System Diseases ; Pathological Conditions, Signs and Symptoms		Biomarker	The <span class= gene id= 17036286-1-4-11 >fukutin</span> gene (FKTN) is the causative gene for Fukuyama-type congenital muscular dystrophy, characterized by rather homogeneous clinical features of severe muscle wasting and hypotonia from early infancy with <span class= disease id= 17036286-1-212-230 >mental retardation</span>.	17036286	2007
FKTN	fukutin	C3714756	Intellectual Disability	Abnormality of the nervous system		Behavior and Behavior Mechanisms ; Mental Disorders ; Nervous System Diseases ; Pathological Conditions, Signs and Symptoms		GeneticVariation	Further evidence of <span class= gene id= 19342235-0-20-27 >Fukutin</span> mutations as a cause of childhood onset limb-girdle muscular dystrophy without <span class= disease id= 19342235-0-107-125 >mental retardation</span>.	19342235	2009
FKTN	fukutin	C0266464	Polymicrogyria	Abnormality of the nervous system		Congenital, Hereditary, and Neonatal Diseases and Abnormalities ; Nervous System Diseases		Biomarker
FKTN	fukutin	C0266464	Polymicrogyria	Abnormality of the nervous system		Congenital, Hereditary, and Neonatal Diseases and Abnormalities ; Nervous System Diseases		Biomarker	Fukuyama-type congenital muscular dystrophy (FCMD) results from a mutation in a gene on chromosome 9q31, <span class= gene id= 10852541-1-105-112 >fukutin</span>, and is characterized pathologically by <span class= disease id= 10852541-1-153-167 >micropolygyria</span> of the cerebral and cerebellar cortices.	10852541	2000
FKTN	fukutin	C0266464	Polymicrogyria	Abnormality of the nervous system		Congenital, Hereditary, and Neonatal Diseases and Abnormalities ; Nervous System Diseases		GeneticVariation	Fukuyama congenital muscular dystrophy is due to mutations of the <span class= gene id= 11579436-14-66-73 >fukutin</span> gene and is accompanied by <span class= disease id= 11579436-14-101-115 >polymicrogyria</span>.	11579436	2001
FKTN	fukutin	C0266464	Polymicrogyria	Abnormality of the nervous system		Congenital, Hereditary, and Neonatal Diseases and Abnormalities ; Nervous System Diseases		Biomarker	Finally, in Fukuyama congenital muscular dystrophy, the deficient <span class= gene id= 10711985-12-66-73 >fukutin</span> gene product may also be linked to the basal lamina, permitting overmigration of neuronal cells which lead to <span class= disease id= 10711985-12-184-198 >micropolygyria</span> in the brain, and at the same time cause basal lamina defects in the extracellular matrix of skelet…	10711985	2000
FKTN	fukutin	C0457133	Muscle eye brain disease			Congenital, Hereditary, and Neonatal Diseases and Abnormalities ; Eye Diseases ; Nervous System Diseases		Biomarker	A gene responsible for FCMD is <span class= gene id= 15614444-3-31-38 >fukutin</span> and that for <span class= disease id= 15614444-3-52-55 >MEB</span> is protein O-linked mannose beta1,2-N-acetylglucosaminyltransferase (POMGnT1).	15614444	2004
FKTN	fukutin	C0457133	Muscle eye brain disease			Congenital, Hereditary, and Neonatal Diseases and Abnormalities ; Eye Diseases ; Nervous System Diseases		Biomarker	CMDs associated with brain malformations such as <span class= disease id= 12849864-6-49-52 >MEB</span>, WWS and <span class= gene id= 12849864-6-62-66 >FCMD</span> are heterogenous in clinical presentation and on radiologic examination, suggesting that POMGnT1 assays of muscle biopsies should be used as a screening procedure for <span class= disease id= 12849864-6-234-237 >MEB</span> in all CMD p…	12849864	2004
FKTN	fukutin	C0457133	Muscle eye brain disease			Congenital, Hereditary, and Neonatal Diseases and Abnormalities ; Eye Diseases ; Nervous System Diseases		GeneticVariation	We describe four new patients with <span class= gene id= 20961758-4-35-39 >FKTN</span> mutations and phenotypes ranging from: severe WWS in a Greek-Croatian patient, to congenital muscular dystrophy and cobblestone lissencephaly resembling <span class= disease id= 20961758-4-193-196 >MEB</span>-FCMD in two Turkish patients, and limb-girdle muscular dystrophy and no mental retardation in a German …	20961758	2010
FKTN	fukutin	C0457133	Muscle eye brain disease			Congenital, Hereditary, and Neonatal Diseases and Abnormalities ; Eye Diseases ; Nervous System Diseases		GermlineCausalMutation
FKTN	fukutin	C0699743	Congenital muscular dystrophy (disorder)	Abnormality of the musculature				Biomarker	Five of these genes (POMT1; POMGnT1; FXRP; <span class= gene id= 15605948-2-43-50 >Fukutin</span>; LARGE) encode for proteins involved in the glycosylation of alpha-dystroglycan and, indeed, abnormal glycosylation of this molecule is a common finding in all the respective conditions (Walker Warburg syndrome; Muscle-Eye-Brain disease; congenital muscular dystrophy type 1C and Limb girdle muscular …	15605948	2005
FKTN	fukutin	C0699743	Congenital muscular dystrophy (disorder)	Abnormality of the musculature				Biomarker
FKTN	fukutin	C0699743	Congenital muscular dystrophy (disorder)	Abnormality of the musculature				GeneticVariation	<span class= gene id= 20961758-0-0-7 >Fukutin</span> mutations in non-Japanese patients with <span class= disease id= 20961758-0-48-77 >congenital muscular dystrophy</span>: less severe mutations predominate in patients with a non-Walker-Warburg phenotype.	20961758	2010
FKTN	fukutin	C0699743	Congenital muscular dystrophy (disorder)	Abnormality of the musculature				GeneticVariation	Fukuyama CMD, muscle-eye-brain disease and Walker-Warburg syndrome, each associated with eye abnormalities and neuronal migration defects, result from mutations in <span class= gene id= 12966029-4-164-171 >fukutin</span>, POMGnT1 and POMT1, respectively, while mutations in the fukutin-related protein (FKRP) gene cause <span class= disease id= 12966029-4-271-300 >congenital muscular dystrophy</spa…	12966029	2004
FKTN	fukutin	C0036572	Seizures	Abnormality of the nervous system		Nervous System Diseases ; Pathological Conditions, Signs and Symptoms		Biomarker
FKTN	fukutin	C0036572	Seizures	Abnormality of the nervous system		Nervous System Diseases ; Pathological Conditions, Signs and Symptoms		GeneticVariation	It was concluded mutational analysis of the <span class= gene id= 17597323-11-44-48 >FCMD</span> gene could predict <span class= disease id= 17597323-11-68-75 >seizure</span> prognosis.	17597323	2007
FKTN	fukutin	C0151786	Muscle Weakness	Abnormality of the musculature		Musculoskeletal Diseases ; Nervous System Diseases ; Pathological Conditions, Signs and Symptoms		GeneticVariation	<span class= gene id= 17036286-0-0-7 >Fukutin</span> gene mutations cause dilated cardiomyopathy with minimal <span class= disease id= 17036286-0-65-80 >muscle weakness</span>.	17036286	2007
FKTN	fukutin	C0151786	Muscle Weakness	Abnormality of the musculature		Musculoskeletal Diseases ; Nervous System Diseases ; Pathological Conditions, Signs and Symptoms		Biomarker
FKTN	fukutin	C0234958	muscle degeneration	Abnormality of the musculature				AlteredExpression	In addition to hypoglycosylated &alpha;-dystroglycan, knockdown of <span class= gene id= 21317159-5-61-68 >Fukutin</span> or FKRP leads to a notochord defect and a perturbation of laminin expression before <span class= disease id= 21317159-5-153-172 >muscle degeneration</span>.	21317159	2011
FKTN	fukutin	C0234958	muscle degeneration	Abnormality of the musculature				Biomarker
FKTN	fukutin	C0431376	Cobblestone Lissencephaly	Abnormality of the nervous system		Congenital, Hereditary, and Neonatal Diseases and Abnormalities ; Nervous System Diseases		GeneticVariation	We describe four new patients with <span class= gene id= 20961758-4-35-39 >FKTN</span> mutations and phenotypes ranging from: severe WWS in a Greek-Croatian patient, to congenital muscular dystrophy and <span class= disease id= 20961758-4-156-181 >cobblestone lissencephaly</span> resembling MEB-FCMD in two Turkish patients, and limb-girdle muscular dystrophy and no mental retardation in a German …	20961758	2010
FKTN	fukutin	C0431376	Cobblestone Lissencephaly	Abnormality of the nervous system		Congenital, Hereditary, and Neonatal Diseases and Abnormalities ; Nervous System Diseases		Biomarker
FKTN	fukutin	C0003466	Anus, Imperforate	Abnormality of the digestive system	207500,301800	Congenital, Hereditary, and Neonatal Diseases and Abnormalities ; Digestive System Diseases		Biomarker
FKTN	fukutin	C0008924	Cleft Lip	Abnormality of head or neck		Congenital, Hereditary, and Neonatal Diseases and Abnormalities ; Stomatognathic Diseases		Biomarker
FKTN	fukutin	C0008925	Cleft Palate	Abnormality of head or neck		Congenital, Hereditary, and Neonatal Diseases and Abnormalities ; Musculoskeletal Diseases ; Stomatognathic Diseases		Biomarker
FKTN	fukutin	C0009363	Congenital ocular coloboma (disorder)	Abnormality of head or neck	120200,606522	Congenital, Hereditary, and Neonatal Diseases and Abnormalities ; Eye Diseases		Biomarker
FKTN	fukutin	C0009917	Contracture	Abnormality of connective tissue; Abnormality of the musculature; Abnormality of the skeletal system		Musculoskeletal Diseases		Biomarker
FKTN	fukutin	C0009918	Contracture of joint	Abnormality of connective tissue; Abnormality of the musculature; Abnormality of the skeletal system				Biomarker
FKTN	fukutin	C0010038	Corneal Opacity	Abnormality of the eye		Eye Diseases		Biomarker
FKTN	fukutin	C0010964	Dandy-Walker Syndrome	Abnormality of head or neck; Abnormality of the nervous system; Abnormality of the skeletal system	220200	Congenital, Hereditary, and Neonatal Diseases and Abnormalities ; Nervous System Diseases		Biomarker
FKTN	fukutin	C0014065	Congenital cerebral hernia	Abnormality of head or neck; Abnormality of the nervous system; Abnormality of the skeletal system		Congenital, Hereditary, and Neonatal Diseases and Abnormalities ; Nervous System Diseases ; Pathological Conditions, Signs and Symptoms		Biomarker
FKTN	fukutin	C0014067	Occipital Encephalocele	Abnormality of head or neck; Abnormality of the nervous system; Abnormality of the skeletal system		Congenital, Hereditary, and Neonatal Diseases and Abnormalities ; Nervous System Diseases ; Pathological Conditions, Signs and Symptoms		Biomarker
FKTN	fukutin	C0014544	Epilepsy	Abnormality of the nervous system		Nervous System Diseases		Biomarker
FKTN	fukutin	C0017601	Glaucoma	Abnormality of the eye		Eye Diseases		Biomarker
FKTN	fukutin	C0018817	Atrial Septal Defects	Abnormality of the cardiovascular system		Cardiovascular Diseases ; Congenital, Hereditary, and Neonatal Diseases and Abnormalities		Biomarker
FKTN	fukutin	C0020255	Hydrocephalus	Abnormality of the nervous system		Nervous System Diseases		Biomarker
FKTN	fukutin	C0020302	Hydrophthalmos	Abnormality of the eye	231300	Congenital, Hereditary, and Neonatal Diseases and Abnormalities ; Eye Diseases		Biomarker
FKTN	fukutin	C0020490	Hyperopia	Abnormality of the eye		Eye Diseases		Biomarker
FKTN	fukutin	C0020796	Profound Mental Retardation	Abnormality of the nervous system		Behavior and Behavior Mechanisms ; Mental Disorders ; Nervous System Diseases ; Pathological Conditions, Signs and Symptoms		Biomarker
FKTN	fukutin	C0023012	Language Delay	Abnormality of the nervous system		Nervous System Diseases ; Pathological Conditions, Signs and Symptoms		Biomarker
FKTN	fukutin	C0024003	Lordosis	Abnormality of the skeletal system		Musculoskeletal Diseases		Biomarker
FKTN	fukutin	C0026010	Microphthalmos	Abnormality of head or neck; Abnormality of the eye		Congenital, Hereditary, and Neonatal Diseases and Abnormalities ; Eye Diseases		Biomarker
FKTN	fukutin	C0026826	Muscle Hypertonia	Abnormality of the musculature; Abnormality of the nervous system		Nervous System Diseases ; Pathological Conditions, Signs and Symptoms		Biomarker
FKTN	fukutin	C0026827	Muscle hypotonia	Abnormality of the musculature		Nervous System Diseases ; Pathological Conditions, Signs and Symptoms		Biomarker
FKTN	fukutin	C0026848	Myopathy	Abnormality of the musculature		Musculoskeletal Diseases ; Nervous System Diseases		Biomarker
FKTN	fukutin	C0027092	Myopia	Abnormality of the eye		Eye Diseases		Biomarker
FKTN	fukutin	C0029124	Optic Atrophy	Abnormality of the eye		Eye Diseases ; Nervous System Diseases		Biomarker
FKTN	fukutin	C0035229	Respiratory Insufficiency	Abnormality of the respiratory system		Respiratory Tract Diseases		Biomarker
FKTN	fukutin	C0035304	Retinal Degeneration	Abnormality of the eye		Eye Diseases		Biomarker
FKTN	fukutin	C0035305	Retinal Detachment	Abnormality of the eye	180050	Eye Diseases		Biomarker
FKTN	fukutin	C0035313	Retinal Dysplasia	Abnormality of the eye		Congenital, Hereditary, and Neonatal Diseases and Abnormalities ; Eye Diseases		Biomarker
FKTN	fukutin	C0036857	Severe mental retardation (I.Q. 20-34)	Abnormality of the nervous system				Biomarker
FKTN	fukutin	C0037822	Speech Disorders	Abnormality of the nervous system		Nervous System Diseases ; Pathological Conditions, Signs and Symptoms		Biomarker
FKTN	fukutin	C0037932	Curvature of spine	Abnormality of the skeletal system		Musculoskeletal Diseases		Biomarker
FKTN	fukutin	C0038379	Strabismus	Abnormality of the eye		Eye Diseases ; Nervous System Diseases		Biomarker
FKTN	fukutin	C0042798	Low Vision	Abnormality of the eye		Eye Diseases ; Nervous System Diseases ; Pathological Conditions, Signs and Symptoms		Biomarker
FKTN	fukutin	C0086543	Cataract	Abnormality of the eye		Eye Diseases		Biomarker
FKTN	fukutin	C0151576	Elevated creatine kinase	Abnormality of metabolism/homeostasis				Biomarker
FKTN	fukutin	C0151611	Electroencephalogram abnormal	Abnormality of the nervous system				Biomarker
FKTN	fukutin	C0151654	Myocardial fibrosis	Abnormality of the cardiovascular system				Biomarker
FKTN	fukutin	C0152423	Congenital small ears	Abnormality of the ear		Congenital, Hereditary, and Neonatal Diseases and Abnormalities ; Otorhinolaryngologic Diseases		Biomarker
FKTN	fukutin	C0175754	Agenesis of corpus callosum	Abnormality of the nervous system	217990	Congenital, Hereditary, and Neonatal Diseases and Abnormalities ; Nervous System Diseases ; Pathological Conditions, Signs and Symptoms		Biomarker
FKTN	fukutin	C0221356	Brachycephaly	Abnormality of head or neck; Abnormality of the skeletal system		Congenital, Hereditary, and Neonatal Diseases and Abnormalities ; Musculoskeletal Diseases		Biomarker
FKTN	fukutin	C0221629	Proximal muscle weakness	Abnormality of the musculature				Biomarker
FKTN	fukutin	C0233715	Speech impairment	Abnormality of the nervous system				Biomarker
FKTN	fukutin	C0234146	Absent reflex	Abnormality of the nervous system		Nervous System Diseases ; Pathological Conditions, Signs and Symptoms		Biomarker
FKTN	fukutin	C0234182	Gowers sign	Abnormality of the musculature				Biomarker
FKTN	fukutin	C0234860	Weak cry	Abnormality of the voice				Biomarker
FKTN	fukutin	C0241005	Creatine phosphokinase serum increased	Abnormality of metabolism/homeostasis	601253,123320			Biomarker
FKTN	fukutin	C0241210	Speech Delay	Abnormality of the nervous system		Nervous System Diseases ; Pathological Conditions, Signs and Symptoms		Biomarker
FKTN	fukutin	C0241772	Reflex, Deep Tendon, Absent	Abnormality of the nervous system		Nervous System Diseases ; Pathological Conditions, Signs and Symptoms		Biomarker
FKTN	fukutin	C0265529	Plagiocephaly	Abnormality of head or neck; Abnormality of the skeletal system		Congenital, Hereditary, and Neonatal Diseases and Abnormalities ; Musculoskeletal Diseases		Biomarker
FKTN	fukutin	C0266456	Meningoencephalocele	Abnormality of head or neck; Abnormality of the nervous system; Abnormality of the skeletal system				Biomarker
FKTN	fukutin	C0266470	Cerebellar Hypoplasia	Abnormality of the nervous system	213000			Biomarker
FKTN	fukutin	C0266483	Pachygyria	Abnormality of the nervous system		Congenital, Hereditary, and Neonatal Diseases and Abnormalities ; Nervous System Diseases		Biomarker
FKTN	fukutin	C0270948	Neurogenic Muscular Atrophy	Abnormality of the musculature		Nervous System Diseases ; Pathological Conditions, Signs and Symptoms		Biomarker
FKTN	fukutin	C0271215	Blindness, Legal	Abnormality of the eye		Eye Diseases ; Nervous System Diseases ; Pathological Conditions, Signs and Symptoms		Biomarker
FKTN	fukutin	C0278124	Absent tendon reflex	Abnormality of the nervous system				Biomarker
FKTN	fukutin	C0332878	Congenital joint contractures	Abnormality of connective tissue; Abnormality of the musculature; Abnormality of the skeletal system				Biomarker
FKTN	fukutin	C0333068	Flexion contracture	Abnormality of connective tissue; Abnormality of the musculature; Abnormality of the skeletal system				Biomarker
FKTN	fukutin	C0338502	Hypoplasia of the optic nerve	Abnormality of the eye; Abnormality of the nervous system				Biomarker
FKTN	fukutin	C0338656	Impaired cognition	Abnormality of the nervous system		Mental Disorders		Biomarker
FKTN	fukutin	C0344482	Hypoplasia of corpus callosum	Abnormality of the nervous system				Biomarker
FKTN	fukutin	C0344530	Congenital keratoglobus	Abnormality of the eye	309300,249300			Biomarker
FKTN	fukutin	C0344559	Irido-corneo-trabecular dysgenesis (disorder)	Abnormality of the eye	601090,604229			Biomarker
FKTN	fukutin	C0409348	Flexion contracture of proximal interphalangeal joint	Abnormality of connective tissue; Abnormality of limbs; Abnormality of the musculature; Abnormality of the skeletal system				Biomarker
FKTN	fukutin	C0423221	Globe of eye large	Abnormality of head or neck; Abnormality of the eye				Biomarker
FKTN	fukutin	C0423903	Low intelligence	Abnormality of the nervous system				Biomarker
FKTN	fukutin	C0424448	Mask-like facies	Abnormality of head or neck				Biomarker
FKTN	fukutin	C0424688	Small head	Abnormality of head or neck; Abnormality of the nervous system; Abnormality of the skeletal system				Biomarker
FKTN	fukutin	C0454644	Delayed speech and language development	Abnormality of the nervous system				Biomarker
FKTN	fukutin	C0456909	Blind Vision	Abnormality of the eye		Eye Diseases ; Nervous System Diseases ; Pathological Conditions, Signs and Symptoms		Biomarker
FKTN	fukutin	C0476403	Electromyogram abnormal	Abnormality of the musculature				Biomarker
FKTN	fukutin	C0521694	Atrophic retina	Abnormality of the eye				Biomarker
FKTN	fukutin	C0521719	Clouding of corneal stroma	Abnormality of the eye				Biomarker
FKTN	fukutin	C0541794	Skeletal muscle atrophy	Abnormality of the musculature				Biomarker
FKTN	fukutin	C0557874	Global developmental delay	Abnormality of the nervous system				Biomarker
FKTN	fukutin	C0575071	Gowers sign present	Abnormality of the musculature				Biomarker
FKTN	fukutin	C0575081	Gait abnormality	Abnormality of the nervous system				Biomarker
FKTN	fukutin	C0683322	Mental impairment	Abnormality of the nervous system				Biomarker
FKTN	fukutin	C0694563	Excessive daytime somnolence	Abnormality of the nervous system				Biomarker
FKTN	fukutin	C0700078	Decreased tendon reflex	Abnormality of the nervous system				Biomarker
FKTN	fukutin	C0700208	Acquired scoliosis	Abnormality of the skeletal system				Biomarker
FKTN	fukutin	C0917816	Mental deficiency	Abnormality of the nervous system		Behavior and Behavior Mechanisms ; Mental Disorders ; Nervous System Diseases ; Pathological Conditions, Signs and Symptoms		Biomarker
FKTN	fukutin	C1167712	Corneal diameter increased	Abnormality of the eye				Biomarker
FKTN	fukutin	C1398325	Absent auditory canals	Abnormality of the ear				Biomarker
FKTN	fukutin	C1450010	Plagiocephaly, Nonsynostotic	Abnormality of head or neck; Abnormality of the skeletal system		Congenital, Hereditary, and Neonatal Diseases and Abnormalities ; Musculoskeletal Diseases		Biomarker
FKTN	fukutin	C1510497	Lens Opacities	Abnormality of the eye		Eye Diseases		Biomarker
FKTN	fukutin	C1619700	RENAL ADYSPLASIA	Abnormality of the genitourinary system	191830			Biomarker
FKTN	fukutin	C1837514	Phenotypic variability					Biomarker
FKTN	fukutin	C1838869	Proximal neurogenic muscle weakness	Abnormality of the musculature				Biomarker
FKTN	fukutin	C1839039	Highly variable clinical phenotype					Biomarker
FKTN	fukutin	C1839630	Hypotonia, severe	Abnormality of the musculature				Biomarker
FKTN	fukutin	C1840305	Absent external auditory canals	Abnormality of the ear				Biomarker
FKTN	fukutin	C1842688	Hypoplasia of the brainstem	Abnormality of the nervous system				Biomarker
FKTN	fukutin	C1843057	Calf muscle hypertrophy	Abnormality of limbs; Abnormality of the musculature				Biomarker
FKTN	fukutin	C1843367	Poor school performance	Abnormality of the nervous system				Biomarker
FKTN	fukutin	C1843479	Neurogenic muscle atrophy, especially in the lower limbs	Abnormality of the musculature				Biomarker
FKTN	fukutin	C1847759	MUSCULAR DYSTROPHY, CONGENITAL, 1C		606612			GermlineCausalMutation
FKTN	fukutin	C1847762	Cerebellar cyst	Abnormality of the nervous system				Biomarker
FKTN	fukutin	C1848924	Infantile onset					Biomarker
FKTN	fukutin	C1850530	Flexion contractures of joints	Abnormality of connective tissue; Abnormality of the musculature; Abnormality of the skeletal system				Biomarker
FKTN	fukutin	C1850667	Highly variable phenotype and severity					Biomarker
FKTN	fukutin	C1850871	Pyramidal tract hypoplasia	Abnormality of the nervous system				Biomarker
FKTN	fukutin	C1852534	Hypoplastic male genitalia	Abnormality of the genitourinary system				Biomarker
FKTN	fukutin	C1854301	Motor delay	Abnormality of the nervous system				Biomarker
FKTN	fukutin	C1857079	Atretic auditory canal	Abnormality of the ear				Biomarker
FKTN	fukutin	C1857353	Posterior fossa cyst	Abnormality of head or neck; Abnormality of the nervous system; Abnormality of the skeletal system				Biomarker
FKTN	fukutin	C1858025	Spinal rigidity	Abnormality of the skeletal system				Biomarker
FKTN	fukutin	C1861403	Variable expressivity					Biomarker
FKTN	fukutin	C1864711	Muscle biopsy shows dystrophic changes	Abnormality of the musculature				Biomarker
FKTN	fukutin	C1864897	Cognitive delay	Abnormality of the nervous system				Biomarker
FKTN	fukutin	C1864985	Progressive disorder					Biomarker
FKTN	fukutin	C1866190	Atresia of the external auditory canal	Abnormality of the ear				Biomarker
FKTN	fukutin	C1866210	Highly variable phenotype, even within families					Biomarker
FKTN	fukutin	C1866862	Highly variable severity					Biomarker
FKTN	fukutin	C1956257	Pulmonary Stenosis	Abnormality of the cardiovascular system	265500	Cardiovascular Diseases		Biomarker
FKTN	fukutin	C2051831	Pectus excavatum	Abnormality of the skeletal system				Biomarker
FKTN	fukutin	C2265792	Skeletal muscle hypertrophy	Abnormality of the musculature				Biomarker
FKTN	fukutin	C2981150	Uranostaphyloschisis	Abnormality of head or neck				Biomarker
FKTN	fukutin	C3161330	Profound intellectual disabilities	Abnormality of the nervous system				Biomarker
FKTN	fukutin	C3278322	Cerebellar dysplasia	Abnormality of the nervous system				Biomarker
FKTN	fukutin	C3278923	Dilated ventricles (finding)	Abnormality of the nervous system				Biomarker
FKTN	fukutin	C3536714	Renal dysplasia	Abnormality of the genitourinary system				Biomarker
FKTN	fukutin	C3536741	Discordant ventriculoarterial connection	Abnormality of the cardiovascular system				Biomarker
FKTN	fukutin	C3665347	Visual Impairment	Abnormality of the eye		Eye Diseases ; Nervous System Diseases ; Pathological Conditions, Signs and Symptoms		Biomarker
FKTN	fukutin	C3715165	LEFT VENTRICULAR NONCOMPACTION 10		615396,600958			GermlineCausalMutation
FKTN	fukutin	C3809288	LEFT VENTRICULAR NONCOMPACTION 8		615373			GermlineCausalMutation
FKTN	fukutin	C4015098	Hypoglycosylation of alpha-dystroglycan	Abnormality of the musculature				Biomarker
FKTN	fukutin	C4020855	Respiratory function loss	Abnormality of the respiratory system				Biomarker
FKTN	fukutin	C4020874	No development of motor milestones	Abnormality of the nervous system				Biomarker
FKTN	fukutin	C4020875	Mental and motor retardation	Abnormality of the nervous system				Biomarker
FKTN	fukutin	C4020876	Dull intelligence	Abnormality of the nervous system				Biomarker
FKTN	fukutin	C4020899	Autosomal recessive predisposition					Biomarker
FKTN	fukutin	C4021776	Abnormality of the voice	Abnormality of the voice				Biomarker
FKTN	fukutin	C4024970	Thick cerebral cortex	Abnormality of the nervous system				Biomarker
FKTN	fukutin	C4072823	Broad cranium shape	Abnormality of head or neck; Abnormality of the skeletal system				Biomarker
FKTN	fukutin	C4072824	Wide skull shape	Abnormality of head or neck; Abnormality of the skeletal system				Biomarker
FKTN	fukutin	C4072830	Asymmetry of the posterior cranium	Abnormality of head or neck; Abnormality of the skeletal system				Biomarker
FKTN	fukutin	C4280597	Rhomboid shaped head	Abnormality of head or neck; Abnormality of the skeletal system				Biomarker
FKTN	fukutin	C4280598	Flattening of head	Abnormality of head or neck; Abnormality of the skeletal system				Biomarker
FKTN	fukutin	C4280625	Decreased size of eyeball	Abnormality of head or neck; Abnormality of the eye				Biomarker
FKTN	fukutin	C4280807	Flattening of cranial vault	Abnormality of head or neck; Abnormality of the skeletal system				Biomarker
FKTN	fukutin	C4280808	Abnormally small eyeball	Abnormality of head or neck; Abnormality of the eye				Biomarker
FKTN	fukutin	C0686353	Muscular Dystrophies, Limb-Girdle	Abnormality of limbs; Abnormality of the musculature		Congenital, Hereditary, and Neonatal Diseases and Abnormalities ; Musculoskeletal Diseases ; Nervous System Diseases		GeneticVariation	We describe four new patients with <span class= gene id= 20961758-4-35-39 >FKTN</span> mutations and phenotypes ranging from: severe WWS in a Greek-Croatian patient, to congenital muscular dystrophy and cobblestone lissencephaly resembling MEB-FCMD in two Turkish patients, and <span class= disease id= 20961758-4-231-261 >limb-girdle muscular dystrophy</span> and no mental retardation in a German …	20961758	2010
FKTN	fukutin	C0686353	Muscular Dystrophies, Limb-Girdle	Abnormality of limbs; Abnormality of the musculature		Congenital, Hereditary, and Neonatal Diseases and Abnormalities ; Musculoskeletal Diseases ; Nervous System Diseases		GeneticVariation	Further evidence of <span class= gene id= 19342235-0-20-27 >Fukutin</span> mutations as a cause of childhood onset <span class= disease id= 19342235-0-68-98 >limb-girdle muscular dystrophy</span> without mental retardation.	19342235	2009
FKTN	fukutin	C0686353	Muscular Dystrophies, Limb-Girdle	Abnormality of limbs; Abnormality of the musculature		Congenital, Hereditary, and Neonatal Diseases and Abnormalities ; Musculoskeletal Diseases ; Nervous System Diseases		GeneticVariation	In contrast mutations in <span class=gene id=17878207-11-25-32>fukutin</span> and POMGnT1 were detected in four patients with <span class=disease id=17878207-11-81-85>LGMD</span> and no evidence of brain involvement.	17878207	2007
FKTN	fukutin	C0686353	Muscular Dystrophies, Limb-Girdle	Abnormality of limbs; Abnormality of the musculature		Congenital, Hereditary, and Neonatal Diseases and Abnormalities ; Musculoskeletal Diseases ; Nervous System Diseases		GeneticVariation	A new mutation of the <span class= gene id= 23746544-0-22-29 >fukutin</span> gene causing late-onset <span class= disease id= 23746544-0-54-84 >limb girdle muscular dystrophy</span>.	23746544	2013
FKTN	fukutin	C0686353	Muscular Dystrophies, Limb-Girdle	Abnormality of limbs; Abnormality of the musculature		Congenital, Hereditary, and Neonatal Diseases and Abnormalities ; Musculoskeletal Diseases ; Nervous System Diseases		GeneticVariation	The <span class= disease id= 17339125-4-4-8 >LGMD</span> group is still growing today and consists of 19 autosomal dominant and recessive forms (LGMD1A to LGMD1G and LGMD2A to <span class= gene id= 17339125-4-128-134 >LGMD2M</span>).	17339125	2007
FKTN	fukutin	C0686353	Muscular Dystrophies, Limb-Girdle	Abnormality of limbs; Abnormality of the musculature		Congenital, Hereditary, and Neonatal Diseases and Abnormalities ; Musculoskeletal Diseases ; Nervous System Diseases		GeneticVariation	<span class= gene id= 17044012-0-0-7 >Fukutin</span> gene mutations in steroid-responsive <span class= disease id= 17044012-0-45-75 >limb girdle muscular dystrophy</span>.	17044012	2007
FKTN	fukutin	C0007194	Hypertrophic Cardiomyopathy	Abnormality of the cardiovascular system		Cardiovascular Diseases		GeneticVariation	Mutational analysis of <span class=gene id=19015585-0-23-30>fukutin</span> gene in dilated cardiomyopathy and <span class=disease id=19015585-0-66-93>hypertrophic cardiomyopathy</span>.	19015585	2009
FKTN	fukutin	C0007194	Hypertrophic Cardiomyopathy	Abnormality of the cardiovascular system		Cardiovascular Diseases		Biomarker	Mutational analysis of <span class= gene id= 19015585-0-23-30 >fukutin</span> gene in dilated cardiomyopathy and <span class= disease id= 19015585-0-66-93 >hypertrophic cardiomyopathy</span>.	19015585	2009
FKTN	fukutin	C0013264	Muscular Dystrophy, Duchenne		310200	Congenital, Hereditary, and Neonatal Diseases and Abnormalities ; Musculoskeletal Diseases ; Nervous System Diseases		GeneticVariation	To explain the observation of 3/23 FCMD males with abnormal dystrophin, we propose that dystrophin and the <span class= gene id= 1731332-4-107-111 >FCMD</span> gene product interact and that the earlier onset and greater severity of these patients' phenotype (relative to <span class= disease id= 1731332-4-224-251 >Duchenne muscular dystrophy</span>) are due to their being heterozygous for the FCM…	1731332	1992
FKTN	fukutin	C0024623	Malignant neoplasm of stomach			Digestive System Diseases ; Neoplasms		Biomarker	<span class= gene id= 26223471-0-0-7 >Fukutin</span>, identified by the Escherichia coli ampicillin secretion trap (CAST) method, participates in tumor progression in <span class= disease id= 26223471-0-122-136 >gastric cancer</span>.	26223471	2015
FKTN	fukutin	C0030552	Paresis			Nervous System Diseases ; Pathological Conditions, Signs and Symptoms		GeneticVariation	<span class= gene id= 17036286-0-0-7 >Fukutin</span> gene mutations cause dilated cardiomyopathy with minimal <span class= disease id= 17036286-0-65-80 >muscle weakness</span>.	17036286	2007
FKTN	fukutin	C0085584	Encephalopathies	Abnormality of the nervous system		Nervous System Diseases		GeneticVariation	In the group of congenital myopathic dystrophies associated with mental retardation and structural brain abnormalities, two main entities are genetically characterized: (1) Fukuyama congenital myopathic dystrophy, affecting the Japanese population, is due to <span class= gene id= 11562568-13-259-266 >fukutin</span> gene mutations, and (2) the muscle eye <span class= disease id= 11562568-13-306-32…	11562568	2001
FKTN	fukutin	C0153452	Malignant neoplasm of gallbladder			Digestive System Diseases ; Neoplasms		Biomarker	LOH at 8 loci, that is 3p12, 3p14.2, 5q21, 9p21, 9q, 13q, 17p13, and 18q for tumor suppressor genes (DUTT1, FHIT, APC, p16, <span class= gene id= 24827397-5-124-128 >FCMD</span>, RB1, p53, and DCC genes) that are associated with <span class= disease id= 24827397-5-180-183 >GBC</span> was tested from microdissected preneoplastic lesions using microsatellite markers.	24827397	2015
FKTN	fukutin	C0178874	Tumor Progression					Biomarker	<span class= gene id= 26223471-0-0-7 >Fukutin</span>, identified by the Escherichia coli ampicillin secretion trap (CAST) method, participates in <span class= disease id= 26223471-0-101-118 >tumor progression</span> in gastric cancer.	26223471	2015
FKTN	fukutin	C0221505	Lesion of brain					AlteredExpression	<span class= gene id= 12172906-0-0-7 >Fukutin</span> expression in glial cells and neurons: implication in the <span class= disease id= 12172906-0-66-79 >brain lesions</span> of Fukuyama congenital muscular dystrophy.	12172906	2002
FKTN	fukutin	C0235782	Gallbladder Carcinoma					Biomarker	LOH at 8 loci, that is 3p12, 3p14.2, 5q21, 9p21, 9q, 13q, 17p13, and 18q for tumor suppressor genes (DUTT1, FHIT, APC, p16, <span class= gene id= 24827397-5-124-128 >FCMD</span>, RB1, p53, and DCC genes) that are associated with <span class= disease id= 24827397-5-180-183 >GBC</span> was tested from microdissected preneoplastic lesions using microsatellite markers.	24827397	2015
FKTN	fukutin	C0410180	Eichsfeld type congenital muscular dystrophy		602771			GeneticVariation	The case confirms FKTN mutations as a cause of <span class= gene id= 23746544-8-47-53 >LGMD2M</span> without mental retardation and expands the phenotypic spectrum for <span class= gene id= 23746544-8-121-127 >LGMD2M</span> to include cardiomyopathy and <span class= disease id= 23746544-8-158-178 >rigid spine syndrome</span> in the mildest affected non-Japanese patient reported so far.	23746544	2013
FKTN	fukutin	C0424295	Hyperactive behavior	Abnormality of the nervous system		Nervous System Diseases ; Pathological Conditions, Signs and Symptoms		GeneticVariation	<span class= disease id= 19015585-12-0-5 >Hyper</span>-CKemia might be indicative of <span class= gene id= 19015585-12-36-40 >FKTN</span> mutation in DCM.	19015585	2009
FKTN	fukutin	C0699791	Stomach Carcinoma	Abnormality of the digestive system; Neoplasm	613659			Biomarker	<span class= gene id= 26223471-0-0-7 >Fukutin</span>, identified by the Escherichia coli ampicillin secretion trap (CAST) method, participates in tumor progression in <span class= disease id= 26223471-0-122-136 >gastric cancer</span>.	26223471	2015
FKTN	fukutin	C0878544	Cardiomyopathies	Abnormality of the cardiovascular system		Cardiovascular Diseases		GeneticVariation	The case confirms FKTN mutations as a cause of <span class= gene id= 23746544-8-47-53 >LGMD2M</span> without mental retardation and expands the phenotypic spectrum for <span class= gene id= 23746544-8-121-127 >LGMD2M</span> to include <span class= disease id= 23746544-8-139-153 >cardiomyopathy</span> and rigid spine syndrome in the mildest affected non-Japanese patient reported so far.	23746544	2013
FKTN	fukutin	C1446648	Non-specific brain syndrome					GeneticVariation	In the group of congenital myopathic dystrophies associated with mental retardation and structural brain abnormalities, two main entities are genetically characterized: (1) Fukuyama congenital myopathic dystrophy, affecting the Japanese population, is due to <span class= gene id= 11562568-13-259-266 >fukutin</span> gene mutations, and (2) the muscle eye <span class= disease id= 11562568-13-306-32…	11562568	2001
FKTN	fukutin	C1449563	Cardiomyopathy, Familial Idiopathic		115200,150330	Cardiovascular Diseases		GeneticVariation	Hyper-CKemia might be indicative of <span class= gene id= 19015585-12-36-40 >FKTN</span> mutation in <span class= disease id= 19015585-12-53-56 >DCM</span>.	19015585	2009
FKTN	fukutin	C2936406	alpha-Dystroglycanopathies			Congenital, Hereditary, and Neonatal Diseases and Abnormalities ; Eye Diseases ; Nervous System Diseases		Biomarker	Mutations in POMT1, POMT2, POMGNT1, LARGE, <span class= gene id= 22323514-5-43-47 >FKTN</span> and FKRP genes attributed these diseases to <span class= disease id= 22323514-5-92-114 >&alpha;-dystroglycanopathies</span>.	22323514	2012
FKTN	fukutin	C3887505	DYSFUNCTION - SKIN DISORDERS					GeneticVariation	We suggest that <span class= gene id= 24144914-7-16-23 >fukutin</span> mutations should be sought in asymptomatic hyperCKemia and subclinical heart <span class= disease id= 24144914-7-101-112 >dysfunction</span>.	24144914	2013
Symbol	Gene Name	cui	Disease Name	HPO Term	OMIM	Disease Class	Protein Class	Association Type	Sentence in the supporting publication	PMID	PMID Year
HBS1L	HBS1 like translational GTPase	C0002895	Anemia, Sickle Cell		141900,603903	Congenital, Hereditary, and Neonatal Diseases and Abnormalities ; Hemic and Lymphatic Diseases	enzyme modulator; nucleic acid binding; hydrolase	GeneticVariation	Unfortunately, although recent studies clearly showed a role of SNPs in BCL11A and a <span class=gene id=20472475-4-85-90>HBS1L</span>-MYB region on either clinical expression or fetal hemoglobin levels of beta-hemoglobinopathies such as <span class=disease id=20472475-4-194-213>sickle cell disease</span> and beta-thalassemia, SNPs in BCL11A and the <span class=gene id=20472475-4-259-264>HBS1L</s…	20472475	2010
HBS1L	HBS1 like translational GTPase	C0002895	Anemia, Sickle Cell		141900,603903	Congenital, Hereditary, and Neonatal Diseases and Abnormalities ; Hemic and Lymphatic Diseases	enzyme modulator; nucleic acid binding; hydrolase	GeneticVariation	Single nucleotide polymorphisms (SNPs) in a 24-kb intergenic region, 33-kb upstream of the <span class=gene id=19148297-3-91-96>HBS1L</span> gene and 80-kb upstream of the MYB gene, were typed in 177 healthy Afro-Caribbean subjects (AC) of approximately 7% European admixture, 631 healthy Afro-Germans (AG, a group of African and German descendents located in rural Jamaica with about 20% European a…	19148297	2008
HBS1L	HBS1 like translational GTPase	C0002895	Anemia, Sickle Cell		141900,603903	Congenital, Hereditary, and Neonatal Diseases and Abnormalities ; Hemic and Lymphatic Diseases	enzyme modulator; nucleic acid binding; hydrolase	AlteredExpression	Unfortunately, although recent studies clearly showed a role of SNPs in BCL11A and a <span class= gene id= 20472475-4-85-90 >HBS1L</span>-MYB region on either clinical expression or fetal hemoglobin levels of beta-hemoglobinopathies such as <span class= disease id= 20472475-4-194-213 >sickle cell disease</span> and beta-thalassemia, SNPs in BCL11A and the HBS1L-MYB region did <span class= negexp …	20472475	2010
HBS1L	HBS1 like translational GTPase	C0002895	Anemia, Sickle Cell		141900,603903	Congenital, Hereditary, and Neonatal Diseases and Abnormalities ; Hemic and Lymphatic Diseases	enzyme modulator; nucleic acid binding; hydrolase	GeneticVariation	Genetics of fetal hemoglobin in Tanzanian and British patients with sickle cell anemia.	21068433	2011
HBS1L	HBS1 like translational GTPase	C0002895	Anemia, Sickle Cell		141900,603903	Congenital, Hereditary, and Neonatal Diseases and Abnormalities ; Hemic and Lymphatic Diseases	enzyme modulator; nucleic acid binding; hydrolase	GeneticVariation	DNA polymorphisms at the BCL11A, <span class=gene id=18667698-0-33-38>HBS1L</span>-MYB, and beta-globin loci associate with fetal hemoglobin levels and pain crises in <span class=disease id=18667698-0-123-142>sickle cell disease</span>.	18667698	2008
HBS1L	HBS1 like translational GTPase	C0002895	Anemia, Sickle Cell		141900,603903	Congenital, Hereditary, and Neonatal Diseases and Abnormalities ; Hemic and Lymphatic Diseases	enzyme modulator; nucleic acid binding; hydrolase	GeneticVariation	Single nucleotide polymorphisms (SNPs) in a 24-kb intergenic region, 33-kb upstream of the <span class= gene id= 19148297-3-91-96 >HBS1L</span> gene and 80-kb upstream of the MYB gene, were typed in 177 healthy Afro-Caribbean subjects (AC) of approximately 7% European admixture, 631 healthy Afro-Germans (AG, a group of African and German descendents located in rural Jamaica with about 20% Europea…	19148297	2008
HBS1L	HBS1 like translational GTPase	C0002895	Anemia, Sickle Cell		141900,603903	Congenital, Hereditary, and Neonatal Diseases and Abnormalities ; Hemic and Lymphatic Diseases	enzyme modulator; nucleic acid binding; hydrolase	GeneticVariation	We used resequencing and genotyping in African Americans with <span class= disease id= 21057501-1-62-80 >sickle cell anemia</span> (SCA) to characterize associations with fetal hemoglobin (HbF) levels at the BCL11A, <span class= gene id= 21057501-1-166-171 >HBS1L</span>-MYB and &beta;-globin loci.	21057501	2010
HBS1L	HBS1 like translational GTPase	C0002895	Anemia, Sickle Cell		141900,603903	Congenital, Hereditary, and Neonatal Diseases and Abnormalities ; Hemic and Lymphatic Diseases	enzyme modulator; nucleic acid binding; hydrolase	GeneticVariation	DNA polymorphisms at BCL11A, <span class= gene id= 25084696-0-29-34 >HBS1L</span>-MYB and Xmn1-HBG2 site loci associated with fetal hemoglobin levels in <span class= disease id= 25084696-0-106-124 >sickle cell anemia</span> patients from Northern Brazil.	25084696	2014
HBS1L	HBS1 like translational GTPase	C0005283	beta Thalassemia		613985	Congenital, Hereditary, and Neonatal Diseases and Abnormalities ; Hemic and Lymphatic Diseases	enzyme modulator; nucleic acid binding; hydrolase	GeneticVariation	Association of SNP in exon 1 of HBS1L with hemoglobin F level in beta0-thalassemia/hemoglobin E.	18839276	2008
HBS1L	HBS1 like translational GTPase	C0005283	beta Thalassemia		613985	Congenital, Hereditary, and Neonatal Diseases and Abnormalities ; Hemic and Lymphatic Diseases	enzyme modulator; nucleic acid binding; hydrolase	GeneticVariation	Amelioration of Sardinian beta0 thalassemia by genetic modifiers.	19696200	2009
HBS1L	HBS1 like translational GTPase	C0005283	beta Thalassemia		613985	Congenital, Hereditary, and Neonatal Diseases and Abnormalities ; Hemic and Lymphatic Diseases	enzyme modulator; nucleic acid binding; hydrolase	AlteredExpression	The data independently validate for the first time the significance of the <span class= gene id= 18697826-6-75-80 >HBS1L</span>-MYB intergenic region in regulating HbF expression in a separate ethnic group that has a high prevalence of <span class= disease id= 18697826-6-189-206 >beta-thalassaemia</span>.	18697826	2008
HBS1L	HBS1 like translational GTPase	C0005283	beta Thalassemia		613985	Congenital, Hereditary, and Neonatal Diseases and Abnormalities ; Hemic and Lymphatic Diseases	enzyme modulator; nucleic acid binding; hydrolase	AlteredExpression	Unfortunately, although recent studies clearly showed a role of SNPs in BCL11A and a <span class= gene id= 20472475-4-85-90 >HBS1L</span>-MYB region on either clinical expression or fetal hemoglobin levels of beta-hemoglobinopathies such as sickle cell disease and <span class= disease id= 20472475-4-218-234 >beta-thalassemia</span>, SNPs in BCL11A and the HBS1L-MYB region did <span class= negexp …	20472475	2010
HBS1L	HBS1 like translational GTPase	C0005283	beta Thalassemia		613985	Congenital, Hereditary, and Neonatal Diseases and Abnormalities ; Hemic and Lymphatic Diseases	enzyme modulator; nucleic acid binding; hydrolase	GeneticVariation	By genome-wide association study, we confirmed that <span class= gene id= 21385855-2-52-57 >HBS1L</span>-MYB intergenic polymorphisms (HMIP) and BCL11A polymorphisms are highly associated with HbF in Chinese <span class= disease id= 21385855-2-161-174 >&beta;-thalassemia</span> heterozygotes.	21385855	2011
HBS1L	HBS1 like translational GTPase	C0005283	beta Thalassemia		613985	Congenital, Hereditary, and Neonatal Diseases and Abnormalities ; Hemic and Lymphatic Diseases	enzyme modulator; nucleic acid binding; hydrolase	GeneticVariation	A genome-wide association identified the common genetic variants influence disease severity in beta0-thalassemia/hemoglobin E.	20183929	2010
HBS1L	HBS1 like translational GTPase	C0002312	alpha-Thalassemia		604131	Congenital, Hereditary, and Neonatal Diseases and Abnormalities ; Hemic and Lymphatic Diseases	enzyme modulator; nucleic acid binding; hydrolase	GeneticVariation	Here we evaluate the contribution of variants in the BCL11A, and <span class=gene id=19696200-3-65-70>HBS1L</span>-MYB genes, implicated in the regulation of fetal hemoglobin, and of <span class=disease id=19696200-3-139-156>alpha-thalassemia</span> coinheritance in 50 thalassemia intermedia and 75 thalassemia major patients.	19696200	2009
HBS1L	HBS1 like translational GTPase	C0002312	alpha-Thalassemia		604131	Congenital, Hereditary, and Neonatal Diseases and Abnormalities ; Hemic and Lymphatic Diseases	enzyme modulator; nucleic acid binding; hydrolase	Biomarker	Here we evaluate the contribution of variants in the BCL11A, and <span class= gene id= 19696200-3-65-70 >HBS1L</span>-MYB genes, implicated in the regulation of fetal hemoglobin, and of <span class= disease id= 19696200-3-139-156 >alpha-thalassemia</span> coinheritance in 50 thalassemia intermedia and 75 thalassemia major patients.	19696200	2009
HBS1L	HBS1 like translational GTPase	C0002312	alpha-Thalassemia		604131	Congenital, Hereditary, and Neonatal Diseases and Abnormalities ; Hemic and Lymphatic Diseases	enzyme modulator; nucleic acid binding; hydrolase	GeneticVariation	To investigate the effects of known genetic modifiers, genomic DNA on 190 randomized subjects were analyzed for <span class= disease id= 23606168-2-112-129 >alpha thalassemia</span>, beta-globin haplotype, polymorphisms affecting endogenous fetal hemoglobin (HbF) levels (XmnI, BCL11A, and <span class= gene id= 23606168-2-238-243 >HBS1L</span>-MYB), UGT1A1 promoter polymorphisms, and the common G6…	23606168	2013
HBS1L	HBS1 like translational GTPase	C0002312	alpha-Thalassemia		604131	Congenital, Hereditary, and Neonatal Diseases and Abnormalities ; Hemic and Lymphatic Diseases	enzyme modulator; nucleic acid binding; hydrolase	GeneticVariation	It was found in 26 cases that co-inheritance of <span class= disease id= 24581976-4-48-61 >&alpha;-thalassemia</span> could lead to significant lower production of Hb F. Association of Hb F expression with the (G)&gamma;-Xmn I polymorphism and other SNPs including <span class= variant dbSNP= rs2297339 genes_norm= 10767-3043-4602-53335 >rs2297339</span>, <span class= variant dbSNP= rs2838513 genes…	24581976	2014
HBS1L	HBS1 like translational GTPase	C0020538	Hypertensive disease	Abnormality of the cardiovascular system		Cardiovascular Diseases	enzyme modulator; nucleic acid binding; hydrolase	GeneticVariation	Multiple loci influence erythrocyte phenotypes in the CHARGE Consortium.	19862010	2009
HBS1L	HBS1 like translational GTPase	C0030193	Pain	Constitutional symptom		Nervous System Diseases ; Pathological Conditions, Signs and Symptoms	enzyme modulator; nucleic acid binding; hydrolase	GeneticVariation	DNA polymorphisms at the BCL11A, HBS1L-MYB, and beta-globin loci associate with fetal hemoglobin levels and pain crises in sickle cell disease.	18667698	2008
HBS1L	HBS1 like translational GTPase	C0039730	Thalassemia			Congenital, Hereditary, and Neonatal Diseases and Abnormalities ; Hemic and Lymphatic Diseases	enzyme modulator; nucleic acid binding; hydrolase	GeneticVariation	The XmnI (G)gamma polymorphism influences hemoglobin F synthesis contrary to BCL11A and HBS1L-MYB SNPs in a cohort of 57 beta-thalassemia intermedia patients.	20472475	2010
HBS1L	HBS1 like translational GTPase	C1456873	alpha^+^ Thalassemia		141850		enzyme modulator; nucleic acid binding; hydrolase	GeneticVariation	It was found in 26 cases that co-inheritance of <span class= disease id= 24581976-4-48-61 >&alpha;-thalassemia</span> could lead to significant lower production of Hb F. Association of Hb F expression with the (G)&gamma;-Xmn I polymorphism and other SNPs including <span class= variant dbSNP= rs2297339 genes_norm= 10767-3043-4602-53335 >rs2297339</span>, <span class= variant dbSNP= rs2838513 genes…	24581976	2014
HBS1L	HBS1 like translational GTPase	C1456873	alpha^+^ Thalassemia		141850		enzyme modulator; nucleic acid binding; hydrolase	GeneticVariation	To investigate the effects of known genetic modifiers, genomic DNA on 190 randomized subjects were analyzed for <span class= disease id= 23606168-2-112-129 >alpha thalassemia</span>, beta-globin haplotype, polymorphisms affecting endogenous fetal hemoglobin (HbF) levels (XmnI, BCL11A, and <span class= gene id= 23606168-2-238-243 >HBS1L</span>-MYB), UGT1A1 promoter polymorphisms, and the common G6…	23606168	2013
HBS1L	HBS1 like translational GTPase	C1456873	alpha^+^ Thalassemia		141850		enzyme modulator; nucleic acid binding; hydrolase	Biomarker	Here we evaluate the contribution of variants in the BCL11A, and <span class= gene id= 19696200-3-65-70 >HBS1L</span>-MYB genes, implicated in the regulation of fetal hemoglobin, and of <span class= disease id= 19696200-3-139-156 >alpha-thalassemia</span> coinheritance in 50 thalassemia intermedia and 75 thalassemia major patients.	19696200	2009
HBS1L	HBS1 like translational GTPase	C3841475	beta^+^ Thalassemia		141900		enzyme modulator; nucleic acid binding; hydrolase	AlteredExpression	The data independently validate for the first time the significance of the <span class= gene id= 18697826-6-75-80 >HBS1L</span>-MYB intergenic region in regulating HbF expression in a separate ethnic group that has a high prevalence of <span class= disease id= 18697826-6-189-206 >beta-thalassaemia</span>.	18697826	2008
HBS1L	HBS1 like translational GTPase	C3841475	beta^+^ Thalassemia		141900		enzyme modulator; nucleic acid binding; hydrolase	AlteredExpression	Unfortunately, although recent studies clearly showed a role of SNPs in BCL11A and a <span class= gene id= 20472475-4-85-90 >HBS1L</span>-MYB region on either clinical expression or fetal hemoglobin levels of beta-hemoglobinopathies such as sickle cell disease and <span class= disease id= 20472475-4-218-234 >beta-thalassemia</span>, SNPs in BCL11A and the HBS1L-MYB region did <span class= negexp …	20472475	2010
HBS1L	HBS1 like translational GTPase	C3841475	beta^+^ Thalassemia		141900		enzyme modulator; nucleic acid binding; hydrolase	GeneticVariation	By genome-wide association study, we confirmed that <span class= gene id= 21385855-2-52-57 >HBS1L</span>-MYB intergenic polymorphisms (HMIP) and BCL11A polymorphisms are highly associated with HbF in Chinese <span class= disease id= 21385855-2-161-174 >&beta;-thalassemia</span> heterozygotes.	21385855	2011
HBS1L	HBS1 like translational GTPase	C0001486	Adenovirus Infections			Virus Diseases	enzyme modulator; nucleic acid binding; hydrolase	AlteredExpression	Cooperative binding of <span class= gene id= 1651424-0-23-28 >EF-1A</span> to the E1A enhancer region mediates synergistic effects on E1A transcription during <span class= disease id= 1651424-0-113-133 >adenovirus infection</span>.	1651424	1991
HBS1L	HBS1 like translational GTPase	C0018790	Cardiac Arrest	Abnormality of the cardiovascular system		Cardiovascular Diseases	enzyme modulator; nucleic acid binding; hydrolase	GeneticVariation	We used resequencing and genotyping in African Americans with sickle cell anemia (<span class= disease id= 21057501-1-82-85 >SCA</span>) to characterize associations with fetal hemoglobin (HbF) levels at the BCL11A, <span class= gene id= 21057501-1-166-171 >HBS1L</span>-MYB and &beta;-globin loci.	21057501	2010
HBS1L	HBS1 like translational GTPase	C0019045	Hemoglobinopathies			Congenital, Hereditary, and Neonatal Diseases and Abnormalities ; Hemic and Lymphatic Diseases	enzyme modulator; nucleic acid binding; hydrolase	AlteredExpression	Unfortunately, although recent studies clearly showed a role of SNPs in BCL11A and a <span class= gene id= 20472475-4-85-90 >HBS1L</span>-MYB region on either clinical expression or fetal hemoglobin levels of beta-<span class= disease id= 20472475-4-167-185 >hemoglobinopathies</span> such as sickle cell disease and beta-thalassemia, SNPs in BCL11A and the HBS1L-MYB region did <span class= negexp …	20472475	2010
HBS1L	HBS1 like translational GTPase	C0019829	Hodgkin Disease	Abnormality of blood and blood-forming tissues; Neoplasm	236000	Hemic and Lymphatic Diseases ; Immune System Diseases ; Neoplasms	enzyme modulator; nucleic acid binding; hydrolase	GeneticVariation	A combined analysis identifies new <span class= disease id= 24149102-3-35-37 >HL</span> susceptibility loci mapping to 3p24.1 (<span class= variant dbSNP= rs3806624 genes_norm= 10767-4602-7157-8320 >rs3806624</span>; P=1.14 &times; 10(-12), odds ratio (OR)=1.26) and 6q23.3 (<span class= variant dbSNP= rs7745098 genes_norm= 10767-4602-7157-8320 >rs7745098</span>; P=3.42 &times; 10(-9), OR=1.21). <…	24149102	2013
HBS1L	HBS1 like translational GTPase	C0027022	Myeloproliferative disease	Abnormality of blood and blood-forming tissues; Abnormality of the immune system; Neoplasm		Hemic and Lymphatic Diseases	enzyme modulator; nucleic acid binding; hydrolase	Biomarker	Genetic variation at MECOM, TERT, JAK2 and <span class= gene id= 25849990-0-43-48 >HBS1L</span>-MYB predisposes to <span class= disease id= 25849990-0-68-96 >myeloproliferative neoplasms</span>.	25849990	2015
HBS1L	HBS1 like translational GTPase	C0032463	Polycythemia Vera		263300	Hemic and Lymphatic Diseases ; Neoplasms	enzyme modulator; nucleic acid binding; hydrolase	GeneticVariation	Two additional SNPs, <span class= variant dbSNP= rs2736100 genes_norm= 10767-2122-3717-4352-4602-811 >rs2736100</span> (TERT) and <span class= variant dbSNP= rs9376092 genes_norm= 10767-2122-3717-4352-4602-811 >rs9376092</span> (<span class= gene id= 25849990-3-53-58 >HBS1L</span>/MYB), achieve genome-wide significance when including JAK2(<span class= variant dbSNP= s77375493-rs562533120-rs773754…	25849990	2015
HBS1L	HBS1 like translational GTPase	C0035078	Kidney Failure	Abnormality of the genitourinary system		Female Urogenital Diseases and Pregnancy Complications ; Male Urogenital Diseases	enzyme modulator; nucleic acid binding; hydrolase	GeneticVariation	We show that even mild <span class= disease id= 25915923-14-23-36 >renal failure</span> blunts erythropoietin production and propose the <span class= gene id= 25915923-14-86-91 >HBS1L</span>-MYB locus as a regulator of erythropoietin.	25915923	2015
HBS1L	HBS1 like translational GTPase	C0037054	Sickle Cell Trait			Congenital, Hereditary, and Neonatal Diseases and Abnormalities ; Hemic and Lymphatic Diseases	enzyme modulator; nucleic acid binding; hydrolase	GeneticVariation	The current study was conducted on 240 patients with SCD and 60 with <span class= disease id= 25457385-4-69-86 >sickle cell trait</span>, to determine the association of genetic variants at the BCL11A (<span class= variant dbSNP= rs1427407 genes_norm= 10767-4285-4602-53335-6319 >rs1427407</span>) and <span class= gene id= 25457385-4-167-171 >HBS1</span>-MYB (<span class= variant dbSNP= rs6934903 …	25457385	2014
HBS1L	HBS1 like translational GTPase	C0040028	Thrombocythemia, Essential			Hemic and Lymphatic Diseases	enzyme modulator; nucleic acid binding; hydrolase	GeneticVariation	Two additional SNPs, <span class= variant dbSNP= rs2736100 genes_norm= 10767-2122-3717-4352-4602-811 >rs2736100</span> (TERT) and <span class= variant dbSNP= rs9376092 genes_norm= 10767-2122-3717-4352-4602-811 >rs9376092</span> (<span class= gene id= 25849990-3-53-58 >HBS1L</span>/MYB), achieve genome-wide significance when including JAK2(<span class= variant dbSNP= s77375493-rs562533120-rs773754…	25849990	2015
HBS1L	HBS1 like translational GTPase	C0341106	Eosinophilic esophagitis		610247	Digestive System Diseases ; Hemic and Lymphatic Diseases ; Immune System Diseases	enzyme modulator; nucleic acid binding; hydrolase	GeneticVariation	The result demonstrated that multiple genetic modifying factors including T allele of (G)&gamma;-XmnI polymorphism (<span class= variant dbSNP= rs7482144 genes_norm= 10767-3043-4602-53335 >rs7482144</span>), G allele of <span class= gene id= 24581976-6-134-139 >HBS1L</span>-MYB (<span class= variant dbSNP= rs489441 genes_norm= 10767-3043-4602-53335 >rs489441</span>), C allele of <span class= gene…	24581976	2014
HBS1L	HBS1 like translational GTPase	C0472767	Beta thalassemia intermedia				enzyme modulator; nucleic acid binding; hydrolase	GeneticVariation	This suggests that the BCL11A and <span class= gene id= 20472475-5-34-39 >HBS1L</span>-MYB loci have a minor effect on HbF level compared to the XmnI QTL in <span class= disease id= 20472475-5-110-137 >beta-thalassemia intermedia</span> patients.	20472475	2010
HBS1L	HBS1 like translational GTPase	C1865349	Ethylmalonic encephalopathy		602473		enzyme modulator; nucleic acid binding; hydrolase	GeneticVariation	The result demonstrated that multiple genetic modifying factors including T allele of (G)&gamma;-XmnI polymorphism (<span class= variant dbSNP= rs7482144 genes_norm= 10767-3043-4602-53335 >rs7482144</span>), G allele of <span class= gene id= 24581976-6-134-139 >HBS1L</span>-MYB (<span class= variant dbSNP= rs489441 genes_norm= 10767-3043-4602-53335 >rs489441</span>), C allele of <span class= gene…	24581976	2014
Symbol	Gene Name	cui	Disease Name	HPO Term	OMIM	Disease Class	Protein Class	Association Type	Sentence in the supporting publication	PMID	PMID Year
ITGAV	integrin subunit alpha V	C0038454	Cerebrovascular accident	Abnormality of the cardiovascular system; Abnormality of the nervous system	601367	Cardiovascular Diseases ; Nervous System Diseases		Biomarker	Decreased platelet glycoprotein Ib, IIb, IIIa, and IIb/IIIa and <span class= gene id= 9445356-8-64-84 >vitronectin receptor</span> expression were observed in the <span class= disease id= 9445356-8-117-123 >stroke</span> patient.	9445356	1998
ITGAV	integrin subunit alpha V	C2937358	Cerebral Hemorrhage	Abnormality of blood and blood-forming tissues; Abnormality of the cardiovascular system; Abnormality of the nervous system		Cardiovascular Diseases ; Nervous System Diseases ; Pathological Conditions, Signs and Symptoms		Biomarker	Depressed platelet status in an elderly patient with hemorrhagic stroke after thrombolysis for acute myocardial infarction. GUSTO-III Investigators.	9445356	1998
ITGAV	integrin subunit alpha V	C0025202	melanoma	Abnormality of the integument; Neoplasm		Neoplasms		AlteredExpression	Previous studies indicated that transfection of the platelet integrin alphaIIbbeta3 into human <span class= disease id= 15761867-1-95-103 >melanoma</span> cells expressing <span class= gene id= 15761867-1-121-141 >integrin alphavbeta3</span> promoted their in vivo (but not in vitro) growth and cell survival.	15761867	2005
ITGAV	integrin subunit alpha V	C0025202	melanoma	Abnormality of the integument; Neoplasm		Neoplasms		AlteredExpression	The finding that <span class= gene id= 11778901-16-17-33 >integrin alpha(v</span>)beta1 is involved in Ad5 infection has implications for the use of recombinant Ad5 vectors for cancer gene therapy, since alpha(v)beta1 is expressed at high levels and acts as an alternative <span class= gene id= 11778901-16-225-245 >vitronectin receptor</span> in many epithelial and some <span class= disease id= 11…	11778901	2002
ITGAV	integrin subunit alpha V	C0025202	melanoma	Abnormality of the integument; Neoplasm		Neoplasms		Biomarker	Expression of the beta3 subunit of the alphavbeta3 <span class= gene id= 9811334-1-51-71 >vitronectin receptor</span> on <span class= disease id= 9811334-1-75-83 >melanoma</span> cells is associated with tumor thickness and the ability to invade and metastasize.	9811334	1998
ITGAV	integrin subunit alpha V	C0025202	melanoma	Abnormality of the integument; Neoplasm		Neoplasms		Biomarker	Immunohistochemical analysis showed a similar tissue distribution in humans for the antigen recognized by anti-OFA antibodies, a monoclonal antibody, LM142, raised to <span class= disease id= 2477382-7-167-175 >melanoma</span> <span class= gene id= 2477382-7-176-179 >VNR</span>, polyclonal antibodies to the placental <span class= gene id= 2477382-7-220-223 >VNR</span> and a monoclonal antibody to…	2477382	1989
ITGAV	integrin subunit alpha V	C0025202	melanoma	Abnormality of the integument; Neoplasm		Neoplasms		AlteredExpression	We have previously shown an increase in pp(60c-Src) kinase activity associated with <span class= gene id= 16631740-2-84-100 >integrin alpha(v</span>)beta3 in <span class= disease id= 16631740-2-110-118 >melanoma</span> cells (<span class= disease id= 16631740-2-126-129 >M21</span>) treated with soluble OPN. pp(60c-Src) kinase activity was <span class= negexp >not observed in</span> <span class= d…	16631740	2006
ITGAV	integrin subunit alpha V	C0025202	melanoma	Abnormality of the integument; Neoplasm		Neoplasms		AlteredExpression	Increased activity of the proto-oncogene c-Src and elevated levels of <span class= gene id= 17363590-1-70-86 >integrin alpha(v</span>)beta(3) are found in <span class= disease id= 17363590-1-108-117 >melanomas</span> and multiple carcinomas.	17363590	2007
ITGAV	integrin subunit alpha V	C0025202	melanoma	Abnormality of the integument; Neoplasm		Neoplasms		AlteredExpression	Findings suggest that in <span class=disease id=16631740>melanoma</span> cells the increase in MMP-2 activity, CD44 surface expression, and cell migration is <span class=gene id=16631740>integrin alpha V</span>-dependent.	16631740	2006
ITGAV	integrin subunit alpha V	C0025202	melanoma	Abnormality of the integument; Neoplasm		Neoplasms		Biomarker	The <span class= gene id= 8869681-0-4-24 >vitronectin receptor</span> alpha-V beta-3, contrary to ICAM-1, is <span class= negexp >not modulated by interferon-gamma and tumour necrosis factor</span>-alpha on <span class= disease id= 8869681-0-134-142 >melanoma</span> cell lines.	8869681	1997
ITGAV	integrin subunit alpha V	C0025202	melanoma	Abnormality of the integument; Neoplasm		Neoplasms		AlteredExpression	Involvement of <span class= gene id= 1376331-0-15-31 >integrin alpha V</span> gene expression in human <span class= disease id= 1376331-0-57-65 >melanoma</span> tumorigenicity.	1376331	1992
ITGAV	integrin subunit alpha V	C0025202	melanoma	Abnormality of the integument; Neoplasm		Neoplasms		Biomarker	Involvement of <span class= gene id= 11553709-0-15-31 >integrin alpha(v</span>)beta(3) and cell adhesion molecule L1 in transendothelial migration of <span class= disease id= 11553709-0-103-111 >melanoma</span> cells.	11553709	2001
ITGAV	integrin subunit alpha V	C0025202	melanoma	Abnormality of the integument; Neoplasm		Neoplasms		AlteredExpression	Integrin alphavbeta3/of integrin alpha v beta 3 promotes the metastatic phenotype in human melanoma by supporting specific adhesive, invasive and migratory properties of the tumor cells	12198771	2002
ITGAV	integrin subunit alpha V	C0025202	melanoma	Abnormality of the integument; Neoplasm		Neoplasms		Biomarker	Although p53 is not frequently mutated in melanoma, it is inactivated by <span class= gene id= 21239882-4-73-84 >integrin &alpha;v</span>-mediated signaling, as we previously demonstrated 1, which may account, at least partially, for increased apoptosis resistance of <span class= disease id= 21239882-4-215-233 >malignant melanoma</span>.	21239882	2011
ITGAV	integrin subunit alpha V	C0025202	melanoma	Abnormality of the integument; Neoplasm		Neoplasms		AlteredExpression	The <span class= gene id= 11529665-3-4-24 >vitronectin receptor</span>, alphavbeta3-integrin, is commonly upregulated on <span class= disease id= 11529665-3-75-93 >malignant melanoma</span> cells.	11529665	2002
ITGAV	integrin subunit alpha V	C0025202	melanoma	Abnormality of the integument; Neoplasm		Neoplasms		AlteredExpression	We used suppression subtractive hybridization (SSH) to study molecular signature of melanoma progression, by showing characteristics of early neoplastic lesions including expression of KISS1, lack of alphavbeta3-integrin and low levels of RHOC.	18211678	2008
ITGAV	integrin subunit alpha V	C0025202	melanoma	Abnormality of the integument; Neoplasm		Neoplasms		AlteredExpression	The human <span class= disease id= 1371877-1-10-18 >melanoma</span> cell line A375M expresses the <span class= gene id= 1371877-1-49-69 >vitronectin receptor</span> (alpha v beta 3 integrin) on its cell surface.	1371877	1992
ITGAV	integrin subunit alpha V	C0025202	melanoma	Abnormality of the integument; Neoplasm		Neoplasms		Biomarker	melanoma cells cross-present, in an alpha v beta3-dependent manner, an antigen derived from secreted matrix metalloproteinase-2 (MMP-2) to human leukocyte antigen A*0201-restricted T cells	15998788	2005
ITGAV	integrin subunit alpha V	C0025202	melanoma	Abnormality of the integument; Neoplasm		Neoplasms		Biomarker	The <span class= gene id= 12183442-9-4-20 >integrin alpha(v</span>)beta(3) known to be involved in <span class= disease id= 12183442-9-53-61 >melanoma</span> cell survival and growth was identified as an OPN receptor, which points to an OPN-mediated cross-talk between growth factor receptors and this integrin receptor in melanocytes.	12183442	2002
ITGAV	integrin subunit alpha V	C0025202	melanoma	Abnormality of the integument; Neoplasm		Neoplasms		AlteredExpression	new pair of adhesion molecules, Thy-1 and alphavbeta3, inditified that mediate the interaction of melanoma cells and activated endothelial cells	15897908	2005
ITGAV	integrin subunit alpha V	C0025202	melanoma	Abnormality of the integument; Neoplasm		Neoplasms		Biomarker	Integrin alphav controls melanoma cell survival in 3D-collagen through a pathway involving p53 regulation of MEK1 signaling.	15557124	2005
ITGAV	integrin subunit alpha V	C0025202	melanoma	Abnormality of the integument; Neoplasm		Neoplasms		Biomarker	The pattern of metastasis of human <span class= disease id= 11291042-0-35-43 >melanoma</span> to the central nervous system is <span class= negexp >not influenced by</span> <span class= gene id= 11291042-0-95-111 >integrin alpha(v</span>)beta(3) expression.	11291042	2001
ITGAV	integrin subunit alpha V	C0025202	melanoma	Abnormality of the integument; Neoplasm		Neoplasms		Biomarker	Protein kinase C&alpha; (PKC&alpha;) regulates p53 localization and <span class= disease id= 22773839-0-56-64 >melanoma</span> cell survival downstream of <span class= gene id= 22773839-0-93-104 >integrin &alpha;v</span> in three-dimensional collagen and in vivo.	22773839	2012
ITGAV	integrin subunit alpha V	C0025202	melanoma	Abnormality of the integument; Neoplasm		Neoplasms		AlteredExpression	This receptor has an alpha subunit that appears identical to the alpha v of the <span class= gene id= 2211615-2-80-100 >vitronectin receptor</span> alpha v beta 3 expressed in <span class= disease id= 2211615-2-129-137 >melanoma</span> and endothelial cells, but is complexed with a distinct beta subunit, beta 5. cDNA clones coding for beta 5 have been isolated and used to determine the mRNA and a…	2211615	1990
ITGAV	integrin subunit alpha V	C0025202	melanoma	Abnormality of the integument; Neoplasm		Neoplasms		AlteredExpression	Finally, we demonstrated that Dido1 induces the expression of <span class= gene id= 22469980-9-62-73 >Integrin &alpha;V</span>, thereby promoting the attachment, migration, invasion and apoptosis resistance of <span class= disease id= 22469980-9-157-165 >melanoma</span> cells.	22469980	2013
ITGAV	integrin subunit alpha V	C0025202	melanoma	Abnormality of the integument; Neoplasm		Neoplasms		Biomarker	CEACAM1 and alpha (v) beta (3) integrin are functionally interconnected with respect to the invasive growth of melanomas	15509546	2004
ITGAV	integrin subunit alpha V	C0025202	melanoma	Abnormality of the integument; Neoplasm		Neoplasms		AlteredExpression	The results suggest that expression of <span class= gene id= 12198771-10-39-55 >integrin alpha v</span> beta 3 promotes the metastatic phenotype in human <span class= disease id= 12198771-10-106-114 >melanoma</span> by supporting specific adhesive, invasive and migratory properties of the tumor cells and that the related integrin alpha IIb beta 3 cannot substitute for alpha v beta 3 in this respe…	12198771	2002
ITGAV	integrin subunit alpha V	C1458155	Mammary Neoplasms	Abnormality of the breast; Neoplasm		Neoplasms ; Skin and Connective Tissue Diseases		Biomarker	type I collagen induction of MT1-MMP-mediated MMP-2 activation is repressed by alphaVbeta3 integrin in human breast cancer cells	17175151	2007
ITGAV	integrin subunit alpha V	C1458155	Mammary Neoplasms	Abnormality of the breast; Neoplasm		Neoplasms ; Skin and Connective Tissue Diseases		Biomarker	anti-tumor and anti-metastatic activities of CNTO 95 in breast cancer models and provide insight into the cellular and molecular mechanisms mediating its inhibitory effects on metastasis.	18064530	2008
ITGAV	integrin subunit alpha V	C1458155	Mammary Neoplasms	Abnormality of the breast; Neoplasm		Neoplasms ; Skin and Connective Tissue Diseases		Biomarker	binding of resveratrol to <span class=gene id=16790523>integrin alphaVbeta3</span>, principally to the beta3 monomer, is essential for transduction of the stilbene signal into p53-dependent apoptosis of <span class=disease id=16790523>breast cancer</span> cells.	16790523	2006
ITGAV	integrin subunit alpha V	C1458155	Mammary Neoplasms	Abnormality of the breast; Neoplasm		Neoplasms ; Skin and Connective Tissue Diseases		Biomarker	Adhesion of breast cancer cells through the VLA integrins alpha2beta1 and alpha5beta1 was significantly reduced by an apoptosis-inducing natural triterpenoid, dehydrothyrsiferol (DT), when studied on low amounts of extracellular matrix.	17331499	2007
ITGAV	integrin subunit alpha V	C1458155	Mammary Neoplasms	Abnormality of the breast; Neoplasm		Neoplasms ; Skin and Connective Tissue Diseases		AlteredExpression	Results suggest that CTGF plays a crucial role in migratory/invasive processes in human <span class=disease id=17550972>breast cancer</span> by a mechanism involving activation of the <span class=gene id=17550972>integrin-alphavbeta3</span>-ERK1/2-S100A4 pathway.	17550972	2007
ITGAV	integrin subunit alpha V	C1458155	Mammary Neoplasms	Abnormality of the breast; Neoplasm		Neoplasms ; Skin and Connective Tissue Diseases		Biomarker	<span class=gene id=12874388>integrin alphavbeta3</span> cooperates with metalloproteinase MMP-9 in regulating migration of metastatic <span class=disease id=12874388>breast cancer</span> cells	12874388	2003
ITGAV	integrin subunit alpha V	C0033578	Prostatic Neoplasms	Abnormality of the genitourinary system		Male Urogenital Diseases ; Neoplasms		AlteredExpression	<span class=gene id=12168086>integrin alphaVbeta3</span> expression is reduced when ROR alpha is activated in <span class=disease id=12168086>prostate cancer</span> cells	12168086	2002
ITGAV	integrin subunit alpha V	C0033578	Prostatic Neoplasms	Abnormality of the genitourinary system		Male Urogenital Diseases ; Neoplasms		AlteredExpression	Prostate cancer cells expressing fully functional but not dysregulated alphavbeta3 integrin are able to control their own adherence and migration to bone matrix, functions that facilitate tumor growth and control bone lesion development.	17369840	2007
ITGAV	integrin subunit alpha V	C0033578	Prostatic Neoplasms	Abnormality of the genitourinary system		Male Urogenital Diseases ; Neoplasms		Biomarker	<span class=gene id=14524530>integrin alpha (v</span>) beta3 has an important role in bone metabolism and angiogenesis, and in controlling growth of metastatic <span class=disease id=14524530>prostate cancer</span> cells in the bone	14524530	2003
ITGAV	integrin subunit alpha V	C0033578	Prostatic Neoplasms	Abnormality of the genitourinary system		Male Urogenital Diseases ; Neoplasms		AlteredExpression	The transition from a locally invasive phenotype to a metastatic phenotype may be primed by the elevated expression of alpha (v) beta (3) receptors in prostate cancer cells.	17034033	2007
ITGAV	integrin subunit alpha V	C0919267	ovarian neoplasm	Abnormality of the genitourinary system; Neoplasm		Endocrine System Diseases ; Female Urogenital Diseases and Pregnancy Complications ; Neoplasms		Biomarker	role in regulating cell proliferation through integrin-linked kinase (ILK) in ovarian cancer cells	12642872	2003
ITGAV	integrin subunit alpha V	C0919267	ovarian neoplasm	Abnormality of the genitourinary system; Neoplasm		Endocrine System Diseases ; Female Urogenital Diseases and Pregnancy Complications ; Neoplasms		AlteredExpression	These results demonstrate that <span class=gene id=18854176>integrin alphavbeta3</span>-mediated transcriptional regulation of MMP-9 and TIMP-1 is critical for suppressing the <span class=disease id=18854176>ovarian cancer</span> cell invasion.	18854176	2008
ITGAV	integrin subunit alpha V	C0919267	ovarian neoplasm	Abnormality of the genitourinary system; Neoplasm		Endocrine System Diseases ; Female Urogenital Diseases and Pregnancy Complications ; Neoplasms		AlteredExpression	They analyzed the expression of these cell surface receptors in nine ovarian cancer cell lines and also in the primary human ovarian surface epithelial cell line (HOSE).	11872628	2002
ITGAV	integrin subunit alpha V	C0027627	Neoplasm Metastasis			Neoplasms ; Pathological Conditions, Signs and Symptoms		Biomarker	Analysis of melanoma biopsy material has shown that the <span class= gene id= 1376331-2-56-76 >vitronectin receptor</span>, <span class= gene id= 1376331-2-78-94 >integrin alpha v</span> beta 3, is a specific marker of the most malignant cells, i.e., vertically invasive primary lesions or distant <span class= disease id= 1376331-2-206-216 >metastases</span> (Albelda, S. M., S. A. Mette, D. E. Eld…	1376331	1992
ITGAV	integrin subunit alpha V	C0027627	Neoplasm Metastasis			Neoplasms ; Pathological Conditions, Signs and Symptoms		Biomarker	<span class= gene id= 17374519-1-0-20 >Integrin alphaVbeta3</span> plays a critical role in tumour angiogenesis and <span class= disease id= 17374519-1-70-80 >metastasis</span> formation, and is recognized as a key therapeutic target in the treatment of cancer.	17374519	2007
ITGAV	integrin subunit alpha V	C0027627	Neoplasm Metastasis			Neoplasms ; Pathological Conditions, Signs and Symptoms		Biomarker	In conclusion, our results point to a physiological role of ADAM15 as a natural binding partner of <span class= gene id= 15618016-11-99-119 >integrin alphavbeta3</span> thereby loosening tumor cell adhesion to the underlying matrix and regulating <span class= disease id= 15618016-11-198-218 >tumor cell migration</span> and invasion.	15618016	2004
ITGAV	integrin subunit alpha V	C0027627	Neoplasm Metastasis			Neoplasms ; Pathological Conditions, Signs and Symptoms		AlteredExpression	In human melanoma cells, the <span class= gene id= 17352405-4-29-49 >integrin alphavbeta3</span> is involved in transendothelial migration and its expression correlates with <span class= disease id= 17352405-4-127-137 >metastasis</span>.	17352405	2007
ITGAV	integrin subunit alpha V	C0027627	Neoplasm Metastasis			Neoplasms ; Pathological Conditions, Signs and Symptoms		Biomarker	Expression of the beta3 subunit of the alphavbeta3 <span class= gene id= 9811334-1-51-71 >vitronectin receptor</span> on melanoma cells is associated with tumor thickness and the ability to invade and <span class= disease id= 9811334-1-155-166 >metastasize</span>.	9811334	1998
ITGAV	integrin subunit alpha V	C0027627	Neoplasm Metastasis			Neoplasms ; Pathological Conditions, Signs and Symptoms		AlteredExpression	Gal3ST-2 is involved in tumor metastasis process by regulation of adhesion ability to selectins and expression of integrin alphaV but not beta3	15921657	2005
ITGAV	integrin subunit alpha V	C0027627	Neoplasm Metastasis			Neoplasms ; Pathological Conditions, Signs and Symptoms		Biomarker	The pattern of <span class= disease id= 11291042-0-15-25 >metastasis</span> of human melanoma to the central nervous system is <span class= negexp >not influenced by</span> <span class= gene id= 11291042-0-95-111 >integrin alpha(v</span>)beta(3) expression.	11291042	2001
ITGAV	integrin subunit alpha V	C0027627	Neoplasm Metastasis			Neoplasms ; Pathological Conditions, Signs and Symptoms		Biomarker	The <span class= gene id= 17952617-1-4-20 >integrin alpha(v</span>)beta(3) is involved in multiple aspects of malignant cancer, including tumor angiogenesis and <span class= disease id= 17952617-1-115-125 >metastasis</span>, which makes the receptor a key target for the development of anti-cancer therapies.	17952617	2007
ITGAV	integrin subunit alpha V	C0027627	Neoplasm Metastasis			Neoplasms ; Pathological Conditions, Signs and Symptoms		AlteredExpression	We suggest that the <span class= gene id= 12009335-13-20-36 >integrin alpha v</span> beta 6 is a key component of oral SCC invasion and <span class= disease id= 12009335-13-88-98 >metastasis</span> through modulation of MMP-3 activity.	12009335	2002
ITGAV	integrin subunit alpha V	C0027627	Neoplasm Metastasis			Neoplasms ; Pathological Conditions, Signs and Symptoms		Biomarker	Previously, we showed that epidermal growth factor (EGF) stimulation of pancreatic carcinoma cells led to invasion and <span class= disease id= 19208836-2-119-129 >metastasis</span> that was blocked by antagonists of <span class= gene id= 19208836-2-165-181 >integrin alpha(v</span>)beta(5).	19208836	2009
ITGAV	integrin subunit alpha V	C0027627	Neoplasm Metastasis			Neoplasms ; Pathological Conditions, Signs and Symptoms		AlteredExpression	The expression of <span class= gene id= 8623914-11-18-38 >integrin alphaVbeta3</span> in undifferentiated neuroblastomas may contribute to the rapid growth of these tumors and their tendency to <span class= disease id= 8623914-11-147-158 >metastasize</span>.	8623914	1996
ITGAV	integrin subunit alpha V	C0027627	Neoplasm Metastasis			Neoplasms ; Pathological Conditions, Signs and Symptoms		Biomarker	The <span class= gene id= 18523730-1-4-24 >integrin alphavbeta3</span> plays an important role in angiogenesis and <span class= disease id= 18523730-1-69-85 >tumor metastasis</span>.	18523730	2008
ITGAV	integrin subunit alpha V	C0027627	Neoplasm Metastasis			Neoplasms ; Pathological Conditions, Signs and Symptoms		Biomarker	Involvement of tumor cell <span class= gene id= 12198771-0-26-42 >integrin alpha v</span> beta 3 in hematogenous <span class= disease id= 12198771-0-66-76 >metastasis</span> of human melanoma cells.	12198771	2002
ITGAV	integrin subunit alpha V	C0027627	Neoplasm Metastasis			Neoplasms ; Pathological Conditions, Signs and Symptoms		GeneticVariation	Thus, some host cytokines may preferentially induce melanoma cells to express ICAM-1 (which can increase host cytotoxic response against melanoma), other than the <span class= gene id= 8869681-7-163-166 >VnR</span> (which instead might contribute to melanoma <span class= disease id= 8869681-7-211-221 >metastasis</span>).	8869681	1997
ITGAV	integrin subunit alpha V	C0007137	Squamous cell carcinoma	Abnormality of the integument; Neoplasm		Neoplasms		GeneticVariation	These findings provide evidence that mutations in fibronectin, induce anoikis in human <span class=disease id=17879163>squamous cell carcinoma</span> cells by modulating <span class=gene id=17879163>integrin alpha v</span>-mediated phosphorylation of FAK and ERK.	17879163	2007
ITGAV	integrin subunit alpha V	C0007137	Squamous cell carcinoma	Abnormality of the integument; Neoplasm		Neoplasms		AlteredExpression	Alphavbeta6 integrin down-regulates MMP-13 expression in oral squamous cell carcinoma cells.	16024014	2005
ITGAV	integrin subunit alpha V	C0007137	Squamous cell carcinoma	Abnormality of the integument; Neoplasm		Neoplasms		Biomarker	We suggest that the <span class= gene id= 12009335-13-20-36 >integrin alpha v</span> beta 6 is a key component of oral <span class= disease id= 12009335-13-71-74 >SCC</span> invasion and metastasis through modulation of MMP-3 activity.	12009335	2002
ITGAV	integrin subunit alpha V	C0007137	Squamous cell carcinoma	Abnormality of the integument; Neoplasm		Neoplasms		AlteredExpression	These results indicated that the overexpression of <span class= gene id= 25190218-6-51-62 >integrin &alpha;v</span> induces integrin &alpha;v&beta;8 heterodimer formation and the binding of integrin &alpha;v&beta;8 to type ? collagen might enhance the proliferation and invasion of <span class= disease id= 25190218-6-207-210 >SCC</span> cells via the activation of the MEK/ERK signaling pathway.	25190218	2014
ITGAV	integrin subunit alpha V	C0007137	Squamous cell carcinoma	Abnormality of the integument; Neoplasm		Neoplasms		Biomarker	Osteopontin-<span class= gene id= 25497015-0-12-24 >integrin &alpha;(v</span>)&beta;(3) axis is crucial for 5-fluorouracil resistance in oral <span class= disease id= 25497015-0-84-107 >squamous cell carcinoma</span>.	25497015	2014
ITGAV	integrin subunit alpha V	C0003873	Rheumatoid Arthritis	Abnormality of the skeletal system	607218,180300	Immune System Diseases ; Musculoskeletal Diseases ; Skin and Connective Tissue Diseases		GeneticVariation	The <span class= gene id= 17615072-0-4-9 >ITGAV</span> <span class= variant dbSNP= rs3738919 genes_norm= 3678-3685 >rs3738919</span>-C allele is associated with <span class= disease id= 17615072-0-48-68 >rheumatoid arthritis</span> in the European Caucasian population: a family-based study.	17615072	2007
ITGAV	integrin subunit alpha V	C0003873	Rheumatoid Arthritis	Abnormality of the skeletal system	607218,180300	Immune System Diseases ; Musculoskeletal Diseases ; Skin and Connective Tissue Diseases		Biomarker	Association of <span class= gene id= 18001496-0-15-20 >ITGAV</span> supports a role of angiogenesis in <span class= disease id= 18001496-0-56-76 >rheumatoid arthritis</span>.	18001496	2008
ITGAV	integrin subunit alpha V	C0003873	Rheumatoid Arthritis	Abnormality of the skeletal system	607218,180300	Immune System Diseases ; Musculoskeletal Diseases ; Skin and Connective Tissue Diseases		GeneticVariation	The <span class= gene id= 19818132-0-4-9 >ITGAV</span> <span class= variant dbSNP= rs3738919 genes_norm= 3685 >rs3738919</span> variant and susceptibility to <span class= disease id= 19818132-0-50-70 >rheumatoid arthritis</span> in four Caucasian sample sets.	19818132	2009
ITGAV	integrin subunit alpha V	C0003873	Rheumatoid Arthritis	Abnormality of the skeletal system	607218,180300	Immune System Diseases ; Musculoskeletal Diseases ; Skin and Connective Tissue Diseases		GeneticVariation	The <span class=gene id=17615072-0-4-9>ITGAV</span> rs3738919-C allele is associated with <span class=disease id=17615072-0-48-68>rheumatoid arthritis</span> in the European Caucasian population: a family-based study.	17615072	2007
ITGAV	integrin subunit alpha V	C0003873	Rheumatoid Arthritis	Abnormality of the skeletal system	607218,180300	Immune System Diseases ; Musculoskeletal Diseases ; Skin and Connective Tissue Diseases		GeneticVariation	The rs3738919-C allele of the ITGAV gene is associated with rheumatoid arthritis in the European Caucasian population, suggesting ITGAV as a new minor susceptibility gene for rheumatoid arthritis.	17615072	2007
ITGAV	integrin subunit alpha V	C2239176	Liver carcinoma	Abnormality of the digestive system; Neoplasm	114550	Digestive System Diseases ; Neoplasms		Biomarker	existence of an alpha V integrin/vitronectin connection in hepatocellular carcinoma and suggest that this connection may be an adverse prognostic factor.	12143051	2002
ITGAV	integrin subunit alpha V	C2239176	Liver carcinoma	Abnormality of the digestive system; Neoplasm	114550	Digestive System Diseases ; Neoplasms		GeneticVariation	<span class= gene id= 18694400-0-0-16 >Integrin alpha V</span> polymorphisms and haplotypes in a Korean population are associated with susceptibility to chronic hepatitis and <span class= disease id= 18694400-0-129-153 >hepatocellular carcinoma</span>.	18694400	2009
ITGAV	integrin subunit alpha V	C2239176	Liver carcinoma	Abnormality of the digestive system; Neoplasm	114550	Digestive System Diseases ; Neoplasms		GeneticVariation	<span class=gene id=18694400-0-0-16>Integrin alpha V</span> polymorphisms and haplotypes in a Korean population are associated with susceptibility to chronic hepatitis and <span class=disease id=18694400-0-129-153>hepatocellular carcinoma</span>.	18694400	2009
ITGAV	integrin subunit alpha V	C2239176	Liver carcinoma	Abnormality of the digestive system; Neoplasm	114550	Digestive System Diseases ; Neoplasms		AlteredExpression	Moreover, the <span class= gene id= 24333181-11-14-25 >integrin &alpha;V</span> subunit was significantly positively correlated with highly expressed sulfatide in 103 <span class= disease id= 24333181-11-113-116 >HCC</span> specimens.	24333181	2013
ITGAV	integrin subunit alpha V	C0008479	Chondrosarcoma	Abnormality of the skeletal system; Neoplasm	215300	Neoplasms		AlteredExpression	SDF-1alpha enhances the invasiveness of chondrosarcoma cells by increasing alphavbeta3 integrin expression through the CXCR4/ERK/NF-kappaB signal transduction pathway.	18814143	2008
ITGAV	integrin subunit alpha V	C0008479	Chondrosarcoma	Abnormality of the skeletal system; Neoplasm	215300	Neoplasms		Biomarker	TGF-beta1 acts through PI3K/Akt, which in turn activates IKKalpha/beta and NF-kappaB, resulting in the activations of alphavbeta3 integrins and contributing the migration of chondrosarcoma cells	18191107	2008
ITGAV	integrin subunit alpha V	C0017638	Glioma	Abnormality of the nervous system; Neoplasm		Neoplasms		AlteredExpression	Down-regulation of <span class= gene id= 11572856-0-19-35 >integrin alpha(v</span>)beta(3) expression and integrin-mediated signaling in <span class= disease id= 11572856-0-90-96 >glioma</span> cells by adenovirus-mediated transfer of antisense urokinase-type plasminogen activator receptor (uPAR) and sense p16 genes.	11572856	2002
ITGAV	integrin subunit alpha V	C0017638	Glioma	Abnormality of the nervous system; Neoplasm		Neoplasms		AlteredExpression	To determine whether <span class= gene id= 8939197-2-21-37 >integrin alpha v</span> beta 3 is expressed in the small blood vessel hyperplasia characteristic of glioblastoma tumors, we explored the mRNA and protein expression of <span class= gene id= 8939197-2-182-198 >integrin alpha v</span>, beta 3, beta 5, and beta 1 subunits in small blood vessels in <span class= disease id= 8939197-2-262-269 …	8939197	1997
ITGAV	integrin subunit alpha V	C0017638	Glioma	Abnormality of the nervous system; Neoplasm		Neoplasms		AlteredExpression	The present study describes the synthesis and biological evaluation of (111)In(DOTA-3P-RGD(2)) (DOTA = 1,4,7,10-tetraazacyclo-dodecane-1,4,7,10-tetraacetic acid; 3P-RGD(2) = PEG(4)-E[PEG(4)-c(RGDfK)](2); PEG(4) = 15-amino-4,7,10,13-tetraoxapentadecanoic acid), (111)In(DTPA-3P-RGD(2)) (DTPA = diethylenetriaminepentaacetic acid) and (111)In(DTPA-Bn-3P-RGD(2)) (DTPA-Bn = 2-(p-thioureidobenzyl)-dieth…	20052508	2009
ITGAV	integrin subunit alpha V	C0017638	Glioma	Abnormality of the nervous system; Neoplasm		Neoplasms		Biomarker	In spheroid and Boyden chamber migration assays, inhibition of MMP-2 activity using a specific MMP-2 inhibitor and blocking of <span class= gene id= 19033423-6-127-143 >integrin alpha(v</span>)beta(3) abrogated <span class= disease id= 19033423-6-162-168 >glioma</span> cell migration stimulated by TGF-beta2.	19033423	2009
ITGAV	integrin subunit alpha V	C0017638	Glioma	Abnormality of the nervous system; Neoplasm		Neoplasms		AlteredExpression	significant difference in the expression of the beta (3) integrin subunit between primary glioblastomas compared with low-grade gliomas	18394009	2008
ITGAV	integrin subunit alpha V	C0017638	Glioma	Abnormality of the nervous system; Neoplasm		Neoplasms		Biomarker	<span class= gene id= 19320477-3-0-16 >Integrin alpha(v</span>)beta(3) binding affinities of cyclic RGD peptides were determined by competitive displacement of (125)I-echistatin bound to U87MG human <span class= disease id= 19320477-3-153-159 >glioma</span> cells and follow the order of DOTA-E{E[c(RGDfK)](2)}(2) (DOTA-tetramer: IC(50) = 10 +/- 2 nM) &gt; DOTA-3G(3)-dimer (IC(50) = 62 +/- 6 nM) ap…	19320477	2009
ITGAV	integrin subunit alpha V	C0017638	Glioma	Abnormality of the nervous system; Neoplasm		Neoplasms		GeneticVariation	Consistent with this idea, several <span class= gene id= 17145879-4-35-51 >integrin alpha(V</span>)beta(3)-expressing <span class= disease id= 17145879-4-71-77 >glioma</span> cell lines with PTEN mutations and high levels of phospho-Akt (pAkt) were unaffected by exposure to an active fragment of tumstatin (T3), whereas alpha(V)beta(3)-expressing <span class= disease id= 17145879-4-251-257 >glioma…	17145879	2007
ITGAV	integrin subunit alpha V	C0017638	Glioma	Abnormality of the nervous system; Neoplasm		Neoplasms		Biomarker	In this report, we studied the expression of three molecules that have been shown to mediate adenoviral entry into cells, i.e., coxsackie and adenovirus receptor (CAR), <span class= gene id= 16798098-3-169-189 >integrin alphavbeta3</span> (INT), and major histocompatibility complex class I (MHCI), in rodent <span class= disease id= 16798098-3-260-266 >glioma</span> cell lines and low-passage prim…	16798098	2006
ITGAV	integrin subunit alpha V	C0017638	Glioma	Abnormality of the nervous system; Neoplasm		Neoplasms		Biomarker	Imaging <span class= gene id= 23403076-0-8-20 >integrin &alpha;(v</span>)&beta;(3) positive <span class= disease id= 23403076-0-35-41 >glioma</span> with a novel RGD dimer probe and the impact of antiangiogenic agent (Endostar) on its tumor uptake.	23403076	2013
ITGAV	integrin subunit alpha V	C1140680	Malignant neoplasm of ovary		167000	Endocrine System Diseases ; Female Urogenital Diseases and Pregnancy Complications ; Neoplasms		AlteredExpression	Expression of Lewis y antigen and <span class= gene id= 23725446-0-34-45 >integrin &alpha;v</span>, &beta;3 in <span class= disease id= 23725446-0-53-67 >ovarian cancer</span> and their relationship with chemotherapeutic drug resistance.	23725446	2013
ITGAV	integrin subunit alpha V	C1140680	Malignant neoplasm of ovary		167000	Endocrine System Diseases ; Female Urogenital Diseases and Pregnancy Complications ; Neoplasms		AlteredExpression	Adenoviral transduction efficiency of <span class= disease id= 11242531-0-38-52 >ovarian cancer</span> cells can be limited by loss of integrin beta3 subunit expression and increased by reconstitution of <span class= gene id= 11242531-0-154-174 >integrin alphavbeta3</span>.	11242531	2001
ITGAV	integrin subunit alpha V	C1140680	Malignant neoplasm of ovary		167000	Endocrine System Diseases ; Female Urogenital Diseases and Pregnancy Complications ; Neoplasms		AlteredExpression	<span class= gene id= 18577466-0-0-20 >Integrin alphavbeta3</span> mediates upregulation of epidermal growth-factor receptor expression and activity in human <span class= disease id= 18577466-0-112-126 >ovarian cancer</span> cells.	18577466	2008
ITGAV	integrin subunit alpha V	C1140680	Malignant neoplasm of ovary		167000	Endocrine System Diseases ; Female Urogenital Diseases and Pregnancy Complications ; Neoplasms		AlteredExpression	We also found that the level of transcription of <span class= gene id= 10626791-6-49-65 >Integrin alpha(v</span>) in <span class= disease id= 10626791-6-70-84 >ovarian cancer</span> cells correlated with the efficiency of transduction (P = 0.014) and with the degree of growth inhibition after PTEN gene transfer (P = 0.009).	10626791	2000
ITGAV	integrin subunit alpha V	C1140680	Malignant neoplasm of ovary		167000	Endocrine System Diseases ; Female Urogenital Diseases and Pregnancy Complications ; Neoplasms		AlteredExpression	<span class= gene id= 19334037-0-0-20 >Integrin alphavbeta3</span> upregulates integrin-linked kinase expression in human <span class= disease id= 19334037-0-76-90 >ovarian cancer</span> cells via enhancement of ILK gene transcription.	19334037	2009
ITGAV	integrin subunit alpha V	C1140680	Malignant neoplasm of ovary		167000	Endocrine System Diseases ; Female Urogenital Diseases and Pregnancy Complications ; Neoplasms		GeneticVariation	Evaluation of candidate stromal epithelial cross-talk genes identifies association between risk of serous ovarian cancer and TERT, a cancer susceptibility hot-spot.	20628624	2010
ITGAV	integrin subunit alpha V	C1140680	Malignant neoplasm of ovary		167000	Endocrine System Diseases ; Female Urogenital Diseases and Pregnancy Complications ; Neoplasms		Biomarker	Therefore, the <span class= gene id= 19808644-10-15-35 >vitronectin receptor</span> might <span class= negexp >not be</span> an appropriate therapeutic target in <span class= disease id= 19808644-10-86-100 >ovarian cancer</span>.	19808644	2010
ITGAV	integrin subunit alpha V	C1140680	Malignant neoplasm of ovary		167000	Endocrine System Diseases ; Female Urogenital Diseases and Pregnancy Complications ; Neoplasms		Biomarker	<span class= disease id= 12956424-0-0-14 >Ovarian cancer</span> cell proliferation and motility is induced by engagement of <span class= gene id= 12956424-0-75-91 >integrin alpha(v</span>)beta3/Vitronectin interaction.	12956424	2004
ITGAV	integrin subunit alpha V	C0017636	Glioblastoma	Abnormality of the nervous system; Neoplasm		Neoplasms		AlteredExpression	As we have found that Lyn, but not Fyn, activity promotes migration of <span class= disease id= 15994925-2-71-83 >glioblastoma</span> cells in response to the cooperative signal generated by platelet-derived growth factor receptor beta and <span class= gene id= 15994925-2-190-206 >integrin alpha(v</span>)beta3, we compared the activity and expression of Lyn and Fyn in <span class= disease id= 159…	15994925	2005
ITGAV	integrin subunit alpha V	C0017636	Glioblastoma	Abnormality of the nervous system; Neoplasm		Neoplasms		AlteredExpression	In addition, the expression of <span class= gene id= 23704872-7-31-42 >integrin &alpha;V</span> and its strong ligand FN was prominently increased in <span class= disease id= 23704872-7-97-110 >glioblastomas</span> developed from mouse intracranial GIC xenografts.	23704872	2013
ITGAV	integrin subunit alpha V	C0017636	Glioblastoma	Abnormality of the nervous system; Neoplasm		Neoplasms		Biomarker	Down-regulation of Lyn expression by siRNA significantly inhibited the cell migration mediated by integrin alpha v beta 3 in PDGF-stimulated cells, demonstrating the PDGFr beta cooperates with <span class= gene id= 12881526-12-193-209 >integrin alpha v</span> beta 3 in promoting the motility of vitronectin-adherent <span class= disease id= 12881526-12-267-279 >glioblastoma</span> cells through a …	12881526	2003
ITGAV	integrin subunit alpha V	C0017636	Glioblastoma	Abnormality of the nervous system; Neoplasm		Neoplasms		Biomarker	Considering the contribution of <span class= disease id= 22072592-7-32-44 >glioblastoma</span> neovasculature to the BBB under angiogenic conditions, our results demonstrated the therapeutic feasibility of treating a brain tumor through mediation of <span class= gene id= 22072592-7-200-212 >integrin &alpha;(v</span>)&beta;(3), as well as the potential of using RGD-PEG-PEI as a targeted gene carri…	22072592	2012
ITGAV	integrin subunit alpha V	C0017636	Glioblastoma	Abnormality of the nervous system; Neoplasm		Neoplasms		AlteredExpression	significant difference in the expression of the beta (3) integrin subunit between primary glioblastomas compared with low-grade gliomas	18394009	2008
ITGAV	integrin subunit alpha V	C0017636	Glioblastoma	Abnormality of the nervous system; Neoplasm		Neoplasms		AlteredExpression	Expression of <span class= gene id= 8939197-0-14-30 >integrin alpha v</span> beta 3 in small blood vessels of <span class= disease id= 8939197-0-64-76 >glioblastoma</span> tumors.	8939197	1997
ITGAV	integrin subunit alpha V	C0006142	Malignant neoplasm of breast		114480	Neoplasms ; Skin and Connective Tissue Diseases		Biomarker	In conclusion, binding of resveratrol to <span class= gene id= 16790523-9-41-61 >integrin alphaVbeta3</span>, principally to the beta3 monomer, is essential for transduction of the stilbene signal into p53-dependent apoptosis of <span class= disease id= 16790523-9-182-195 >breast cancer</span> cells.	16790523	2006
ITGAV	integrin subunit alpha V	C0006142	Malignant neoplasm of breast		114480	Neoplasms ; Skin and Connective Tissue Diseases		Biomarker	We labeled RGD-BBN heterodimer with three positron emitting radionuclides (18)F, (64)Cu, and (68)Ga and investigated the corresponding PET radiotracers in both orthotopic T47D (GRPR(+)/low <span class= gene id= 20540537-6-189-205 >integrin alpha(v</span>)beta(3)) and MDA-MB-435 (GRPR(-)/<span class= gene id= 20540537-6-239-255 >integrin alpha(v</span>)beta(3)(+)) <span class= disease id= 20540537…	20540537	2010
ITGAV	integrin subunit alpha V	C0006142	Malignant neoplasm of breast		114480	Neoplasms ; Skin and Connective Tissue Diseases		AlteredExpression	Thus <span class= disease id= 11172040-9-5-18 >breast cancer</span> cells can exhibit a platelet-interactive and metastatic phenotype that is controlled by the activation of <span class= gene id= 11172040-9-125-141 >integrin alpha v</span> beta 3.	11172040	2001
ITGAV	integrin subunit alpha V	C0006142	Malignant neoplasm of breast		114480	Neoplasms ; Skin and Connective Tissue Diseases		GeneticVariation	We examined the effect of single-nucleotide polymorphisms (SNPs) in predicted miRNA target sites of six integrin genes (ITGA3, ITGA6, <span class=gene id=18550570-3-134-139>ITGAv</span>, ITGB3, ITGB4 and ITGB5) on <span class=disease id=18550570-3-168-181>breast cancer</span> (<span class=disease id=18550570-3-183-185>BC</span>) risk and clinical outcome.	18550570	2008
ITGAV	integrin subunit alpha V	C0006142	Malignant neoplasm of breast		114480	Neoplasms ; Skin and Connective Tissue Diseases		Biomarker	The <span class= gene id= 21127199-0-4-20 >integrin alpha(v</span>)beta(3-5) ligand MFG-E8 is a p63/p73 target gene in triple-negative breast cancers but exhibits suppressive functions in ER(+) and erbB2(+) <span class= disease id= 21127199-0-161-175 >breast cancers</span>.	21127199	2011
ITGAV	integrin subunit alpha V	C0006142	Malignant neoplasm of breast		114480	Neoplasms ; Skin and Connective Tissue Diseases		Biomarker	Our data identify WASL, <span class= gene id= 26657485-11-24-29 >ITGAV</span> and several additional cytoskeleton-associated molecules as novel invasion-promoting targets of miR-142-3p in <span class= disease id= 26657485-11-140-153 >breast cancer</span>.	26657485	2015
ITGAV	integrin subunit alpha V	C0014175	Endometriosis	Abnormality of the genitourinary system		Female Urogenital Diseases and Pregnancy Complications		AlteredExpression	Results are also reviewed indicating that the cell adhesion molecule <span class= gene id= 10027628-4-69-89 >integrin alphavbeta3</span> is expressed in more blood vessels in the endometrium of women with <span class= disease id= 10027628-4-158-171 >endometriosis</span> when compared with normal women.	10027628	1999
ITGAV	integrin subunit alpha V	C0014175	Endometriosis	Abnormality of the genitourinary system		Female Urogenital Diseases and Pregnancy Complications		AlteredExpression	To determine whether endometrial expression of the <span class= gene id= 19171333-1-51-67 >integrin alpha(v</span>)beta(3) vitronectin can predict which <span class= disease id= 19171333-1-106-119 >endometriosis</span> patient subgroup will benefit from pre-IVF cycle prolonged GnRH agonist (GnRHa) therapy.	19171333	2008
ITGAV	integrin subunit alpha V	C0014175	Endometriosis	Abnormality of the genitourinary system		Female Urogenital Diseases and Pregnancy Complications		AlteredExpression	in patients with endometriosis a significant negative correlation was observed between luminal expression of eNOS and alpha (v) beta (3) integrin and between glandular expression of eNOS and luminal expression of alpha (v) beta (3) integrin	12372469	2002
ITGAV	integrin subunit alpha V	C0004153	Atherosclerosis	Abnormality of the cardiovascular system		Cardiovascular Diseases		AlteredExpression	The levels of vascular endothelial growth factor and <span class= gene id= 11529880-4-53-73 >integrin alphavbeta3</span>, through their effect on cell growth and migration, contribute to the process of angiogenesis and to the pathogenesis of <span class= disease id= 11529880-4-195-210 >atherosclerosis</span> and cancer.	11529880	2001
ITGAV	integrin subunit alpha V	C0004153	Atherosclerosis	Abnormality of the cardiovascular system		Cardiovascular Diseases		Biomarker	Alphavbeta5 integrin may play a role in the adhesion and migration of VSMCs during the pathogenesis of atherosclerosis.	16672769	2006
ITGAV	integrin subunit alpha V	C0001418	Adenocarcinoma			Neoplasms		Biomarker	alphav integrins and MMP2 have roles in migration of human ovarian adenocarcinoma cells through endothelial extracellular matrix	15609323	2005
ITGAV	integrin subunit alpha V	C0002395	Alzheimer's Disease	Abnormality of the nervous system	104300	Mental Disorders ; Nervous System Diseases		Biomarker	These results indicate that the alpha2beta1 and alphaVbeta1 integrin signaling pathway may be critical components of neurodegeneration in Alzheimer's disease.	16448724	2007
ITGAV	integrin subunit alpha V	C0007117	Basal cell carcinoma	Abnormality of the integument; Neoplasm		Neoplasms		Biomarker	Alpha vbeta 6 Integrin promotes the invasion of morphoeic basal cell carcinoma through stromal modulation.	18451156	2008
ITGAV	integrin subunit alpha V	C0007772	Intracranial Arteriovenous Malformation			Cardiovascular Diseases ; Congenital, Hereditary, and Neonatal Diseases and Abnormalities ; Nervous System Diseases		AlteredExpression	Expression of integrins alphavbeta1, alphavbeta3, and alphavbeta5 in cerebral arteriovenous malformations and cavernous malformations/Integrins alphavbeta1, alphavbeta3, and alphavbeta5)	16385340	2006
ITGAV	integrin subunit alpha V	C0016514	Foot-and-Mouth Disease			Animal Diseases ; Virus Diseases		Biomarker	integrin binding loop of Foot-and-mouth disease virus has most likely evolved for binding to alphavbeta6 with a higher affinity than to alphavbeta3 and alphavbeta8	16973584	2006
ITGAV	integrin subunit alpha V	C0026764	Multiple Myeloma	Abnormality of blood and blood-forming tissues; Neoplasm	254500	Cardiovascular Diseases ; Hemic and Lymphatic Diseases ; Immune System Diseases ; Neoplasms		Biomarker	Alpha (v) beta (3) integrin engagement enhances cell invasiveness in human multiple myeloma.	12161360	2002
ITGAV	integrin subunit alpha V	C0029463	Osteosarcoma	Abnormality of the skeletal system; Neoplasm	191170,259500	Neoplasms		AlteredExpression	Overexpression of integrin alphaV promotes human osteosarcoma cell populated collagen lattice contraction and cell movement.	12384999	2002
ITGAV	integrin subunit alpha V	C0036420	Localized scleroderma			Skin and Connective Tissue Diseases		AlteredExpression	upregulated expression of alphavbeta5 contributes to autocrine TGF-beta signaling in localized scleroderma fibroblasts	16675963	2006
ITGAV	integrin subunit alpha V	C0033117	Priapism	Abnormality of the genitourinary system		Male Urogenital Diseases		GeneticVariation	Genetic polymorphisms associated with priapism in sickle cell disease.	17408468	2007
ITGAV	integrin subunit alpha V	C0040336	Tobacco Use Disorder			Mental Disorders ; Substance-Related Disorders		GeneticVariation	Personalized smoking cessation: interactions between nicotine dose, dependence and quit-success genotype score.	20379614	2010
ITGAV	integrin subunit alpha V	C0524909	Hepatitis B, Chronic			Digestive System Diseases ; Virus Diseases		GeneticVariation	In this study, we investigated whether single nucleotide polymorphisms (SNPs) in <span class=gene id=18694400-3-81-97>integrin alpha(V</span>) (<span class=gene id=18694400-3-100-105>ITGAV</span>) in a Korean population were associated with <span class=disease id=18694400-3-151-170>chronic hepatitis B</span> virus (HBV) infection and HBV-infected hepatocellular carcinoma (HCC).	18694400	2009
ITGAV	integrin subunit alpha V	C1271104	Blood pressure finding					GeneticVariation	Postural changes in blood pressure associated with interactions between candidate genes for chronic respiratory diseases and exposure to particulate matter.	19590686	2009
ITGAV	integrin subunit alpha V	C1272641	Systemic arterial pressure					GeneticVariation	Postural changes in blood pressure associated with interactions between candidate genes for chronic respiratory diseases and exposure to particulate matter.	19590686	2009
ITGAV	integrin subunit alpha V	C0029925	Ovarian Carcinoma					AlteredExpression	Expression of Lewis y antigen and <span class= gene id= 23725446-0-34-45 >integrin &alpha;v</span>, &beta;3 in <span class= disease id= 23725446-0-53-67 >ovarian cancer</span> and their relationship with chemotherapeutic drug resistance.	23725446	2013
ITGAV	integrin subunit alpha V	C0029925	Ovarian Carcinoma					AlteredExpression	<span class= gene id= 18577466-0-0-20 >Integrin alphavbeta3</span> mediates upregulation of epidermal growth-factor receptor expression and activity in human <span class= disease id= 18577466-0-112-126 >ovarian cancer</span> cells.	18577466	2008
ITGAV	integrin subunit alpha V	C0029925	Ovarian Carcinoma					AlteredExpression	Adenoviral transduction efficiency of <span class= disease id= 11242531-0-38-52 >ovarian cancer</span> cells can be limited by loss of integrin beta3 subunit expression and increased by reconstitution of <span class= gene id= 11242531-0-154-174 >integrin alphavbeta3</span>.	11242531	2001
ITGAV	integrin subunit alpha V	C0029925	Ovarian Carcinoma					Biomarker	Therefore, the <span class= gene id= 19808644-10-15-35 >vitronectin receptor</span> might <span class= negexp >not be</span> an appropriate therapeutic target in <span class= disease id= 19808644-10-86-100 >ovarian cancer</span>.	19808644	2010
ITGAV	integrin subunit alpha V	C0029925	Ovarian Carcinoma					Biomarker	<span class= disease id= 12956424-0-0-14 >Ovarian cancer</span> cell proliferation and motility is induced by engagement of <span class= gene id= 12956424-0-75-91 >integrin alpha(v</span>)beta3/Vitronectin interaction.	12956424	2004
ITGAV	integrin subunit alpha V	C0029925	Ovarian Carcinoma					Biomarker	Physiological concentration of thyroxine (free T4, 10(-10) M), but not 3,5,3'-triiodo-l-thyronine (T3), induced cellular internalization and nuclear translocation of <span class= gene id= 23640055-3-166-177 >integrin &alpha;v</span> monomer in human non-small-cell lung cancer (H522) and <span class= disease id= 23640055-3-233-250 >ovarian carcinoma</span> (<span class= disease id= 23640055-3-252-…	23640055	2013
ITGAV	integrin subunit alpha V	C0029925	Ovarian Carcinoma					AlteredExpression	We also found that the level of transcription of <span class= gene id= 10626791-6-49-65 >Integrin alpha(v</span>) in <span class= disease id= 10626791-6-70-84 >ovarian cancer</span> cells correlated with the efficiency of transduction (P = 0.014) and with the degree of growth inhibition after PTEN gene transfer (P = 0.009).	10626791	2000
ITGAV	integrin subunit alpha V	C0029925	Ovarian Carcinoma					AlteredExpression	<span class= gene id= 19334037-0-0-20 >Integrin alphavbeta3</span> upregulates integrin-linked kinase expression in human <span class= disease id= 19334037-0-76-90 >ovarian cancer</span> cells via enhancement of ILK gene transcription.	19334037	2009
ITGAV	integrin subunit alpha V	C0678222	Breast Carcinoma	Abnormality of the breast; Neoplasm		Neoplasms ; Skin and Connective Tissue Diseases		Biomarker	The significance of tumour cell-associated MT1-MMP for TCIPA was investigated using human <span class= disease id= 14691052-3-90-106 >breast carcinoma</span> MCF7 cells stably coexpressing the <span class= gene id= 14691052-3-142-162 >integrin alphavbeta3</span> with MT1-MMP, cells expressing alphavbeta3 alone and mock-transfected cells.4.	14691052	2004
ITGAV	integrin subunit alpha V	C0678222	Breast Carcinoma	Abnormality of the breast; Neoplasm		Neoplasms ; Skin and Connective Tissue Diseases		Biomarker	Our data identify WASL, <span class= gene id= 26657485-11-24-29 >ITGAV</span> and several additional cytoskeleton-associated molecules as novel invasion-promoting targets of miR-142-3p in <span class= disease id= 26657485-11-140-153 >breast cancer</span>.	26657485	2015
ITGAV	integrin subunit alpha V	C0678222	Breast Carcinoma	Abnormality of the breast; Neoplasm		Neoplasms ; Skin and Connective Tissue Diseases		Biomarker	We labeled RGD-BBN heterodimer with three positron emitting radionuclides (18)F, (64)Cu, and (68)Ga and investigated the corresponding PET radiotracers in both orthotopic T47D (GRPR(+)/low <span class= gene id= 20540537-6-189-205 >integrin alpha(v</span>)beta(3)) and MDA-MB-435 (GRPR(-)/<span class= gene id= 20540537-6-239-255 >integrin alpha(v</span>)beta(3)(+)) <span class= disease id= 20540537…	20540537	2010
ITGAV	integrin subunit alpha V	C0678222	Breast Carcinoma	Abnormality of the breast; Neoplasm		Neoplasms ; Skin and Connective Tissue Diseases		Biomarker	In conclusion, binding of resveratrol to <span class= gene id= 16790523-9-41-61 >integrin alphaVbeta3</span>, principally to the beta3 monomer, is essential for transduction of the stilbene signal into p53-dependent apoptosis of <span class= disease id= 16790523-9-182-195 >breast cancer</span> cells.	16790523	2006
ITGAV	integrin subunit alpha V	C0678222	Breast Carcinoma	Abnormality of the breast; Neoplasm		Neoplasms ; Skin and Connective Tissue Diseases		AlteredExpression	Thus <span class= disease id= 11172040-9-5-18 >breast cancer</span> cells can exhibit a platelet-interactive and metastatic phenotype that is controlled by the activation of <span class= gene id= 11172040-9-125-141 >integrin alpha v</span> beta 3.	11172040	2001
ITGAV	integrin subunit alpha V	C0376358	Malignant neoplasm of prostate	Abnormality of the genitourinary system	176807	Male Urogenital Diseases ; Neoplasms		GeneticVariation	The <span class= gene id= 23065910-8-4-9 >ITGAv</span> gene SNP <span class= variant dbSNP= rs11902171 genes_norm= 3685 >rs11902171</span> may be potentially associated with the risk of <span class= disease id= 23065910-8-77-92 >prostate cancer</span>.	23065910	2012
ITGAV	integrin subunit alpha V	C0376358	Malignant neoplasm of prostate	Abnormality of the genitourinary system	176807	Male Urogenital Diseases ; Neoplasms		Biomarker	The (18)F-labeled RGD-BBN heterodimer exhibited dual <span class= gene id= 20540537-3-53-69 >integrin alpha(v</span>)beta(3) and GRPR targeting in a PC-3 <span class= disease id= 20540537-3-107-122 >prostate cancer</span> model.	20540537	2010
ITGAV	integrin subunit alpha V	C0376358	Malignant neoplasm of prostate	Abnormality of the genitourinary system	176807	Male Urogenital Diseases ; Neoplasms		AlteredExpression	Apart from this, our study revealed that simvastatin-mediated effect on PC3 micrometastasis was mediated through inhibition of <span class= gene id= 23559257-8-127-138 >integrin &alpha;v</span> &beta;3 activity and suppression of interaction between <span class= disease id= 23559257-8-190-205 >prostate cancer</span> cell <span class= gene id= 23559257-8-211-222 >integrin &alpha;v</span> &beta;3 w…	23559257	2013
ITGAV	integrin subunit alpha V	C0376358	Malignant neoplasm of prostate	Abnormality of the genitourinary system	176807	Male Urogenital Diseases ; Neoplasms		Biomarker	<span class= disease id= 17369840-0-0-15 >Prostate cancer</span> specific <span class= gene id= 17369840-0-25-45 >integrin alphavbeta3</span> modulates bone metastatic growth and tissue remodeling.	17369840	2007
ITGAV	integrin subunit alpha V	C0600139	Prostate carcinoma					Biomarker	<span class= disease id= 17369840-0-0-15 >Prostate cancer</span> specific <span class= gene id= 17369840-0-25-45 >integrin alphavbeta3</span> modulates bone metastatic growth and tissue remodeling.	17369840	2007
ITGAV	integrin subunit alpha V	C0600139	Prostate carcinoma					AlteredExpression	Apart from this, our study revealed that simvastatin-mediated effect on PC3 micrometastasis was mediated through inhibition of <span class= gene id= 23559257-8-127-138 >integrin &alpha;v</span> &beta;3 activity and suppression of interaction between <span class= disease id= 23559257-8-190-205 >prostate cancer</span> cell <span class= gene id= 23559257-8-211-222 >integrin &alpha;v</span> &beta;3 w…	23559257	2013
ITGAV	integrin subunit alpha V	C0600139	Prostate carcinoma					GeneticVariation	The <span class= gene id= 23065910-8-4-9 >ITGAv</span> gene SNP <span class= variant dbSNP= rs11902171 genes_norm= 3685 >rs11902171</span> may be potentially associated with the risk of <span class= disease id= 23065910-8-77-92 >prostate cancer</span>.	23065910	2012
ITGAV	integrin subunit alpha V	C0600139	Prostate carcinoma					Biomarker	The (18)F-labeled RGD-BBN heterodimer exhibited dual <span class= gene id= 20540537-3-53-69 >integrin alpha(v</span>)beta(3) and GRPR targeting in a PC-3 <span class= disease id= 20540537-3-107-122 >prostate cancer</span> model.	20540537	2010
ITGAV	integrin subunit alpha V	C0684249	Carcinoma of lung		211980			Biomarker	The aim of this study was to analyze the expression of ADAM15 and its potential ligand, <span class= gene id= 15756594-2-88-104 >integrin alpha(v</span>)beta3 (CD51/CD61), in <span class= disease id= 15756594-2-127-141 >lung carcinoma</span> cell lines and tissues.	15756594	2004
ITGAV	integrin subunit alpha V	C0684249	Carcinoma of lung		211980			Biomarker	Metastatic signature in <span class= disease id= 24488787-0-24-35 >lung cancer</span> is associated with sensitivity to anti-<span class= gene id= 24488787-0-75-87 >integrin &alpha;(V</span>) monoclonal antibody intetumumab.	24488787	2014
ITGAV	integrin subunit alpha V	C0684249	Carcinoma of lung		211980			GeneticVariation	We hypothesized that polymorphisms in &alpha;v&beta;6 integrin genes (<span class= gene id= 26449830-2-59-64 >ITGAV</span> and ITGB6) might be associated with the risk of radiation pneumonitis (RP) in <span class= disease id= 26449830-2-143-154 >lung cancer</span> patients treated with thoracic radiation.	26449830	2015
ITGAV	integrin subunit alpha V	C0684249	Carcinoma of lung		211980			AlteredExpression	The levels of <span class= gene id= 9614556-0-14-30 >integrin alpha v</span> beta 5 may predict the susceptibility to adenovirus-mediated gene transfer in human <span class= disease id= 9614556-0-115-126 >lung cancer</span> cells.	9614556	1998
ITGAV	integrin subunit alpha V	C0242379	Malignant neoplasm of lung			Neoplasms ; Respiratory Tract Diseases		Biomarker	Metastatic signature in <span class= disease id= 24488787-0-24-35 >lung cancer</span> is associated with sensitivity to anti-<span class= gene id= 24488787-0-75-87 >integrin &alpha;(V</span>) monoclonal antibody intetumumab.	24488787	2014
ITGAV	integrin subunit alpha V	C0242379	Malignant neoplasm of lung			Neoplasms ; Respiratory Tract Diseases		AlteredExpression	The levels of <span class= gene id= 9614556-0-14-30 >integrin alpha v</span> beta 5 may predict the susceptibility to adenovirus-mediated gene transfer in human <span class= disease id= 9614556-0-115-126 >lung cancer</span> cells.	9614556	1998
ITGAV	integrin subunit alpha V	C0242379	Malignant neoplasm of lung			Neoplasms ; Respiratory Tract Diseases		GeneticVariation	We hypothesized that polymorphisms in &alpha;v&beta;6 integrin genes (<span class= gene id= 26449830-2-59-64 >ITGAV</span> and ITGB6) might be associated with the risk of radiation pneumonitis (RP) in <span class= disease id= 26449830-2-143-154 >lung cancer</span> patients treated with thoracic radiation.	26449830	2015
ITGAV	integrin subunit alpha V	C1306460	Primary malignant neoplasm of lung					Biomarker	Metastatic signature in <span class= disease id= 24488787-0-24-35 >lung cancer</span> is associated with sensitivity to anti-<span class= gene id= 24488787-0-75-87 >integrin &alpha;(V</span>) monoclonal antibody intetumumab.	24488787	2014
ITGAV	integrin subunit alpha V	C1306460	Primary malignant neoplasm of lung					GeneticVariation	We hypothesized that polymorphisms in &alpha;v&beta;6 integrin genes (<span class= gene id= 26449830-2-59-64 >ITGAV</span> and ITGB6) might be associated with the risk of radiation pneumonitis (RP) in <span class= disease id= 26449830-2-143-154 >lung cancer</span> patients treated with thoracic radiation.	26449830	2015
ITGAV	integrin subunit alpha V	C1306460	Primary malignant neoplasm of lung					AlteredExpression	The levels of <span class= gene id= 9614556-0-14-30 >integrin alpha v</span> beta 5 may predict the susceptibility to adenovirus-mediated gene transfer in human <span class= disease id= 9614556-0-115-126 >lung cancer</span> cells.	9614556	1998
ITGAV	integrin subunit alpha V	C1519666	Tumor-Associated Vasculature					AlteredExpression	The aim of this study was to change adenovirus tropism by chemical modification of the fiber knobs with PEGylated RGD peptide for targeting <span class= gene id= 16391197-1-140-156 >integrin alpha(v</span>)beta(3) that is uniquely or highly expressed in tumor cells and <span class= disease id= 16391197-1-221-235 >neovasculature</span> of tumors of various origins.	16391197	2006
ITGAV	integrin subunit alpha V	C1519666	Tumor-Associated Vasculature					Biomarker	(18)F-FP-P-PRGD2 can specifically image <span class= gene id= 19296102-9-40-56 >integrin alpha(v</span>)beta(3) on the activated endothelial cells of tumor <span class= disease id= 19296102-9-109-123 >neovasculature</span>.	19296102	2009
ITGAV	integrin subunit alpha V	C1519666	Tumor-Associated Vasculature					Biomarker	Considering the contribution of glioblastoma <span class= disease id= 22072592-7-45-59 >neovasculature</span> to the BBB under angiogenic conditions, our results demonstrated the therapeutic feasibility of treating a brain tumor through mediation of <span class= gene id= 22072592-7-200-212 >integrin &alpha;(v</span>)&beta;(3), as well as the potential of using RGD-PEG-PEI as a targeted gene carri…	22072592	2012
ITGAV	integrin subunit alpha V	C0027819	Neuroblastoma	Abnormality of the nervous system; Neoplasm		Neoplasms		Biomarker	These data suggest that the synthesis of vitronectin and the ability of <span class= gene id= 9137089-8-72-88 >integrin alpha v</span> beta 5 to mediate vitronectin adhesion on retinoic-acid-differentiated <span class= disease id= 9137089-8-160-173 >neuroblastoma</span> cells may promote differentiation of <span class= disease id= 9137089-8-211-224 >neuroblastoma</span> cells in vivo.	9137089	1997
ITGAV	integrin subunit alpha V	C0027819	Neuroblastoma	Abnormality of the nervous system; Neoplasm		Neoplasms		AlteredExpression	The expression of <span class= gene id= 8623914-11-18-38 >integrin alphaVbeta3</span> in undifferentiated <span class= disease id= 8623914-11-59-73 >neuroblastomas</span> may contribute to the rapid growth of these tumors and their tendency to metastasize.	8623914	1996
ITGAV	integrin subunit alpha V	C0153690	Secondary malignant neoplasm of bone					Biomarker	The receptor <span class= gene id= 11825687-7-13-29 >integrin alpha(V</span>)beta(3) contributes not only to tumor cell dissemination, but also to angiogenesis and osteolysis in <span class= disease id= 11825687-7-131-146 >bone metastases</span>.	11825687	2002
ITGAV	integrin subunit alpha V	C0153690	Secondary malignant neoplasm of bone					AlteredExpression	ERalpha overexpression had <span class= negexp >no effect</span> on the growth of both cell lines but reduced the expression of <span class= gene id= 17356707-4-100-116 >integrin alpha(v</span>)beta(3) and the receptor activator of NF-kappaB, which are known to promote <span class= disease id= 17356707-4-193-208 >bone metastasis</span>.	17356707	2007
ITGAV	integrin subunit alpha V	C0235974	Pancreatic carcinoma		260350			Biomarker	Previously, we showed that epidermal growth factor (EGF) stimulation of <span class= disease id= 19208836-2-72-92 >pancreatic carcinoma</span> cells led to invasion and metastasis that was blocked by antagonists of <span class= gene id= 19208836-2-165-181 >integrin alpha(v</span>)beta(5).	19208836	2009
ITGAV	integrin subunit alpha V	C0235974	Pancreatic carcinoma		260350			Biomarker	Suppression of <span class= gene id= 26846197-0-15-19 >CD51</span> in pancreatic stellate cells inhibits tumor growth by reducing stroma and altering tumor-stromal interaction in <span class= disease id= 26846197-0-132-149 >pancreatic cancer</span>.	26846197	2016
ITGAV	integrin subunit alpha V	C0494165	Secondary malignant neoplasm of liver					Biomarker	Furthermore, knockdown of <span class= gene id= 20626753-8-26-37 >integrin &alpha;v</span> and erbB3 by small-interfering RNAs significantly inhibited cell migration induced by HRG as well as <span class= disease id= 20626753-8-139-155 >liver metastasis</span> in vivo.	20626753	2011
ITGAV	integrin subunit alpha V	C0494165	Secondary malignant neoplasm of liver					Biomarker	Role of <span class= gene id= 12553378-0-8-24 >integrin alpha(v</span>)beta3 in the early phase of <span class= disease id= 12553378-0-53-69 >liver metastasis</span>: PET and IVM analyses.	12553378	2003
ITGAV	integrin subunit alpha V	C0699791	Stomach Carcinoma	Abnormality of the digestive system; Neoplasm	613659			AlteredExpression	Differential expression of ANOS1 mRNA by <span class= disease id= 26270236-5-41-43 >GC</span> cell lines correlated positively to levels of <span class= gene id= 26270236-5-90-95 >ITGAV</span>, FOXC2 and NODAL mRNAs and inversely with those of TFPI2.	26270236	2015
ITGAV	integrin subunit alpha V	C0699791	Stomach Carcinoma	Abnormality of the digestive system; Neoplasm	613659			Biomarker	Vascular endothelial growth factor (VEGF) enhances <span class= disease id= 19581046-0-51-68 >gastric carcinoma</span> invasiveness via <span class= gene id= 19581046-0-86-102 >integrin alpha(v</span>)beta6.	19581046	2009
ITGAV	integrin subunit alpha V	C1334953	Neuroblastic Tumor	Abnormality of the nervous system; Neoplasm				AlteredExpression	Stage-specific expression of <span class= gene id= 8623914-0-29-49 >integrin alphaVbeta3</span> in <span class= disease id= 8623914-0-53-72 >neuroblastic tumors</span>.	8623914	1996
ITGAV	integrin subunit alpha V	C1334953	Neuroblastic Tumor	Abnormality of the nervous system; Neoplasm				AlteredExpression	Vitronectin expression in differentiating <span class= disease id= 9137089-0-42-61 >neuroblastic tumors</span>: <span class= gene id= 9137089-0-63-79 >integrin alpha v</span> beta 5 mediates vitronectin-dependent adhesion of retinoic-acid-differentiated neuroblastoma cells.	9137089	1997
ITGAV	integrin subunit alpha V	C0001430	Adenoma			Neoplasms		AlteredExpression	In this study, we demonstrated OPN and <span class= gene id= 19326399-4-39-59 >integrin alphavbeta3</span> expression in normal adrenal glands and benign <span class= disease id= 19326399-4-107-115 >adenomas</span>, with staining seen exclusively in adrenocortical cells as well as even stronger staining in ACC.	19326399	2009
ITGAV	integrin subunit alpha V	C0003850	Arteriosclerosis	Abnormality of the cardiovascular system		Cardiovascular Diseases		AlteredExpression	The levels of vascular endothelial growth factor and <span class= gene id= 11529880-4-53-73 >integrin alphavbeta3</span>, through their effect on cell growth and migration, contribute to the process of angiogenesis and to the pathogenesis of <span class= disease id= 11529880-4-195-210 >atherosclerosis</span> and cancer.	11529880	2001
ITGAV	integrin subunit alpha V	C0004352	Autistic Disorder	Abnormality of the nervous system	209850	Mental Disorders		GeneticVariation	Lack of association between markers in the ITGA3, <span class= gene id= 21182210-0-50-55 >ITGAV</span>, ITGA6 and ITGB3 and <span class= disease id= 21182210-0-77-83 >autism</span> in an Irish sample.	21182210	2010
ITGAV	integrin subunit alpha V	C0006118	Brain Neoplasms	Abnormality of the nervous system; Neoplasm		Neoplasms ; Nervous System Diseases		Biomarker	Considering the contribution of glioblastoma neovasculature to the BBB under angiogenic conditions, our results demonstrated the therapeutic feasibility of treating a <span class= disease id= 22072592-7-167-178 >brain tumor</span> through mediation of <span class= gene id= 22072592-7-200-212 >integrin &alpha;(v</span>)&beta;(3), as well as the potential of using RGD-PEG-PEI as a targeted gene car…	22072592	2012
ITGAV	integrin subunit alpha V	C0007131	Non-Small Cell Lung Carcinoma	Abnormality of the respiratory system; Neoplasm	211980	Neoplasms ; Respiratory Tract Diseases		GeneticVariation	Physiological concentration of thyroxine (free T4, 10(-10) M), but not 3,5,3'-triiodo-l-thyronine (T3), induced cellular internalization and nuclear translocation of <span class= gene id= 23640055-3-166-177 >integrin &alpha;v</span> monomer in human <span class= disease id= 23640055-3-195-221 >non-small-cell lung cancer</span> (<span class= disease id= 23640055-3-223-227 >H522</span>) and ovarian…	23640055	2013
ITGAV	integrin subunit alpha V	C0007847	Malignant tumor of cervix					AlteredExpression	Immunohistochemistry analysis demonstrated an increase in <span class= gene id= 21239458-3-58-69 >integrin &alpha;v</span>, &beta;3, &beta;4, and &beta;6 expression in the epithelium during the development of <span class= disease id= 21239458-3-141-156 >cervical cancer</span>.	21239458	2012
ITGAV	integrin subunit alpha V	C0008312	Primary biliary cirrhosis	Abnormality of the digestive system	109720	Digestive System Diseases		GeneticVariation	A polymorphism in the <span class= gene id= 21116829-0-22-33 >integrin &alpha;V</span> subunit gene affects the progression of <span class= disease id= 21116829-0-74-99 >primary biliary cirrhosis</span> in Japanese patients.	21116829	2010
ITGAV	integrin subunit alpha V	C0009402	Colorectal Carcinoma			Digestive System Diseases ; Neoplasms		AlteredExpression	Additionally, we investigated the serum levels of HSP90alpha and the expression status of tumor <span class= gene id= 20558745-6-96-112 >integrin alpha(V</span>) mRNA in <span class= disease id= 20558745-6-122-139 >colorectal cancer</span> patients.	20558745	2010
ITGAV	integrin subunit alpha V	C0011644	Scleroderma	Abnormality of the integument		Skin and Connective Tissue Diseases		AlteredExpression	Increased expression of <span class= gene id= 16301681-0-24-40 >integrin alpha(v</span>)beta3 contributes to the establishment of autocrine TGF-beta signaling in <span class= disease id= 16301681-0-115-126 >scleroderma</span> fibroblasts.	16301681	2006
ITGAV	integrin subunit alpha V	C0017609	Glaucoma, Neovascular			Eye Diseases		AlteredExpression	The mRNA levels of all inflammatory cytokines and <span class= gene id= 25041566-6-50-69 >integrin subunit &alpha;V</span> were significantly increased in the <span class= disease id= 25041566-6-106-109 >NVG</span> group compared with POAG controls.	25041566	2014
ITGAV	integrin subunit alpha V	C0019163	Hepatitis B			Digestive System Diseases ; Virus Diseases		GeneticVariation	In this study, we investigated whether single nucleotide polymorphisms (SNPs) in <span class= gene id= 18694400-3-81-97 >integrin alpha(V</span>) (ITGAV) in a Korean population were associated with chronic hepatitis B virus (<span class= disease id= 18694400-3-178-181 >HBV</span>) infection and HBV-infected hepatocellular carcinoma (HCC).	18694400	2009
ITGAV	integrin subunit alpha V	C0019189	Hepatitis, Chronic	Abnormality of the digestive system; Abnormality of the immune system		Digestive System Diseases		GeneticVariation	<span class= gene id= 18694400-0-0-16 >Integrin alpha V</span> polymorphisms and haplotypes in a Korean population are associated with susceptibility to <span class= disease id= 18694400-0-107-124 >chronic hepatitis</span> and hepatocellular carcinoma.	18694400	2009
ITGAV	integrin subunit alpha V	C0019348	Herpes Simplex Infections			Skin and Connective Tissue Diseases ; Virus Diseases		AlteredExpression	Imaging chemically modified adenovirus for targeting tumors expressing <span class= gene id= 16391197-0-71-91 >integrin alphavbeta3</span> in living mice with mutant <span class= disease id= 16391197-0-119-133 >herpes simplex</span> virus type 1 thymidine kinase PET reporter gene.	16391197	2006
ITGAV	integrin subunit alpha V	C0024117	Chronic Obstructive Airway Disease	Abnormality of the respiratory system	606963	Respiratory Tract Diseases		AlteredExpression	Finally, we show that SM correlates with increased severity of <span class= disease id= 17965775-6-63-67 >COPD</span> and that fibroblast expression of the <span class= gene id= 17965775-6-106-122 >integrin alpha(v</span>)beta(8), which is the major mediator of airway fibroblast TGF-beta activation, correlated with disease severity and small airway wall thickening in <span class= disease id= 1796…	17965775	2007
ITGAV	integrin subunit alpha V	C0024623	Malignant neoplasm of stomach			Digestive System Diseases ; Neoplasms		AlteredExpression	Differential expression of ANOS1 mRNA by <span class= disease id= 26270236-5-41-43 >GC</span> cell lines correlated positively to levels of <span class= gene id= 26270236-5-90-95 >ITGAV</span>, FOXC2 and NODAL mRNAs and inversely with those of TFPI2.	26270236	2015
ITGAV	integrin subunit alpha V	C0024899	Mastocytosis	Abnormality of blood and blood-forming tissues; Abnormality of connective tissue; Abnormality of the immune system	154800	Neoplasms ; Skin and Connective Tissue Diseases		AlteredExpression	Enteric expression of the <span class= gene id= 12213704-0-26-42 >integrin alpha(v</span>)beta(6) is essential for nematode-induced mucosal <span class= disease id= 12213704-0-93-114 >mast cell hyperplasia</span> and expression of the granule chymase, mouse mast cell protease-1.	12213704	2002
ITGAV	integrin subunit alpha V	C0025007	Measles			Virus Diseases		AlteredExpression	MV-ERV grew to 10(6) plaque-forming units/mL, slightly lower than the parental Edmonston strain of <span class= disease id= 15958576-7-99-106 >measles</span> virus (MV-Edm), but it selectively infected Chinese hamster ovary cells expressing <span class= gene id= 15958576-7-190-206 >integrin alpha(v</span>)beta3.	15958576	2005
ITGAV	integrin subunit alpha V	C0029456	Osteoporosis	Abnormality of the skeletal system	166710	Musculoskeletal Diseases ; Nutritional and Metabolic Diseases		Biomarker	<span class= gene id= 17264806-1-0-20 >Integrin alphavbeta3</span> is essential for mature osteoclast function and therefore important for the development of <span class= disease id= 17264806-1-112-124 >osteoporosis</span> and osteoporotic fractures.	17264806	2007
ITGAV	integrin subunit alpha V	C0032285	Pneumonia	Abnormality of the immune system; Abnormality of the respiratory system		Respiratory Tract Diseases		AlteredExpression	The epithelial <span class= gene id= 12213704-2-15-31 >integrin alpha(v</span>)beta(6) mediates local activation of TGF-beta(1) in the lung and beta(6)(-/-) mice exhibit exaggerated <span class= disease id= 12213704-2-135-157 >pulmonary inflammation</span>, but their response to inflammatory stimuli in the gut has <span class= negexp >not been</span> investigated.	12213704	2002
ITGAV	integrin subunit alpha V	C0034067	Pulmonary Emphysema	Abnormality of the respiratory system		Respiratory Tract Diseases		Biomarker	Loss of <span class= gene id= 12634787-0-8-24 >integrin alpha(v</span>)beta6-mediated TGF-beta activation causes Mmp12-dependent <span class= disease id= 12634787-0-83-92 >emphysema</span>.	12634787	2002
ITGAV	integrin subunit alpha V	C0036220	Kaposi Sarcoma	Abnormality of the immune system; Abnormality of the integument; Neoplasm		Neoplasms ; Virus Diseases		Biomarker	<span class= gene id= 12397091-0-0-16 >Integrin alpha(v</span>)beta3 targeted therapy for <span class= disease id= 12397091-0-44-60 >Kaposi's sarcoma</span> with an in vitro evolved antibody.	12397091	2002
ITGAV	integrin subunit alpha V	C0036421	Systemic Scleroderma			Skin and Connective Tissue Diseases		AlteredExpression	Increased expression of <span class= gene id= 16301681-0-24-40 >integrin alpha(v</span>)beta3 contributes to the establishment of autocrine TGF-beta signaling in <span class= disease id= 16301681-0-115-126 >scleroderma</span> fibroblasts.	16301681	2006
ITGAV	integrin subunit alpha V	C0040015	Thrombasthenia	Abnormality of blood and blood-forming tissues	273800	Congenital, Hereditary, and Neonatal Diseases and Abnormalities ; Hemic and Lymphatic Diseases		Biomarker	Using flow cytometry analysis or immuno-precipitation and western blotting <span class= gene id= 9493569-8-75-78 >VnR</span> was found in B-lymphocytes of <span class= disease id= 9493569-8-109-111 >GT</span> patients bearing a well characterized mutation in the GPIIb gene.	9493569	1998
ITGAV	integrin subunit alpha V	C0155626	Acute myocardial infarction					Biomarker	<span class= gene id= 9323066-0-0-20 >Vitronectin receptor</span> (alpha(v)beta3) mediates platelet adhesion to the luminal aspect of endothelial cells: implications for reperfusion in <span class= disease id= 9323066-0-140-167 >acute myocardial infarction</span>.	9323066	1997
ITGAV	integrin subunit alpha V	C0156181	Peritoneal adhesion					AlteredExpression	The serosal tissue of the parietal peritoneum, uterus, fallopian tubes, ovary, and the large and small bowel, as well as <span class= disease id= 11287036-6-121-141 >peritoneal adhesions</span>, skin, fascia, subcutaneous tissue, and omentum, expresses <span class= gene id= 11287036-6-201-217 >integrin alpha v</span> and beta 3 mRNA.	11287036	2001
ITGAV	integrin subunit alpha V	C0175754	Agenesis of corpus callosum	Abnormality of the nervous system	217990	Congenital, Hereditary, and Neonatal Diseases and Abnormalities ; Nervous System Diseases ; Pathological Conditions, Signs and Symptoms		Biomarker	This increase was reversed by the addition of an anti-integrin beta3 antibody, indicating a functional relationship of OPN and <span class= gene id= 19326399-8-127-147 >integrin alphavbeta3</span> in <span class= disease id= 19326399-8-151-154 >ACC</span>.	19326399	2009
ITGAV	integrin subunit alpha V	C0178874	Tumor Progression					Biomarker	Antibody-mediated blockade of <span class= gene id= 18199553-0-30-46 >integrin alpha v</span> beta 6 inhibits <span class= disease id= 18199553-0-63-80 >tumor progression</span> in vivo by a transforming growth factor-beta-regulated mechanism.	18199553	2008
ITGAV	integrin subunit alpha V	C0206638	Giant Cell Tumor of Bone	Abnormality of the skeletal system; Neoplasm		Neoplasms		AlteredExpression	Giant cells in <span class= disease id= 16153456-4-15-19 >GCTB</span> and GCTST exhibited an osteoclast phenotype expressing tartrate-resistant acid phosphatase and <span class= gene id= 16153456-4-115-135 >vitronectin receptor</span> and being capable of lacunar resorption.	16153456	2005
ITGAV	integrin subunit alpha V	C0206718	Ganglioneuroblastoma	Abnormality of the nervous system; Neoplasm		Neoplasms		AlteredExpression	Cell adhesion may play a role in metastasis, and we have shown recently that expression of <span class= gene id= 9137089-2-91-107 >integrin alpha v</span> beta 5 protein and mRNA is up-regulated in <span class= disease id= 9137089-2-151-172 >ganglioneuroblastomas</span> in vivo.	9137089	1997
ITGAV	integrin subunit alpha V	C0221715	CARCINOMA INTESTINAL					Biomarker	<span class= gene id= 11498793-0-0-20 >Integrin alphavbeta3</span> promotes anchorage-dependent apoptosis in human <span class= disease id= 11498793-0-69-89 >intestinal carcinoma</span> cells.	11498793	2001
ITGAV	integrin subunit alpha V	C0259779	Fibrous Dysplasia					AlteredExpression	Immunohistochemistry and in situ hybridization studies revealed that periostin was expressed in the extracellular matrix during intramembranous but not endochondral ossification, as well as in the fibrous component of <span class= disease id= 18799196-5-218-235 >fibrous dysplasia</span>; and all cells adjacent to periostin-positive regions expressed <span class= gene id= 18799196-5-300-304 >CD51<…	18799196	2008
ITGAV	integrin subunit alpha V	C0282160	Aplasia Cutis Congenita	Abnormality of the integument	107600	Congenital, Hereditary, and Neonatal Diseases and Abnormalities ; Skin and Connective Tissue Diseases		Biomarker	This increase was reversed by the addition of an anti-integrin beta3 antibody, indicating a functional relationship of OPN and <span class= gene id= 19326399-8-127-147 >integrin alphavbeta3</span> in <span class= disease id= 19326399-8-151-154 >ACC</span>.	19326399	2009
ITGAV	integrin subunit alpha V	C0302592	Cervix carcinoma					AlteredExpression	Immunohistochemistry analysis demonstrated an increase in <span class= gene id= 21239458-3-58-69 >integrin &alpha;v</span>, &beta;3, &beta;4, and &beta;6 expression in the epithelium during the development of <span class= disease id= 21239458-3-141-156 >cervical cancer</span>.	21239458	2012
ITGAV	integrin subunit alpha V	C0334553	Giant Cell Tumor of Soft Tissue					AlteredExpression	Giant cells in GCTB and <span class= disease id= 16153456-4-24-29 >GCTST</span> exhibited an osteoclast phenotype expressing tartrate-resistant acid phosphatase and <span class= gene id= 16153456-4-115-135 >vitronectin receptor</span> and being capable of lacunar resorption.	16153456	2005
ITGAV	integrin subunit alpha V	C0334579	Anaplastic astrocytoma			Neoplasms		AlteredExpression	As we have found that Lyn, but not Fyn, activity promotes migration of glioblastoma cells in response to the cooperative signal generated by platelet-derived growth factor receptor beta and <span class= gene id= 15994925-2-190-206 >integrin alpha(v</span>)beta3, we compared the activity and expression of Lyn and Fyn in glioblastoma (grade IV) tumor biopsy samples with that in <span class= disease…	15994925	2005
ITGAV	integrin subunit alpha V	C0339573	Glaucoma, Primary Open Angle	Abnormality of the eye	137760			AlteredExpression	The mRNA levels of all inflammatory cytokines and <span class= gene id= 25041566-6-50-69 >integrin subunit &alpha;V</span> were significantly increased in the NVG group compared with <span class= disease id= 25041566-6-130-134 >POAG</span> controls.	25041566	2014
ITGAV	integrin subunit alpha V	C0346647	Malignant neoplasm of pancreas	Abnormality of the digestive system; Neoplasm		Digestive System Diseases ; Endocrine System Diseases ; Neoplasms		Biomarker	Suppression of <span class= gene id= 26846197-0-15-19 >CD51</span> in pancreatic stellate cells inhibits tumor growth by reducing stroma and altering tumor-stromal interaction in <span class= disease id= 26846197-0-132-149 >pancreatic cancer</span>.	26846197	2016
ITGAV	integrin subunit alpha V	C0549473	Thyroid carcinoma	Abnormality of the endocrine system; Neoplasm		Endocrine System Diseases ; Neoplasms		GeneticVariation	Expression analysis revealed several genes that were differentially expressed between benign and malignant nodules (transforming growth factor, cadherin 1, collagen &alpha;1, catenin &alpha;1, integrin &alpha;3, and fibronectin 1 [FN1]), between follicular adenomas and follicular variant of papillary thyroid carcinoma (FN1, laminin &gamma;1, integrin &beta;2, connective tissue growth factor, cate…	26749005	2015
ITGAV	integrin subunit alpha V	C0595989	Carcinoma of larynx	Abnormality of the respiratory system; Neoplasm				AlteredExpression	Increased adenoviral transduction efficacy in human <span class= disease id= 15146554-0-52-71 >laryngeal carcinoma</span> cells resistant to cisplatin is associated with increased expression of <span class= gene id= 15146554-0-144-164 >integrin alphavbeta3</span> and coxsackie adenovirus receptor.	15146554	2004
ITGAV	integrin subunit alpha V	C0596263	Carcinogenesis			Neoplasms ; Pathological Conditions, Signs and Symptoms		GeneticVariation	Two of these regions of homozygous loss, encompassing the <span class= gene id= 22081516-9-58-63 >ITGAV</span> and RUNX1 gene, were detected in multiple samples indicating a potential role in the <span class= disease id= 22081516-9-149-163 >carcinogenesis</span> of EAC.	22081516	2011
ITGAV	integrin subunit alpha V	C0677886	Epithelial ovarian cancer		167000			Biomarker	Physiological concentration of thyroxine (free T4, 10(-10) M), but not 3,5,3'-triiodo-l-thyronine (T3), induced cellular internalization and nuclear translocation of <span class= gene id= 23640055-3-166-177 >integrin &alpha;v</span> monomer in human non-small-cell lung cancer (H522) and <span class= disease id= 23640055-3-233-250 >ovarian carcinoma</span> (<span class= disease id= 23640055-3-252-…	23640055	2013
ITGAV	integrin subunit alpha V	C0686619	Secondary malignant neoplasm of lymph node					AlteredExpression	Immunohistochemistry for <span class= gene id= 26846197-6-25-29 >CD51</span> in resected pancreatic cancer tissues showed that high expression of <span class= gene id= 26846197-6-99-103 >CD51</span> in the tumor stroma was associated with <span class= disease id= 26846197-6-144-165 >lymph node metastasis</span> (P=0.025), positive pathologic margin (P=0.025), and shorter patient survival times (P…	26846197	2016
ITGAV	integrin subunit alpha V	C0700095	Central neuroblastoma					Biomarker	These data suggest that the synthesis of vitronectin and the ability of <span class= gene id= 9137089-8-72-88 >integrin alpha v</span> beta 5 to mediate vitronectin adhesion on retinoic-acid-differentiated <span class= disease id= 9137089-8-160-173 >neuroblastoma</span> cells may promote differentiation of <span class= disease id= 9137089-8-211-224 >neuroblastoma</span> cells in vivo.	9137089	1997
ITGAV	integrin subunit alpha V	C0729233	Dissecting aneurysm of the thoracic aorta					GeneticVariation	We hypothesized that polymorphisms in &alpha;v&beta;6 integrin genes (<span class= gene id= 26449830-2-59-64 >ITGAV</span> and ITGB6) might be associated with the risk of radiation pneumonitis (RP) in lung cancer patients treated with <span class= disease id= 26449830-2-177-185 >thoracic</span> radiation.	26449830	2015
ITGAV	integrin subunit alpha V	C0750952	Biliary Tract Cancer			Digestive System Diseases ; Neoplasms		Biomarker	Expression of CAR significantly correlated with the adenovirus infectivity, whereas <span class= gene id= 17505007-7-84-100 >integrin alpha(v</span>)beta(5) was abundantly expressed in almost all <span class= disease id= 17505007-7-148-162 >biliary cancer</span> cells.	17505007	2007
ITGAV	integrin subunit alpha V	C0751633	Carotid Artery Plaque			Cardiovascular Diseases ; Nervous System Diseases		AlteredExpression	Human atherosclerotic <span class= disease id= 21732164-4-22-44 >carotid artery plaques</span> from symptomatic patients were used for gene expression analysis by quantitative PCR of vascular endothelial growth factor (VEGF) and <span class= gene id= 21732164-4-179-191 >integrin &alpha;(V</span>) and integrin &beta;(3) subunits, genes essential during neoangiogenesis.	21732164	2012
ITGAV	integrin subunit alpha V	C0879615	Stromal Neoplasm					Biomarker	Suppression of <span class= gene id= 26846197-0-15-19 >CD51</span> in pancreatic stellate cells inhibits tumor growth by reducing stroma and altering <span class= disease id= 26846197-0-103-116 >tumor-stromal</span> interaction in pancreatic cancer.	26846197	2016
ITGAV	integrin subunit alpha V	C1519670	Tumor Angiogenesis					Biomarker	The <span class= gene id= 17952617-1-4-20 >integrin alpha(v</span>)beta(3) is involved in multiple aspects of malignant cancer, including <span class= disease id= 17952617-1-92-110 >tumor angiogenesis</span> and metastasis, which makes the receptor a key target for the development of anti-cancer therapies.	17952617	2007
ITGAV	integrin subunit alpha V	C1527249	Colorectal Cancer		114500	Digestive System Diseases ; Neoplasms		AlteredExpression	Additionally, we investigated the serum levels of HSP90alpha and the expression status of tumor <span class= gene id= 20558745-6-96-112 >integrin alpha(V</span>) mRNA in <span class= disease id= 20558745-6-122-139 >colorectal cancer</span> patients.	20558745	2010
ITGAV	integrin subunit alpha V	C1621958	Glioblastoma Multiforme	Abnormality of the nervous system; Neoplasm	137800	Neoplasms		Biomarker	In this report, we studied the expression of three molecules that have been shown to mediate adenoviral entry into cells, i.e., coxsackie and adenovirus receptor (CAR), <span class= gene id= 16798098-3-169-189 >integrin alphavbeta3</span> (INT), and major histocompatibility complex class I (MHCI), in rodent glioma cell lines and low-passage primary cultures and cell lines from human <span class= …	16798098	2006
ITGAV	integrin subunit alpha V	C1865868	ALZHEIMER DISEASE 5		602096			AlteredExpression	The finding that <span class= gene id= 11778901-16-17-33 >integrin alpha(v</span>)beta1 is involved in <span class= disease id= 11778901-16-55-58 >Ad5</span> infection has implications for the use of recombinant Ad5 vectors for cancer gene therapy, since alpha(v)beta1 is expressed at high levels and acts as an alternative <span class= gene id= 11778901-16-225-245 >vitronectin receptor</span> in m…	11778901	2002
ITGAV	integrin subunit alpha V	C2607929	Carney Complex, Type 1		160980	Cardiovascular Diseases ; Congenital, Hereditary, and Neonatal Diseases and Abnormalities ; Neoplasms		AlteredExpression	Expression of <span class= disease id= 17505007-7-14-17 >CAR</span> significantly correlated with the adenovirus infectivity, whereas <span class= gene id= 17505007-7-84-100 >integrin alpha(v</span>)beta(5) was abundantly expressed in almost all biliary cancer cells.	17505007	2007
ITGAV	integrin subunit alpha V	C3539878	Triple Negative Breast Neoplasms			Neoplasms ; Skin and Connective Tissue Diseases		Biomarker	The <span class= gene id= 21127199-0-4-20 >integrin alpha(v</span>)beta(3-5) ligand MFG-E8 is a p63/p73 target gene in <span class= disease id= 21127199-0-73-103 >triple-negative breast cancers</span> but exhibits suppressive functions in ER(+) and erbB2(+) breast cancers.	21127199	2011
ITGAV	integrin subunit alpha V	C3714636	Pneumonitis			Respiratory Tract Diseases		AlteredExpression	The epithelial <span class= gene id= 12213704-2-15-31 >integrin alpha(v</span>)beta(6) mediates local activation of TGF-beta(1) in the lung and beta(6)(-/-) mice exhibit exaggerated <span class= disease id= 12213704-2-135-157 >pulmonary inflammation</span>, but their response to inflammatory stimuli in the gut has <span class= negexp >not been</span> investigated.	12213704	2002
ITGAV	integrin subunit alpha V	C4048328	cervical cancer	Abnormality of the genitourinary system; Neoplasm	603956	Female Urogenital Diseases and Pregnancy Complications ; Neoplasms		AlteredExpression	Immunohistochemistry analysis demonstrated an increase in <span class= gene id= 21239458-3-58-69 >integrin &alpha;v</span>, &beta;3, &beta;4, and &beta;6 expression in the epithelium during the development of <span class= disease id= 21239458-3-141-156 >cervical cancer</span>.	21239458	2012
Symbol	Gene Name	cui	Disease Name	HPO Term	OMIM	Disease Class	Protein Class	Association Type	Sentence in the supporting publication	PMID	PMID Year
LRIG3	leucine rich repeats and immunoglobulin like domains 3	C0017638	Glioma	Abnormality of the nervous system; Neoplasm		Neoplasms	extracellular matrix protein; receptor	Biomarker	In addition, we evaluated the association of genetic variants of a newly discovered family of genes known to interact with EGFR: LRIG2 and <span class= gene id= 20446891-4-139-144 >LRIG3</span> with <span class= disease id= 20446891-4-150-156 >glioma</span> and glioblastoma risk.Methods.	20446891	2010
LRIG3	leucine rich repeats and immunoglobulin like domains 3	C0017638	Glioma	Abnormality of the nervous system; Neoplasm		Neoplasms	extracellular matrix protein; receptor	Biomarker	<span class= gene id= 19200647-6-0-5 >LRIG3</span> might be involved in the regulation of EGFR signaling, and serve as a tumor suppressor gene in the pathogenesis of <span class= disease id= 19200647-6-121-127 >glioma</span>.	19200647	2009
LRIG3	leucine rich repeats and immunoglobulin like domains 3	C0017638	Glioma	Abnormality of the nervous system; Neoplasm		Neoplasms	extracellular matrix protein; receptor	GeneticVariation	In addition, we evaluated the association of genetic variants of a newly discovered family of genes known to interact with EGFR: LRIG2 and <span class=gene id=20446891-4-139-144>LRIG3</span> with <span class=disease id=20446891-4-150-156>glioma</span> and glioblastoma risk.	20446891	2010
LRIG3	leucine rich repeats and immunoglobulin like domains 3	C0017638	Glioma	Abnormality of the nervous system; Neoplasm		Neoplasms	extracellular matrix protein; receptor	Biomarker	Ectopically expressed <span class= gene id= 16532360-5-22-27 >LRIG3</span>-GFP localized to perinuclear and cytoplasmic compartments, and to the cell surface of transfected <span class= disease id= 16532360-5-126-132 >glioma</span> cells.	16532360	2005
LRIG3	leucine rich repeats and immunoglobulin like domains 3	C0014474	Ependymoma	Abnormality of the nervous system; Neoplasm	137800	Neoplasms	extracellular matrix protein; receptor	AlteredExpression	the expression of LRIG1-3 was evaluated in 51 human ependymomas and was found to be more highly expressed in supratentorial than in infratentorial ependymomas	19216216	2009
LRIG3	leucine rich repeats and immunoglobulin like domains 3	C0032019	Pituitary Neoplasms			Endocrine System Diseases ; Neoplasms ; Nervous System Diseases	extracellular matrix protein; receptor	AlteredExpression	Down-regulation of <span class=gene id=17393120>LRIG3</span> in HP75 <span class=disease id=17393120>pituitary adenoma</span> is reported.	17393120	2008
LRIG3	leucine rich repeats and immunoglobulin like domains 3	C0006118	Brain Neoplasms	Abnormality of the nervous system; Neoplasm		Neoplasms ; Nervous System Diseases	extracellular matrix protein; receptor	GeneticVariation	A comprehensive study of the association between the EGFR and ERBB2 genes and glioma risk.	20446891	2010
LRIG3	leucine rich repeats and immunoglobulin like domains 3	C0018801	Heart failure	Abnormality of the cardiovascular system		Cardiovascular Diseases	extracellular matrix protein; receptor	GeneticVariation	We identified 2 loci that were associated with incident HF and exceeded genome-wide significance. The findings merit replication in other community-based settings of incident HF.	20445134	2010
LRIG3	leucine rich repeats and immunoglobulin like domains 3	C0040336	Tobacco Use Disorder			Mental Disorders ; Substance-Related Disorders	extracellular matrix protein; receptor	GeneticVariation	Personalized smoking cessation: interactions between nicotine dose, dependence and quit-success genotype score.	20379614	2010
LRIG3	leucine rich repeats and immunoglobulin like domains 3	C0017636	Glioblastoma	Abnormality of the nervous system; Neoplasm		Neoplasms	extracellular matrix protein; receptor	Biomarker	In addition, we evaluated the association of genetic variants of a newly discovered family of genes known to interact with EGFR: LRIG2 and <span class= gene id= 20446891-4-139-144 >LRIG3</span> with glioma and <span class= disease id= 20446891-4-161-173 >glioblastoma</span> risk.Methods.	20446891	2010
LRIG3	leucine rich repeats and immunoglobulin like domains 3	C0017636	Glioblastoma	Abnormality of the nervous system; Neoplasm		Neoplasms	extracellular matrix protein; receptor	AlteredExpression	Inhibition of <span class= gene id= 19200647-0-14-19 >LRIG3</span> gene expression via RNA interference modulates the proliferation, cell cycle, cell apoptosis, adhesion and invasion of <span class= disease id= 19200647-0-139-151 >glioblastoma</span> cell (<span class= disease id= 19200647-0-158-162 >GL15</span>).	19200647	2009
LRIG3	leucine rich repeats and immunoglobulin like domains 3	C0007959	Charcot-Marie-Tooth Disease		118200	Congenital, Hereditary, and Neonatal Diseases and Abnormalities ; Nervous System Diseases	extracellular matrix protein; receptor	Biomarker	Variants in the genes DCTN2, DNAH10, <span class= gene id= 26517670-0-37-42 >LRIG3</span>, and MYO1A are associated with intermediate <span class= disease id= 26517670-0-87-114 >Charcot-Marie-Tooth disease</span> in a Norwegian family.	26517670	2015
LRIG3	leucine rich repeats and immunoglobulin like domains 3	C0598589	Inherited neuropathies				extracellular matrix protein; receptor	Biomarker	This is the first time a haplotype on chromosome 12 containing sequence variants in the genes DCTN2, DNAH10, <span class= gene id= 26517670-10-109-114 >LRIG3</span>, and MYO1A has been linked to an <span class= disease id= 26517670-10-148-168 >inherited neuropathy</span> in humans.	26517670	2015
Symbol	Gene Name	cui	Disease Name	HPO Term	OMIM	Disease Class	Protein Class	Association Type	Sentence in the supporting publication	PMID	PMID Year
MBNL1	muscleblind like splicing regulator 1	C0036341	Schizophrenia	Abnormality of the nervous system	181500	Mental Disorders	nucleic acid binding	Biomarker	Subsequent real-time PCR has shown that mRNA for muscleblind protein 1 (<span class=gene id=17464717-5-72-77>MBNL1</span>) and protocadherin 17 (PCDH17) are increased in BA 46 from subjects with <span class=disease id=17464717-5-151-164>schizophrenia</span> of short, but not long, duration.	17464717	2007
MBNL1	muscleblind like splicing regulator 1	C0036341	Schizophrenia	Abnormality of the nervous system	181500	Mental Disorders	nucleic acid binding	Biomarker	Subsequent real-time PCR has shown that mRNA for muscleblind protein 1 (<span class= gene id= 17464717-5-72-77 >MBNL1</span>) and protocadherin 17 (PCDH17) are increased in BA 46 from subjects with <span class= disease id= 17464717-5-151-164 >schizophrenia</span> of short, but not long, duration.	17464717	2007
MBNL1	muscleblind like splicing regulator 1	C0027125	Myotonia	Abnormality of the musculature		Nervous System Diseases ; Pathological Conditions, Signs and Symptoms	nucleic acid binding	Therapeutic	Age of onset of RNA toxicity influences phenotypic severity: evidence from an inducible mouse model of myotonic dystrophy (DM1).	24039817	2013
MBNL1	muscleblind like splicing regulator 1	C3250443	MYOTONIC DYSTROPHY 1		160900		nucleic acid binding	GeneticVariation	In order to search for candidate genes that could act as modifiers of disease severity, we studied the association between <span class= gene id= 23161457-3-123-149 >Muscleblind-like protein-1</span> (<span class= gene id= 23161457-3-151-156 >MBNL1</span>) gene polymorphisms and the <span class= disease id= 23161457-3-185-188 >DM1</span> phenotype.	23161457	2012
MBNL1	muscleblind like splicing regulator 1	C3250443	MYOTONIC DYSTROPHY 1		160900		nucleic acid binding	GeneticVariation	We used RT-PCR to validate a subset of alternative cassette exons identified by microarray analysis with brain tissues from <span class= gene id= 22427994-5-124-129 >Mbnl1</span>(<span class= variant dbSNP= NA genes_norm= NA >&Delta;E3</span>/<span class= variant dbSNP= NA genes_norm= NA >&Delta;E3</span>) knockout mice and post-mortem <span class= disease id= 22427994-5-169-172 >DM1</span> patie…	22427994	2012
MBNL1	muscleblind like splicing regulator 1	C3250443	MYOTONIC DYSTROPHY 1		160900		nucleic acid binding	Biomarker	<span class= gene id= 15546872-0-0-5 >MBNL1</span> is the primary determinant of focus formation and aberrant insulin receptor splicing in <span class= disease id= 15546872-0-94-97 >DM1</span>.	15546872	2005
MBNL1	muscleblind like splicing regulator 1	C3250443	MYOTONIC DYSTROPHY 1		160900		nucleic acid binding	Biomarker	This work provides further support for the involvement of <span class= gene id= 11433021-9-58-62 >MBNL</span> in <span class= disease id= 11433021-9-66-69 >DM1</span>.	11433021	2001
MBNL1	muscleblind like splicing regulator 1	C3250443	MYOTONIC DYSTROPHY 1		160900		nucleic acid binding	Biomarker	Intriguingly, the interaction of <span class= gene id= 24440524-7-33-38 >MBNL1</span> and MBNL2 is required to fully reverse the mis-splicing of Tau exon 2 induced by the trans-dominant effect of long CUG repeats, similar to the <span class= disease id= 24440524-7-182-185 >DM1</span> condition.	24440524	2014
MBNL1	muscleblind like splicing regulator 1	C3250443	MYOTONIC DYSTROPHY 1		160900		nucleic acid binding	Biomarker	Although these data suggest that the loss of <span class= gene id= 24354850-7-45-50 >MBNL1</span> function due to accumulation in foci is an unlikely explanation for <span class= disease id= 24354850-7-119-122 >DM1</span> symptoms in the lens, they do demonstrate a strong relationship between the subcellular <span class= gene id= 24354850-7-211-216 >MBNL1</span> localization and pathways of cellu…	24354850	2014
MBNL1	muscleblind like splicing regulator 1	C3250443	MYOTONIC DYSTROPHY 1		160900		nucleic acid binding	Biomarker	It has been suggested that a reversal of the myotonia and potentially other symptoms of the <span class= disease id= 24702247-2-92-95 >DM1</span> disease can be achieved by inhibiting the toxic <span class= gene id= 24702247-2-144-149 >MBNL1</span>-r(CUG)(exp) interaction.	24702247	2015
MBNL1	muscleblind like splicing regulator 1	C3250443	MYOTONIC DYSTROPHY 1		160900		nucleic acid binding	AlteredExpression	Changes in alternative splicing, translation, localization, and mRNA stability due to sequestration of <span class= gene id= 25504326-3-103-107 >MBNL</span> proteins and up-regulation of CELF1 are key to <span class= disease id= 25504326-3-155-158 >DM1</span> pathology.	25504326	2014
MBNL1	muscleblind like splicing regulator 1	C3250443	MYOTONIC DYSTROPHY 1		160900		nucleic acid binding	Biomarker	RNA splice defects resulting as a consequence of <span class= gene id= 23166594-3-49-54 >MBNL1</span> depletion have been shown to play a key role in the development of <span class= disease id= 23166594-3-122-125 >DM1</span> pathology.	23166594	2012
MBNL1	muscleblind like splicing regulator 1	C3250443	MYOTONIC DYSTROPHY 1		160900		nucleic acid binding	Biomarker	These results suggest that nuclear accumulation of <span class= gene id= 18653337-10-51-56 >MBNL1</span> and ribonuclear inclusions may have a direct adverse effect on gallbladder smooth muscle contractility and thus contribute to gallstones formation in <span class= disease id= 18653337-10-207-210 >DM1</span> patients.	18653337	2008
MBNL1	muscleblind like splicing regulator 1	C3250443	MYOTONIC DYSTROPHY 1		160900		nucleic acid binding	AlteredExpression	We used real-time RT-PCR analysis to examine the possibility that <span class= gene id= 17331722-5-66-70 >MBNL</span> mRNA expression is altered in <span class= disease id= 17331722-5-101-104 >DM1</span> patients.	17331722	2007
MBNL1	muscleblind like splicing regulator 1	C3250443	MYOTONIC DYSTROPHY 1		160900		nucleic acid binding	Biomarker	Consequently, the abnormally high inclusion of the exon 5 and 7 regions in <span class= disease id= 21454535-6-75-78 >DM1</span> is expected to enhance the potential of <span class= gene id= 21454535-6-119-124 >MBNL1</span> of being sequestered with nuclear CUG expansions, which provides new insight into <span class= disease id= 21454535-6-207-210 >DM1</span> pathophysiology.	21454535	2011
MBNL1	muscleblind like splicing regulator 1	C3250443	MYOTONIC DYSTROPHY 1		160900		nucleic acid binding	Biomarker	Notably, half of the splicing events controlled by <span class= gene id= 25211016-6-51-56 >MBNL1</span> were co-regulated by RBFOX1, and several events in this category were mis-spliced in <span class= disease id= 25211016-6-142-145 >DM1</span> tissues.	25211016	2014
MBNL1	muscleblind like splicing regulator 1	C3250443	MYOTONIC DYSTROPHY 1		160900		nucleic acid binding	AlteredExpression	Overexpression of <span class= gene id= 18177861-0-18-23 >MBNL1</span> fetal isoforms and modified splicing of Tau in the <span class= disease id= 18177861-0-75-78 >DM1</span> brain: two individual consequences of CUG trinucleotide repeats.	18177861	2007
MBNL1	muscleblind like splicing regulator 1	C3250443	MYOTONIC DYSTROPHY 1		160900		nucleic acid binding	AlteredExpression	These results suggest that sequestration of <span class= gene id= 17728322-9-44-49 >MBNL1</span> into the CUG repeat expansion of DMPK mRNA could cause the exclusion of SERCA1 exon 22, and the expression of this aberrant splicing form of SERCA1 could affect the regulation of Ca(2+) concentration of sarcoplasmic reticulum in <span class= disease id= 17728322-9-279-281 >DM</span> patients.	17728322	2008
MBNL1	muscleblind like splicing regulator 1	C3250443	MYOTONIC DYSTROPHY 1		160900		nucleic acid binding	GeneticVariation	Moreover, the DM1 myotubes showed the splicing alteration of insulin receptor and <span class= gene id= 20431600-7-82-98 >muscleblind-like</span> 1 (<span class= gene id= 20431600-7-102-107 >MBNL1</span>) genes associated with the <span class= disease id= 20431600-7-135-138 >DM1</span> phenotype.	20431600	2010
MBNL1	muscleblind like splicing regulator 1	C3250443	MYOTONIC DYSTROPHY 1		160900		nucleic acid binding	Biomarker	The data derived using this new assay provides compelling evidence for the interaction between RNA binding proteins and RNA foci, and mechanistic insights into <span class= gene id= 24781112-10-160-165 >MBNL1</span>-RNA foci interaction demonstrating the power of AP-FRET in examining RNA-Protein interactions in <span class= disease id= 24781112-10-263-266 >DM1</span>.	24781112	2014
MBNL1	muscleblind like splicing regulator 1	C3250443	MYOTONIC DYSTROPHY 1		160900		nucleic acid binding	Biomarker	Here we show that the abnormal splicing of DMD exon 78 found in dystrophic muscles of <span class= disease id= 26018658-3-86-89 >DM1</span> patients is due to the functional loss of <span class= gene id= 26018658-3-132-137 >MBNL1</span> and leads to the re-expression of an embryonic dystrophin in place of the adult isoform.	26018658	2015
MBNL1	muscleblind like splicing regulator 1	C3250443	MYOTONIC DYSTROPHY 1		160900		nucleic acid binding	AlteredExpression	Research in context: Myotonic Dystrophy type 1 (<span class= disease id= 26501102-8-48-51 >DM1</span>) is a dominant disorder resulting from the expression of expanded CUG repeat RNA, which aberrantly sequesters and inactivates the <span class= gene id= 26501102-8-182-198 >muscleblind-like</span> (<span class= gene id= 26501102-8-200-204 >MBNL</span>) family of proteins.	26501102	2015
MBNL1	muscleblind like splicing regulator 1	C3250443	MYOTONIC DYSTROPHY 1		160900		nucleic acid binding	Biomarker	We propose that <span class= disease id= 10970838-7-16-19 >DM1</span> disease is caused by aberrant recruitment of the <span class= gene id= 10970838-7-69-72 >EXP</span> proteins to the DMPK transcript (CUG)(n) expansion.	10970838	2000
MBNL1	muscleblind like splicing regulator 1	C3250443	MYOTONIC DYSTROPHY 1		160900		nucleic acid binding	Biomarker
MBNL1	muscleblind like splicing regulator 1	C0027126	Myotonic Dystrophy			Congenital, Hereditary, and Neonatal Diseases and Abnormalities ; Musculoskeletal Diseases ; Nervous System Diseases	nucleic acid binding	Biomarker	This process is dysregulated in <span class= disease id= 17702765-2-32-50 >myotonic dystrophy</span> because <span class= gene id= 17702765-2-59-63 >MBNL</span> proteins are sequestered by (CUG)n and (CCUG)n RNAs expressed from mutant DMPK and ZNF9 genes, respectively.	17702765	2007
MBNL1	muscleblind like splicing regulator 1	C0027126	Myotonic Dystrophy			Congenital, Hereditary, and Neonatal Diseases and Abnormalities ; Musculoskeletal Diseases ; Nervous System Diseases	nucleic acid binding	Biomarker	Tau exon 2 responsive elements deregulated in <span class= disease id= 24440524-0-46-64 >myotonic dystrophy</span> type I are proximal to exon 2 and synergistically regulated by <span class= gene id= 24440524-0-128-133 >MBNL1</span> and MBNL2.	24440524	2014
MBNL1	muscleblind like splicing regulator 1	C0027126	Myotonic Dystrophy			Congenital, Hereditary, and Neonatal Diseases and Abnormalities ; Musculoskeletal Diseases ; Nervous System Diseases	nucleic acid binding	Biomarker	RBFOX1 cooperates with <span class= gene id= 25211016-0-23-28 >MBNL1</span> to control splicing in muscle, including events altered in <span class= disease id= 25211016-0-88-106 >myotonic dystrophy</span> type 1.	25211016	2014
MBNL1	muscleblind like splicing regulator 1	C0027126	Myotonic Dystrophy			Congenital, Hereditary, and Neonatal Diseases and Abnormalities ; Musculoskeletal Diseases ; Nervous System Diseases	nucleic acid binding	Biomarker	Expansions of noncoding CUG and CCUG repeats in <span class= disease id= 21889481-1-48-68 >myotonic dystrophies</span> type 1 (DM1) and DM2 cause complex molecular pathology, the features of which include accumulation of RNA aggregates and misregulation of the RNA-binding proteins <span class= gene id= 21889481-1-232-248 >muscleblind-like</span> 1 (<span class= gene id= 21889481-1-252-257 >MBNL1<…	21889481	2011
MBNL1	muscleblind like splicing regulator 1	C0027126	Myotonic Dystrophy			Congenital, Hereditary, and Neonatal Diseases and Abnormalities ; Musculoskeletal Diseases ; Nervous System Diseases	nucleic acid binding	Biomarker	Transcriptionally correlated subcellular dynamics of <span class= gene id= 24354850-0-53-58 >MBNL1</span> during lens development and their implication for the molecular pathology of <span class= disease id= 24354850-0-136-154 >myotonic dystrophy</span> type 1.	24354850	2014
MBNL1	muscleblind like splicing regulator 1	C0027126	Myotonic Dystrophy			Congenital, Hereditary, and Neonatal Diseases and Abnormalities ; Musculoskeletal Diseases ; Nervous System Diseases	nucleic acid binding	Biomarker	To understand the role of the splice regulator muscleblind 1 (<span class= gene id= 21900255-1-62-67 >MBNL1</span>) in the development of RNA splice defects in <span class= disease id= 21900255-1-113-131 >myotonic dystrophy</span> I (DM1), we purified RNA-independent <span class= gene id= 21900255-1-169-174 >MBNL1</span> complexes from normal human myoblasts and examined the behavior of these com…	21900255	2012
MBNL1	muscleblind like splicing regulator 1	C0027126	Myotonic Dystrophy			Congenital, Hereditary, and Neonatal Diseases and Abnormalities ; Musculoskeletal Diseases ; Nervous System Diseases	nucleic acid binding	Biomarker	<span class= gene id= 22427994-0-0-16 >Muscleblind-like</span> 1 knockout mice reveal novel splicing defects in the <span class= disease id= 22427994-0-70-88 >myotonic dystrophy</span> brain.	22427994	2012
MBNL1	muscleblind like splicing regulator 1	C0027126	Myotonic Dystrophy			Congenital, Hereditary, and Neonatal Diseases and Abnormalities ; Musculoskeletal Diseases ; Nervous System Diseases	nucleic acid binding	AlteredExpression	High-content screening identifies small molecules that remove nuclear foci, affect <span class= gene id= 24179176-0-83-87 >MBNL</span> distribution and CELF1 protein levels via a PKC-independent pathway in <span class= disease id= 24179176-0-159-177 >myotonic dystrophy</span> cell lines.	24179176	2014
MBNL1	muscleblind like splicing regulator 1	C0027126	Myotonic Dystrophy			Congenital, Hereditary, and Neonatal Diseases and Abnormalities ; Musculoskeletal Diseases ; Nervous System Diseases	nucleic acid binding	Biomarker	Failure of <span class= gene id= 16717059-0-11-16 >MBNL1</span>-dependent post-natal splicing transitions in <span class= disease id= 16717059-0-62-80 >myotonic dystrophy</span>.	16717059	2006
MBNL1	muscleblind like splicing regulator 1	C0027126	Myotonic Dystrophy			Congenital, Hereditary, and Neonatal Diseases and Abnormalities ; Musculoskeletal Diseases ; Nervous System Diseases	nucleic acid binding	Biomarker	A working hypothesis for the pathogenesis of <span class= disease id= 24702247-1-45-63 >myotonic dystrophy</span> type 1 (DM1) involves the aberrant sequestration of an alternative splicing regulator, <span class= gene id= 24702247-1-151-156 >MBNL1</span>, by expanded CUG repeats, r(CUG)(exp).	24702247	2015
MBNL1	muscleblind like splicing regulator 1	C0027126	Myotonic Dystrophy			Congenital, Hereditary, and Neonatal Diseases and Abnormalities ; Musculoskeletal Diseases ; Nervous System Diseases	nucleic acid binding	Biomarker	New functions for <span class= gene id= 22892953-5-18-23 >MBNL1</span> in miR-1 biogenesis might have a clinically relevant role in <span class= disease id= 22892953-5-85-103 >myotonic dystrophy</span> cardiac conduction defects and pathology.	22892953	2013
MBNL1	muscleblind like splicing regulator 1	C0027126	Myotonic Dystrophy			Congenital, Hereditary, and Neonatal Diseases and Abnormalities ; Musculoskeletal Diseases ; Nervous System Diseases	nucleic acid binding	Biomarker	This study provides a structural framework for small molecules that target <span class= gene id= 23806903-7-75-80 >MBNL1</span> by mimicking r(CUG)(exp) and shows that targeting <span class= gene id= 23806903-7-131-136 >MBNL1</span> causes dysregulation of alternative splicing, suggesting that <span class= gene id= 23806903-7-199-204 >MBNL1</span> is thus <span class= negexp >not a suitable thera…	23806903	2013
MBNL1	muscleblind like splicing regulator 1	C0027126	Myotonic Dystrophy			Congenital, Hereditary, and Neonatal Diseases and Abnormalities ; Musculoskeletal Diseases ; Nervous System Diseases	nucleic acid binding	Biomarker	Here we describe a newly discovered function for <span class= gene id= 21685920-2-49-54 >MBNL1</span> as a regulator of pre-miR-1 biogenesis and find that miR-1 processing is altered in heart samples from people with <span class= disease id= 21685920-2-170-188 >myotonic dystrophy</span>.	21685920	2011
MBNL1	muscleblind like splicing regulator 1	C0027126	Myotonic Dystrophy			Congenital, Hereditary, and Neonatal Diseases and Abnormalities ; Musculoskeletal Diseases ; Nervous System Diseases	nucleic acid binding	Biomarker	<span class= gene id= 26257173-0-0-4 >MBNL</span> Sequestration by Toxic RNAs and RNA Misprocessing in the <span class= disease id= 26257173-0-62-80 >Myotonic Dystrophy</span> Brain.	26257173	2015
MBNL1	muscleblind like splicing regulator 1	C0027126	Myotonic Dystrophy			Congenital, Hereditary, and Neonatal Diseases and Abnormalities ; Musculoskeletal Diseases ; Nervous System Diseases	nucleic acid binding	Biomarker	Taken together, our results indicate the occurrence of a mis-splicing event in <span class= disease id= 21439371-11-79-97 >myotonic dystrophy</span> type 1 that is induced neither by a loss of <span class= gene id= 21439371-11-142-158 >muscleblind-like</span> 1 (<span class= gene id= 21439371-11-162-167 >MBNL1</span>) function nor by a gain of CUGBP1 and ETR3-like factor 1 (CELF1) function but is…	21439371	2011
MBNL1	muscleblind like splicing regulator 1	C0027126	Myotonic Dystrophy			Congenital, Hereditary, and Neonatal Diseases and Abnormalities ; Musculoskeletal Diseases ; Nervous System Diseases	nucleic acid binding	AlteredExpression	The RNA-mediated disease model for <span class= disease id= 22884328-1-35-53 >myotonic dystrophy</span> (<span class= disease id= 22884328-1-55-57 >DM</span>) proposes that microsatellite C(C)TG expansions express toxic RNAs that disrupt splicing regulation by altering <span class= gene id= 22884328-1-170-175 >MBNL1</span> and CELF1 activities.	22884328	2012
MBNL1	muscleblind like splicing regulator 1	C0027126	Myotonic Dystrophy			Congenital, Hereditary, and Neonatal Diseases and Abnormalities ; Musculoskeletal Diseases ; Nervous System Diseases	nucleic acid binding	AlteredExpression	Expression of <span class= gene id= 17331722-0-14-18 >MBNL</span> and CELF mRNA transcripts in muscles with <span class= disease id= 17331722-0-61-79 >myotonic dystrophy</span>.	17331722	2007
MBNL1	muscleblind like splicing regulator 1	C0027126	Myotonic Dystrophy			Congenital, Hereditary, and Neonatal Diseases and Abnormalities ; Musculoskeletal Diseases ; Nervous System Diseases	nucleic acid binding	GeneticVariation	<span class= gene id= 23161457-0-0-5 >MBNL1</span> gene variants as modifiers of disease severity in <span class= disease id= 23161457-0-56-74 >myotonic dystrophy</span> type 1.	23161457	2012
MBNL1	muscleblind like splicing regulator 1	C0027126	Myotonic Dystrophy			Congenital, Hereditary, and Neonatal Diseases and Abnormalities ; Musculoskeletal Diseases ; Nervous System Diseases	nucleic acid binding	Biomarker	We used a transgenic mouse model to show that derangements of <span class= disease id= 19608921-3-62-80 >myotonic dystrophy</span> are reversed by a morpholino antisense oligonucleotide, CAG25, that binds to CUGexp RNA and blocks its interaction with muscleblind-like 1 (<span class= gene id= 19608921-3-221-226 >MBNL1</span>), a CUGexp-binding protein.	19608921	2009
MBNL1	muscleblind like splicing regulator 1	C0027126	Myotonic Dystrophy			Congenital, Hereditary, and Neonatal Diseases and Abnormalities ; Musculoskeletal Diseases ; Nervous System Diseases	nucleic acid binding	Biomarker	A putative role of ribonuclear inclusions and <span class= gene id= 18653337-0-46-51 >MBNL1</span> in the impairment of gallbladder smooth muscle contractility with cholelithiasis in <span class= disease id= 18653337-0-136-154 >myotonic dystrophy</span> type 1.	18653337	2008
MBNL1	muscleblind like splicing regulator 1	C0027126	Myotonic Dystrophy			Congenital, Hereditary, and Neonatal Diseases and Abnormalities ; Musculoskeletal Diseases ; Nervous System Diseases	nucleic acid binding	Biomarker	<span class= gene id= 17942744-0-0-4 >MBNL</span> binds similar RNA structures in the CUG repeats of <span class= disease id= 17942744-0-56-74 >myotonic dystrophy</span> and its pre-mRNA substrate cardiac troponin T.	17942744	2008
MBNL1	muscleblind like splicing regulator 1	C0027126	Myotonic Dystrophy			Congenital, Hereditary, and Neonatal Diseases and Abnormalities ; Musculoskeletal Diseases ; Nervous System Diseases	nucleic acid binding	AlteredExpression	In humans, the <span class= gene id= 21489124-7-15-31 >Muscleblind-like</span> 1 (<span class= gene id= 21489124-7-35-40 >MBNL1</span>) proteins play a critical role in hereditary diseases caused by microsatellite expansions, particularly <span class= disease id= 21489124-7-145-163 >myotonic dystrophy</span> type 1 (DM1), in which depletion of <span class= gene id= 21489124-7-200-205 >MBNL1</span…	21489124	2012
MBNL1	muscleblind like splicing regulator 1	C0027126	Myotonic Dystrophy			Congenital, Hereditary, and Neonatal Diseases and Abnormalities ; Musculoskeletal Diseases ; Nervous System Diseases	nucleic acid binding	AlteredExpression	We find that <span class= gene id= 27063795-4-13-18 >MBNL1</span> regulates alternative splicing of SCN5A mRNA and that the splicing variant of SCN5A produced in <span class= disease id= 27063795-4-115-117 >DM</span> presents a reduced excitability compared with the control adult isoform.	27063795	2016
MBNL1	muscleblind like splicing regulator 1	C0027126	Myotonic Dystrophy			Congenital, Hereditary, and Neonatal Diseases and Abnormalities ; Musculoskeletal Diseases ; Nervous System Diseases	nucleic acid binding	Biomarker	An expanded CUG repeat transcript (CUG(exp)) is the causative agent of <span class= disease id= 24188018-1-71-89 >myotonic dystrophy</span> type 1 (DM1) by sequestering <span class= gene id= 24188018-1-119-135 >muscleblind-like</span> 1 protein (<span class= gene id= 24188018-1-147-152 >MBNL1</span>), a regulator of alternative splicing.	24188018	2014
MBNL1	muscleblind like splicing regulator 1	C0027126	Myotonic Dystrophy			Congenital, Hereditary, and Neonatal Diseases and Abnormalities ; Musculoskeletal Diseases ; Nervous System Diseases	nucleic acid binding	GeneticVariation	Similar to <span class= disease id= 25593321-5-11-29 >myotonic dystrophy</span> type 1, the poly(CUG)n RNA co-localizes with and sequesters the mRNA-splicing factor <span class= gene id= 25593321-5-115-120 >MBNL1</span>, leading to missplicing of essential <span class= gene id= 25593321-5-158-163 >MBNL1</span>-regulated mRNAs.	25593321	2015
MBNL1	muscleblind like splicing regulator 1	C0027126	Myotonic Dystrophy			Congenital, Hereditary, and Neonatal Diseases and Abnormalities ; Musculoskeletal Diseases ; Nervous System Diseases	nucleic acid binding	Biomarker	The nuclear sequestration of <span class= gene id= 19345584-3-29-45 >muscleblind-like</span> proteins appears to be involved in splicing defects of genes directly related to the <span class= disease id= 19345584-3-131-149 >myotonic dystrophy</span> phenotypes.	19345584	2009
MBNL1	muscleblind like splicing regulator 1	C0027126	Myotonic Dystrophy			Congenital, Hereditary, and Neonatal Diseases and Abnormalities ; Musculoskeletal Diseases ; Nervous System Diseases	nucleic acid binding	Biomarker	<span class= gene id= 16723374-0-0-5 >MBNL1</span> and CUGBP1 modify expanded CUG-induced toxicity in a Drosophila model of <span class= disease id= 16723374-0-79-97 >myotonic dystrophy</span> type 1.	16723374	2006
MBNL1	muscleblind like splicing regulator 1	C0027126	Myotonic Dystrophy			Congenital, Hereditary, and Neonatal Diseases and Abnormalities ; Musculoskeletal Diseases ; Nervous System Diseases	nucleic acid binding	GeneticVariation	In the particular case of <span class= disease id= 27010216-2-26-44 >myotonic dystrophy</span> type 1 (DM1), a multisystemic autosomal dominant disease, the formation of large non-coding CUG repeats set up long-tract hairpins able to bind <span class= gene id= 27010216-2-189-205 >muscleblind-like</span> proteins (MBNL), which trigger the deregulation of several splicing events such as cardiac tro…	27010216	2016
MBNL1	muscleblind like splicing regulator 1	C0027126	Myotonic Dystrophy			Congenital, Hereditary, and Neonatal Diseases and Abnormalities ; Musculoskeletal Diseases ; Nervous System Diseases	nucleic acid binding	AlteredExpression	<span class= gene id= 20071745-7-0-5 >MBNL1</span> was also shown to regulate the splicing of exon 22 in the ATP2A1 pre-mRNA, an exon mis-spliced in <span class= disease id= 20071745-7-104-106 >DM</span>, via YGCY motifs.	20071745	2010
MBNL1	muscleblind like splicing regulator 1	C0027126	Myotonic Dystrophy			Congenital, Hereditary, and Neonatal Diseases and Abnormalities ; Musculoskeletal Diseases ; Nervous System Diseases	nucleic acid binding	Biomarker	A novel CUG(exp)·<span class= gene id= 23480597-0-17-22 >MBNL1</span> inhibitor with therapeutic potential for <span class= disease id= 23480597-0-64-82 >myotonic dystrophy</span> type 1.	23480597	2014
MBNL1	muscleblind like splicing regulator 1	C0027126	Myotonic Dystrophy			Congenital, Hereditary, and Neonatal Diseases and Abnormalities ; Musculoskeletal Diseases ; Nervous System Diseases	nucleic acid binding	AlteredExpression	In summary, <span class= gene id= 22846424-8-12-17 >MBNL1</span> overexpression may be a valuable strategy for treating the skeletal muscle features of <span class= disease id= 22846424-8-105-107 >DM</span>.	22846424	2013
MBNL1	muscleblind like splicing regulator 1	C2931689	Dystrophia myotonica 2		602668	Congenital, Hereditary, and Neonatal Diseases and Abnormalities ; Musculoskeletal Diseases ; Nervous System Diseases	nucleic acid binding	Biomarker	Sequestration of <span class= gene id= 22520280-0-17-22 >MBNL1</span> in tissues of patients with <span class= disease id= 22520280-0-51-76 >myotonic dystrophy type 2</span>.	22520280	2012
MBNL1	muscleblind like splicing regulator 1	C2931689	Dystrophia myotonica 2		602668	Congenital, Hereditary, and Neonatal Diseases and Abnormalities ; Musculoskeletal Diseases ; Nervous System Diseases	nucleic acid binding	Biomarker	Ribonuclear inclusions and <span class= gene id= 19345584-0-27-32 >MBNL1</span> nuclear sequestration do <span class= negexp >not affect myoblast differentiation but alter gene splicing in</span> <span class= disease id= 19345584-0-121-146 >myotonic dystrophy type 2</span>.	19345584	2009
MBNL1	muscleblind like splicing regulator 1	C2931689	Dystrophia myotonica 2		602668	Congenital, Hereditary, and Neonatal Diseases and Abnormalities ; Musculoskeletal Diseases ; Nervous System Diseases	nucleic acid binding	AlteredExpression	Therefore, we analyzed MTMR1 expression in correlation with CUG-binding protein1 (CUG-BP1) and muscleblind-like1 protein (<span class= gene id= 20685272-2-122-127 >MBNL1</span>) steady-state levels and with morphological features in muscle tissues from DM1 and myotonic dystrophy type 2 (<span class= disease id= 20685272-2-239-242 >DM2</span>) patients.	20685272	2010
MBNL1	muscleblind like splicing regulator 1	C2931689	Dystrophia myotonica 2		602668	Congenital, Hereditary, and Neonatal Diseases and Abnormalities ; Musculoskeletal Diseases ; Nervous System Diseases	nucleic acid binding	Biomarker	Importantly, the ligands are the first to show the ability to disrupt the <span class= gene id= 24938413-7-74-79 >MBNL1</span>-r(CCUG)n foci in <span class= disease id= 24938413-7-97-100 >DM2</span> model cell culture and exhibit low cytotoxicity.	24938413	2015
MBNL1	muscleblind like splicing regulator 1	C0008350	Cholelithiasis	Abnormality of the digestive system		Digestive System Diseases	nucleic acid binding	Biomarker	A putative role of ribonuclear inclusions and <span class= gene id= 18653337-0-46-51 >MBNL1</span> in the impairment of gallbladder smooth muscle contractility with <span class= disease id= 18653337-0-118-132 >cholelithiasis</span> in myotonic dystrophy type 1.	18653337	2008
MBNL1	muscleblind like splicing regulator 1	C0009402	Colorectal Carcinoma			Digestive System Diseases ; Neoplasms	nucleic acid binding	GeneticVariation	In summary, our results show that <span class= variant dbSNP= rs7911488 genes_norm= 100302174-23405-23524-27303-4154-56902-5725-596-84549 >rs7911488</span> C-allelic pre-miR-1307 binds to <span class= gene id= 25977444-9-76-81 >MBNL1</span> and infers with Dicer processing, leading to reduced miR-1307 and increased Bcl2 expression, thus representing an important process in the initiation of <span…	25977444	2015
MBNL1	muscleblind like splicing regulator 1	C0011849	Diabetes Mellitus	Abnormality of metabolism/homeostasis; Abnormality of the endocrine system		Endocrine System Diseases ; Nutritional and Metabolic Diseases	nucleic acid binding	AlteredExpression	These results suggest that sequestration of <span class= gene id= 17728322-9-44-49 >MBNL1</span> into the CUG repeat expansion of DMPK mRNA could cause the exclusion of SERCA1 exon 22, and the expression of this aberrant splicing form of SERCA1 could affect the regulation of Ca(2+) concentration of sarcoplasmic reticulum in <span class= disease id= 17728322-9-279-281 >DM</span> patients.	17728322	2008
MBNL1	muscleblind like splicing regulator 1	C0021294	Infant, Premature				nucleic acid binding	AlteredExpression	We used primary cells derived from the RV of <span class= disease id= 25916634-5-45-52 >infants</span> with TOF to show a direct link between scaRNA levels and splice isoforms of several genes that regulate heart development (e.g., GATA4, NOTCH2, DAAM1, DICER1, <span class= gene id= 25916634-5-212-217 >MBNL1</span> and MBNL2).	25916634	2015
MBNL1	muscleblind like splicing regulator 1	C0026848	Myopathy	Abnormality of the musculature		Musculoskeletal Diseases ; Nervous System Diseases	nucleic acid binding	Biomarker	Sequestration of <span class= gene id= 16717059-11-17-22 >MBNL1</span>, and failure to maintain these splicing transitions, has a pivotal role in the pathogenesis of <span class= disease id= 16717059-11-118-132 >muscle disease</span> in DM.	16717059	2006
MBNL1	muscleblind like splicing regulator 1	C0027051	Myocardial Infarction	Abnormality of the cardiovascular system		Cardiovascular Diseases	nucleic acid binding	Biomarker	MBNL1 overexpression promotes transformation of fibroblasts into myofibroblasts, whereas loss of <span class= gene id= 26670661-3-97-102 >Mbnl1</span> abrogates transformation and impairs the fibrotic phase of wound healing in mouse models of <span class= disease id= 26670661-3-195-216 >myocardial infarction</span> and dermal injury.	26670661	2015
MBNL1	muscleblind like splicing regulator 1	C0027831	Neurofibromatosis 1		162200,613113	Congenital, Hereditary, and Neonatal Diseases and Abnormalities ; Neoplasms ; Nervous System Diseases	nucleic acid binding	AlteredExpression	Alternative splicing of the <span class= disease id= 23227900-0-28-52 >neurofibromatosis type 1</span> pre-mRNA is regulated by the <span class= gene id= 23227900-0-82-98 >muscleblind-like</span> proteins and the CUG-BP and ELAV-like factors.	23227900	2012
MBNL1	muscleblind like splicing regulator 1	C0036572	Seizures	Abnormality of the nervous system		Nervous System Diseases ; Pathological Conditions, Signs and Symptoms	nucleic acid binding	GeneticVariation	Linkage between <span class= disease id= 10961618-6-16-23 >seizure</span> susceptibility and marker loci was analyzed by chi2 statistic tests and by the computer programs MAPMAKER/<span class= gene id= 10961618-6-130-133 >EXP</span> and MAPMAKER/QTL.	10961618	2000
MBNL1	muscleblind like splicing regulator 1	C0039685	Tetralogy of Fallot	Abnormality of the cardiovascular system	601656,600576,187500	Cardiovascular Diseases ; Congenital, Hereditary, and Neonatal Diseases and Abnormalities	nucleic acid binding	AlteredExpression	We used primary cells derived from the RV of infants with <span class= disease id= 25916634-5-58-61 >TOF</span> to show a direct link between scaRNA levels and splice isoforms of several genes that regulate heart development (e.g., GATA4, NOTCH2, DAAM1, DICER1, <span class= gene id= 25916634-5-212-217 >MBNL1</span> and MBNL2).	25916634	2015
MBNL1	muscleblind like splicing regulator 1	C0086543	Cataract	Abnormality of the eye		Eye Diseases	nucleic acid binding	Biomarker	Since eye lens <span class= disease id= 24354850-3-15-23 >cataract</span> is a common feature of DM1 we have examined the distribution and dynamics of <span class= gene id= 24354850-3-101-106 >MBNL1</span> in lens epithelial cell lines derived from patients with DM1.	24354850	2014
MBNL1	muscleblind like splicing regulator 1	C0178417	Anhedonia	Abnormality of the nervous system		Behavior and Behavior Mechanisms ; Nervous System Diseases ; Pathological Conditions, Signs and Symptoms	nucleic acid binding	Biomarker	Cognitive and behavioral abnormalities were observed only in <span class= gene id= 20360842-6-61-66 >Mbnl1</span> deficient mice, which demonstrate behavior consistent with motivational deficits in the Morris water maze, a complex visuo-spatial task and in the sucrose consumption test for <span class= disease id= 20360842-6-243-252 >anhedonia</span>.	20360842	2010
MBNL1	muscleblind like splicing regulator 1	C0233514	Abnormal behavior	Abnormality of the nervous system		Behavior and Behavior Mechanisms	nucleic acid binding	Biomarker	Cognitive and <span class= disease id= 20360842-6-14-38 >behavioral abnormalities</span> were observed only in <span class= gene id= 20360842-6-61-66 >Mbnl1</span> deficient mice, which demonstrate behavior consistent with motivational deficits in the Morris water maze, a complex visuo-spatial task and in the sucrose consumption test for anhedonia.	20360842	2010
MBNL1	muscleblind like splicing regulator 1	C0410203	X-linked centronuclear myopathy		310400	Musculoskeletal Diseases ; Nervous System Diseases	nucleic acid binding	Biomarker	We suggest that in cases of hypotonia with suspected CDM or <span class= disease id= 22113158-7-60-63 >MTM</span>, when biopsy has been taken, sections should additionally be stained for <span class= gene id= 22113158-7-137-142 >MBNL1</span> to provide a rapid indication of a CDM diagnosis.	22113158	2011
MBNL1	muscleblind like splicing regulator 1	C0410226	Congenital Myotonic Dystrophy			Congenital, Hereditary, and Neonatal Diseases and Abnormalities ; Musculoskeletal Diseases ; Nervous System Diseases	nucleic acid binding	AlteredExpression	These data identify <span class= gene id= 20360842-8-20-25 >MBNL1</span> as a potential regulator of emotional state with decreased <span class= gene id= 20360842-8-85-90 >MBNL1</span> levels underlying the motivational deficits observed in <span class= disease id= 20360842-8-147-151 >cDM1</span>.	20360842	2010
MBNL1	muscleblind like splicing regulator 1	C0596263	Carcinogenesis			Neoplasms ; Pathological Conditions, Signs and Symptoms	nucleic acid binding	Biomarker	The polymorphic terminal-loop of pre-miR-1307 binding with <span class= gene id= 25977444-0-59-64 >MBNL1</span> contributes to colorectal <span class= disease id= 25977444-0-91-105 >carcinogenesis</span> via interference with Dicer1 recruitment.	25977444	2015
MBNL1	muscleblind like splicing regulator 1	C0947622	Cholecystolithiasis			Digestive System Diseases	nucleic acid binding	Biomarker	These results suggest that nuclear accumulation of <span class= gene id= 18653337-10-51-56 >MBNL1</span> and ribonuclear inclusions may have a direct adverse effect on gallbladder smooth muscle contractility and thus contribute to <span class= disease id= 18653337-10-183-193 >gallstones</span> formation in DM1 patients.	18653337	2008
MBNL1	muscleblind like splicing regulator 1	C1527249	Colorectal Cancer		114500	Digestive System Diseases ; Neoplasms	nucleic acid binding	GeneticVariation	In summary, our results show that <span class= variant dbSNP= rs7911488 genes_norm= 100302174-23405-23524-27303-4154-56902-5725-596-84549 >rs7911488</span> C-allelic pre-miR-1307 binds to <span class= gene id= 25977444-9-76-81 >MBNL1</span> and infers with Dicer processing, leading to reduced miR-1307 and increased Bcl2 expression, thus representing an important process in the initiation of <span…	25977444	2015
MBNL1	muscleblind like splicing regulator 1	C1837454	SPINOCEREBELLAR ATAXIA 8		608768		nucleic acid binding	AlteredExpression	Here, we present three lines of evidence that RNA gain-of-function plays a significant role in <span class= disease id= 19680539-4-95-99 >SCA8</span>: 1) CUG(exp) transcripts accumulate as ribonuclear inclusions that co-localize with <span class= gene id= 19680539-4-184-189 >MBNL1</span> in selected neurons in the brain; 2) loss of <span class= gene id= 19680539-4-235-240 >Mbnl1</span> enhances m…	19680539	2009
MBNL1	muscleblind like splicing regulator 1	C1847987	HUNTINGTON DISEASE-LIKE 2		606438		nucleic acid binding	Biomarker	Similar to DM1, the foci colocalize with <span class= gene id= 17387722-9-41-67 >muscleblind-like protein 1</span>, and nuclear <span class= gene id= 17387722-9-81-107 >muscleblind-like protein 1</span> in <span class= disease id= 17387722-9-111-115 >HDL2</span> cortical neurons is decreased relative to controls.	17387722	2007
MBNL1	muscleblind like splicing regulator 1	C1867403	Pyloric Stenosis, Infantile Hypertrophic 1		179010		nucleic acid binding	GeneticVariation	Common variants near <span class= gene id= 22306654-0-21-26 >MBNL1</span> and NKX2-5 are associated with <span class= disease id= 22306654-0-58-97 >infantile hypertrophic pyloric stenosis</span>.	22306654	2011
MBNL1	muscleblind like splicing regulator 1	C3887505	DYSFUNCTION - SKIN DISORDERS				nucleic acid binding	AlteredExpression	The reduced <span class= gene id= 18653337-3-12-17 >MBNL1</span> activity has been associated to skeletal and cardiac muscle <span class= disease id= 18653337-3-78-89 >dysfunction</span>.	18653337	2008
Symbol	Gene Name	cui	Disease Name	HPO Term	OMIM	Disease Class	Protein Class	Association Type	Sentence in the supporting publication	PMID	PMID Year
PARP14	poly(ADP-ribose) polymerase family member 14	C0026764	Multiple Myeloma	Abnormality of blood and blood-forming tissues; Neoplasm	254500	Cardiovascular Diseases ; Hemic and Lymphatic Diseases ; Immune System Diseases ; Neoplasms	nucleic acid binding	Biomarker	<span class= gene id= 23045269-0-0-44 >Poly(ADP-ribose) polymerase family member 14</span> (<span class= gene id= 23045269-0-46-52 >PARP14</span>) is a novel effector of the JNK2-dependent pro-survival signal in <span class= disease id= 23045269-0-119-135 >multiple myeloma</span>.	23045269	2012
PARP14	poly(ADP-ribose) polymerase family member 14	C0027627	Neoplasm Metastasis			Neoplasms ; Pathological Conditions, Signs and Symptoms	nucleic acid binding	Biomarker	This newly characterized <span class= gene id= 17875708-8-25-32 >PARP-14</span> protein should assist in understanding the regulation of PGI/AMF intracellular function(s) and may provide a new therapeutic target for inhibition of PGI/AMF inducing <span class= disease id= 17875708-8-200-220 >tumor cell migration</span> and invasion during <span class= disease id= 17875708-8-241-251 >metastasis</sp…	17875708	2007
PARP14	poly(ADP-ribose) polymerase family member 14	C0332996	Persistent embryonic structure				nucleic acid binding	Biomarker	<span class= gene id= 25753673-6-0-6 >PARP14</span> depletion results in reduced homologous recombination, <span class= disease id= 25753673-6-62-72 >persistent</span> RAD51 foci, hypersensitivity to DNA damaging agents and accumulation of DNA strand breaks.	25753673	2015
Gene	Gene Full Name	CUI	Disease	HPO Term	omim	Disease Class	Protein Class	associationtype	Sentence in the supporting publication	PMID	PMID Year
POSTN	periostin	C0006287	Bronchopulmonary Dysplasia			Congenital, Hereditary, and Neonatal Diseases and Abnormalities ; Respiratory Tract Diseases	cell adhesion molecule; signaling molecule	Biomarker	Neonatal periostin knockout mice are protected from hyperoxia-induced alveolar simplication.	22363622	2012
POSTN	periostin	C0009404	Colorectal Neoplasms	Abnormality of the digestive system; Neoplasm		Digestive System Diseases ; Neoplasms	cell adhesion molecule; signaling molecule	Biomarker	Periostin induction in tumor cell line explants and inhibition of in vitro cell growth by anti-periostin antibodies.	15731169	2005
POSTN	periostin	C0013182	Drug Allergy			Immune System Diseases ; Substance-Related Disorders	cell adhesion molecule; signaling molecule	Biomarker	Gene expression profiling of nasal polyps associated with chronic sinusitis and aspirin-sensitive asthma.	18391768	2008
POSTN	periostin	C0013264	Muscular Dystrophy, Duchenne		310200	Congenital, Hereditary, and Neonatal Diseases and Abnormalities ; Musculoskeletal Diseases ; Nervous System Diseases	cell adhesion molecule; signaling molecule	Biomarker	Inhibiting TGF-&beta; activity improves respiratory function in mdx mice.	21641384	2011
POSTN	periostin	C1319853	Asthma, Aspirin-Induced	Abnormality of the immune system; Abnormality of the respiratory system		Immune System Diseases ; Respiratory Tract Diseases ; Substance-Related Disorders	cell adhesion molecule; signaling molecule	Biomarker	Gene expression profiling of nasal polyps associated with chronic sinusitis and aspirin-sensitive asthma.	18391768	2008
POSTN	periostin	C0027051	Myocardial Infarction	Abnormality of the cardiovascular system		Cardiovascular Diseases	cell adhesion molecule; signaling molecule	AlteredExpression	Periostin protein expression was abundant in the infarct border of human hearts with acute myocardial infarction (AMI), and it is essential for cardiac healing after AMI.	18208976	2008
POSTN	periostin	C0027051	Myocardial Infarction	Abnormality of the cardiovascular system		Cardiovascular Diseases	cell adhesion molecule; signaling molecule	AlteredExpression	Systemic injection of AAV9 carrying a <span class= gene id= 26926804-0-38-47 >periostin</span> promoter targets gene expression to a myofibroblast-like lineage in mouse hearts after reperfused <span class= disease id= 26926804-0-146-167 >myocardial infarction</span>.	26926804	2016
POSTN	periostin	C0027051	Myocardial Infarction	Abnormality of the cardiovascular system		Cardiovascular Diseases	cell adhesion molecule; signaling molecule	Biomarker	Periostin as a modulator of chronic cardiac remodeling after myocardial infarction.	24212842	2013
POSTN	periostin	C0018801	Heart failure	Abnormality of the cardiovascular system		Cardiovascular Diseases	cell adhesion molecule; signaling molecule	Therapeutic	To identify the function of periostin in the pathophysiology of <span class= disease id= 15381649-3-64-77 >heart failure</span>, overexpression or loss of function of the <span class= gene id= 15381649-3-121-130 >periostin</span> gene was examined by direct transfection into the rat heart.	15381649	2004
POSTN	periostin	C0018801	Heart failure	Abnormality of the cardiovascular system		Cardiovascular Diseases	cell adhesion molecule; signaling molecule	Biomarker	Up-regulation was evident for muscle LIM protein (Mlp), desmin, and <span class= disease id= 25541130-11-68-81 >heart failure</span> (natriuretic peptide A [Nppa], Nppb, and myosin heavy chain 6) and fibrosis (transforming growth factor beta 1, alpha-smooth muscle actin, osteopontin, and <span class= gene id= 25541130-11-238-247 >periostin</span>) markers.	25541130	2014
POSTN	periostin	C0018801	Heart failure	Abnormality of the cardiovascular system		Cardiovascular Diseases	cell adhesion molecule; signaling molecule	GeneticVariation	Associations among <span class= gene id= 21558869-0-19-28 >periostin</span> gene polymorphisms, clinical parameters and <span class= disease id= 21558869-0-73-86 >heart failure</span>: a case-control study in 1104 Chinese individuals.	21558869	2011
POSTN	periostin	C0018800	Cardiomegaly	Abnormality of the cardiovascular system		Cardiovascular Diseases ; Pathological Conditions, Signs and Symptoms	cell adhesion molecule; signaling molecule	ModifyingMutation	Periostin and periostin-like factor in the human heart: possible therapeutic targets.	16414453	2005
POSTN	periostin	C0020538	Hypertensive disease	Abnormality of the cardiovascular system		Cardiovascular Diseases	cell adhesion molecule; signaling molecule	Biomarker	Left ventricular periostin gene expression is associated with fibrogenesis in experimental renal insufficiency.	21712488	2012
POSTN	periostin	C0022661	Kidney Failure, Chronic			Female Urogenital Diseases and Pregnancy Complications ; Male Urogenital Diseases	cell adhesion molecule; signaling molecule	Biomarker	Periostin: novel tissue and urinary biomarker of progressive renal injury induces a coordinated mesenchymal phenotype in tubular cells.	22167593	2012
POSTN	periostin	C0031099	Periodontitis	Abnormality of head or neck; Abnormality of the immune system		Stomatognathic Diseases	cell adhesion molecule; signaling molecule	Biomarker	Periostin as a modulator of chronic cardiac remodeling after myocardial infarction.	24212842	2013
POSTN	periostin	C0035127	Cumulative Trauma Disorders			Wounds and Injuries	cell adhesion molecule; signaling molecule	Biomarker	Induction of periostin-like factor and periostin in forearm muscle, tendon, and nerve in an animal model of work-related musculoskeletal disorder.	19620321	2009
POSTN	periostin	C0158266	Intervertebral Disc Degeneration	Abnormality of the skeletal system		Musculoskeletal Diseases	cell adhesion molecule; signaling molecule	Biomarker	Increased periostin gene expression in degenerative intervertebral disc cells.	23453657	2013
POSTN	periostin	C0242973	Ventricular Dysfunction			Cardiovascular Diseases	cell adhesion molecule; signaling molecule	Biomarker	Periostin as a novel factor responsible for ventricular dilation.	15381649	2004
POSTN	periostin	C0848548	hypertensive nephropathy		608026		cell adhesion molecule; signaling molecule	ModifyingMutation	Identification of periostin as a critical marker of progression/reversal of hypertensive nephropathy.	22403621	2012
POSTN	periostin	C1568272	Tendinopathy			Musculoskeletal Diseases ; Wounds and Injuries	cell adhesion molecule; signaling molecule	Biomarker	Exposure-dependent increases in IL-1beta, substance P, CTGF, and tendinosis in flexor digitorum tendons with upper extremity repetitive strain injury.	19743505	2010
POSTN	periostin	C1969478	Periodontitis, Aggressive, 2		608526		cell adhesion molecule; signaling molecule	Biomarker
POSTN	periostin	C0005695	Bladder Neoplasm	Abnormality of the genitourinary system; Neoplasm		Female Urogenital Diseases and Pregnancy Complications ; Male Urogenital Diseases ; Neoplasms	cell adhesion molecule; signaling molecule	AlteredExpression	Ectopic expression of <span class= gene id= 15880581-6-22-31 >periostin</span> gene by a retrovirus vector suppressed in vitro cell invasiveness of the <span class= disease id= 15880581-6-105-119 >bladder cancer</span> cells without affecting cell proliferation and tumor growth in nude mice.	15880581	2005
POSTN	periostin	C0005695	Bladder Neoplasm	Abnormality of the genitourinary system; Neoplasm		Female Urogenital Diseases and Pregnancy Complications ; Male Urogenital Diseases ; Neoplasms	cell adhesion molecule; signaling molecule	AlteredExpression	Immunohistochemical analysis indicated that strong belt-like expression of <span class= gene id= 18097555-6-75-84 >periostin</span> protein was observed in the stroma just beneath the normal bladder epithelium, while it was mostly attenuated in <span class= disease id= 18097555-6-198-212 >bladder cancer</span> tissues.	18097555	2008
POSTN	periostin	C0005695	Bladder Neoplasm	Abnormality of the genitourinary system; Neoplasm		Female Urogenital Diseases and Pregnancy Complications ; Male Urogenital Diseases ; Neoplasms	cell adhesion molecule; signaling molecule	AlteredExpression	Downregulation of periostin is associated with higher grade bladder cancer	15880581	2005
POSTN	periostin	C0005695	Bladder Neoplasm	Abnormality of the genitourinary system; Neoplasm		Female Urogenital Diseases and Pregnancy Complications ; Male Urogenital Diseases ; Neoplasms	cell adhesion molecule; signaling molecule	GeneticVariation	loss of WT periostin by down-regulation and/or alternative splicing, which produces Variant I, is closely correlated with the development of bladder cancer.	18097555	2008
POSTN	periostin	C1458155	Mammary Neoplasms	Abnormality of the breast; Neoplasm		Neoplasms ; Skin and Connective Tissue Diseases	cell adhesion molecule; signaling molecule	AlteredExpression	periostin is a gene highly overexpressed in breast cancer cells and is correlated with poor outcome in a cohort of poor prognosis estrogen receptor-positive tumours.	17014703	2006
POSTN	periostin	C1458155	Mammary Neoplasms	Abnormality of the breast; Neoplasm		Neoplasms ; Skin and Connective Tissue Diseases	cell adhesion molecule; signaling molecule	GeneticVariation	Although a major effect of the SNPs in the POSTN geneson breast cancer susceptibility and prognosis was excluded, the effect of the POSTN C-33G SNP on prognosis needs further characterization.	16807673	2006
POSTN	periostin	C0027627	Neoplasm Metastasis			Neoplasms ; Pathological Conditions, Signs and Symptoms	cell adhesion molecule; signaling molecule	AlteredExpression	Periostin was overexpressed in gastric cancer and lymph node metastasis, which suggests that periostin plays an important role in the progression and metastasis of gastric cancer.	17876898	2007
POSTN	periostin	C0027627	Neoplasm Metastasis			Neoplasms ; Pathological Conditions, Signs and Symptoms	cell adhesion molecule; signaling molecule	AlteredExpression	After survival analysis, the cases with highly expressed <span class= gene id= 24719188-8-57-66 >periostin</span> protein attained a significantly poorer postoperative disease-specific survival and distant <span class= disease id= 24719188-8-159-169 >metastasis</span> than those with none/low expressed <span class= gene id= 24719188-8-205-214 >periostin</span> protein (P=0.001 and 0.002).	24719188	2014
POSTN	periostin	C0027627	Neoplasm Metastasis			Neoplasms ; Pathological Conditions, Signs and Symptoms	cell adhesion molecule; signaling molecule	AlteredExpression	Aberrant expression of the <span class= gene id= 17938160-2-27-36 >periostin</span> gene in epithelial tumours seems to play a role in angiogenesis and <span class= disease id= 17938160-2-105-115 >metastases</span>.	17938160	2008
POSTN	periostin	C0027627	Neoplasm Metastasis			Neoplasms ; Pathological Conditions, Signs and Symptoms	cell adhesion molecule; signaling molecule	AlteredExpression	To know the role of Periostin in invasion, angiogenesis and <span class= disease id= 17060937-5-60-70 >metastasis</span> in OSCC cases, we first examined the expression of Periostin mRNA in 31 OSCC cases by RT-PCR and <span class= gene id= 17060937-5-168-177 >Periostin</span> protein in 74 OSCC cases by immunohistochemistry.	17060937	2007
POSTN	periostin	C0027627	Neoplasm Metastasis			Neoplasms ; Pathological Conditions, Signs and Symptoms	cell adhesion molecule; signaling molecule	Biomarker	Transforming growth factor-beta receptors and the <span class= disease id= 20489157-8-50-60 >metastasis</span>-related matrix proteins, <span class= gene id= 20489157-8-86-91 >POSTN</span> and FN1, in particular, may thus provide attractive targets for development of new therapies against disseminated melanoma, breast cancer, and possibly other tumors, by affecting key processes of <span class= d…	20489157	2010
POSTN	periostin	C0025202	melanoma	Abnormality of the integument; Neoplasm		Neoplasms	cell adhesion molecule; signaling molecule	AlteredExpression	identifies both stromal and <span class=disease id=18086302>melanoma</span> cells as sources of periostin production and correlates <span class=gene id=18086302>POSTN</span> expression levels with increased primary tumor thickness and metastatic process development	18086302	2007
POSTN	periostin	C0025202	melanoma	Abnormality of the integument; Neoplasm		Neoplasms	cell adhesion molecule; signaling molecule	AlteredExpression	Human <span class= gene id= 18086302-0-6-15 >periostin</span> gene expression in normal tissues, tumors and <span class= disease id= 18086302-0-62-70 >melanoma</span>: evidences for periostin production by both stromal and melanoma cells.	18086302	2007
POSTN	periostin	C0025202	melanoma	Abnormality of the integument; Neoplasm		Neoplasms	cell adhesion molecule; signaling molecule	Biomarker	Transforming growth factor-beta receptors and the metastasis-related matrix proteins, <span class= gene id= 20489157-8-86-91 >POSTN</span> and FN1, in particular, may thus provide attractive targets for development of new therapies against disseminated <span class= disease id= 20489157-8-206-214 >melanoma</span>, breast cancer, and possibly other tumors, by affecting key processes of metastasis: …	20489157	2010
POSTN	periostin	C0006142	Malignant neoplasm of breast		114480	Neoplasms ; Skin and Connective Tissue Diseases	cell adhesion molecule; signaling molecule	GeneticVariation	Polymorphisms in the KDR and <span class= gene id= 16807673-0-29-34 >POSTN</span> genes: association with <span class= disease id= 16807673-0-59-72 >breast cancer</span> susceptibility and prognosis.	16807673	2006
POSTN	periostin	C0006142	Malignant neoplasm of breast		114480	Neoplasms ; Skin and Connective Tissue Diseases	cell adhesion molecule; signaling molecule	AlteredExpression	Unexpectedly, cbfa1/<span class= gene id= 15273700-10-20-24 >osf2</span> was found to be specifically expressed in granulocytes in the tumor, not only in the experimental RC-9 tumor model, but in sections of human <span class= disease id= 15273700-10-166-179 >breast cancer</span> as well.	15273700	2004
POSTN	periostin	C0006142	Malignant neoplasm of breast		114480	Neoplasms ; Skin and Connective Tissue Diseases	cell adhesion molecule; signaling molecule	GeneticVariation	Polymorphisms in the KDR and <span class=gene id=16807673-0-29-34>POSTN</span> genes: association with <span class=disease id=16807673-0-59-72>breast cancer</span> susceptibility and prognosis.	16807673	2006
POSTN	periostin	C0009375	Colonic Neoplasms	Abnormality of the digestive system; Neoplasm		Digestive System Diseases ; Neoplasms	cell adhesion molecule; signaling molecule	AlteredExpression	Over expression of Periostin promotes metastatic growth of colon cancer by augmenting cell survival via the Akt/PKB pathway	15093540	2004
POSTN	periostin	C0026640	Mouth Neoplasms	Abnormality of head or neck; Neoplasm		Neoplasms ; Stomatognathic Diseases	cell adhesion molecule; signaling molecule	AlteredExpression	Periostin is frequently overexpressed and enhances invasion and angiogenesis in oral cancer	17060937	2007
POSTN	periostin	C0030297	Pancreatic Neoplasm	Abnormality of the digestive system; Neoplasm		Digestive System Diseases ; Endocrine System Diseases ; Neoplasms	cell adhesion molecule; signaling molecule	Biomarker	These findings suggest an important role of periostin in pancreatic cancer.	17043657	2007
POSTN	periostin	C0038356	Stomach Neoplasms	Abnormality of the digestive system; Neoplasm		Digestive System Diseases ; Neoplasms	cell adhesion molecule; signaling molecule	AlteredExpression	Periostin was overexpressed in gastric cancer and lymph node metastasis, which suggests that periostin plays an important role in the progression and metastasis of gastric cancer.	17876898	2007
POSTN	periostin	C0085413	Polycystic Kidney, Autosomal Dominant		173900	Congenital, Hereditary, and Neonatal Diseases and Abnormalities ; Female Urogenital Diseases and Pregnancy Complications ; Male Urogenital Diseases	cell adhesion molecule; signaling molecule	GeneticVariation	Periostin is a novel autocrine mitogen secreted by mural epithelial cells with the potential to accelerate cyst growth and promote interstitial remodeling in autosomal dominant polycystic kidney disease.	18753297	2009
POSTN	periostin	C0002395	Alzheimer's Disease	Abnormality of the nervous system	104300	Mental Disorders ; Nervous System Diseases	cell adhesion molecule; signaling molecule	GeneticVariation	Genetic analysis of Alzheimer\'s disease in the Uppsala Longitudinal Study of Adult Men.	19141999	2008
POSTN	periostin	C0019693	HIV Infections			Immune System Diseases ; Virus Diseases	cell adhesion molecule; signaling molecule	GeneticVariation	Polymorphisms in innate immunity genes and patients response to dendritic cell-based HIV immuno-treatment.	20056178	2009
POSTN	periostin	C0678222	Breast Carcinoma	Abnormality of the breast; Neoplasm		Neoplasms ; Skin and Connective Tissue Diseases	cell adhesion molecule; signaling molecule	AlteredExpression	Downregulation of CD13 and upregulation of <span class= gene id= 17022634-5-43-48 >OSF-2</span> were confirmed by immunohistochemistry using human tissue arrays with <span class= disease id= 17022634-5-119-136 >breast carcinomas</span>.	17022634	2006
POSTN	periostin	C0678222	Breast Carcinoma	Abnormality of the breast; Neoplasm		Neoplasms ; Skin and Connective Tissue Diseases	cell adhesion molecule; signaling molecule	AlteredExpression	Unexpectedly, cbfa1/<span class= gene id= 15273700-10-20-24 >osf2</span> was found to be specifically expressed in granulocytes in the tumor, not only in the experimental RC-9 tumor model, but in sections of human <span class= disease id= 15273700-10-166-179 >breast cancer</span> as well.	15273700	2004
POSTN	periostin	C0678222	Breast Carcinoma	Abnormality of the breast; Neoplasm		Neoplasms ; Skin and Connective Tissue Diseases	cell adhesion molecule; signaling molecule	GeneticVariation	Polymorphisms in the KDR and <span class= gene id= 16807673-0-29-34 >POSTN</span> genes: association with <span class= disease id= 16807673-0-59-72 >breast cancer</span> susceptibility and prognosis.	16807673	2006
POSTN	periostin	C0005684	Malignant neoplasm of urinary bladder		109800	Female Urogenital Diseases and Pregnancy Complications ; Male Urogenital Diseases ; Neoplasms	cell adhesion molecule; signaling molecule	AlteredExpression	Immunohistochemical analysis indicated that strong belt-like expression of <span class= gene id= 18097555-6-75-84 >periostin</span> protein was observed in the stroma just beneath the normal bladder epithelium, while it was mostly attenuated in <span class= disease id= 18097555-6-198-212 >bladder cancer</span> tissues.	18097555	2008
POSTN	periostin	C0005684	Malignant neoplasm of urinary bladder		109800	Female Urogenital Diseases and Pregnancy Complications ; Male Urogenital Diseases ; Neoplasms	cell adhesion molecule; signaling molecule	AlteredExpression	Ectopic expression of <span class= gene id= 15880581-6-22-31 >periostin</span> gene by a retrovirus vector suppressed in vitro cell invasiveness of the <span class= disease id= 15880581-6-105-119 >bladder cancer</span> cells without affecting cell proliferation and tumor growth in nude mice.	15880581	2005
POSTN	periostin	C0699885	Carcinoma of bladder	Abnormality of the genitourinary system; Neoplasm			cell adhesion molecule; signaling molecule	AlteredExpression	Immunohistochemical analysis indicated that strong belt-like expression of <span class= gene id= 18097555-6-75-84 >periostin</span> protein was observed in the stroma just beneath the normal bladder epithelium, while it was mostly attenuated in <span class= disease id= 18097555-6-198-212 >bladder cancer</span> tissues.	18097555	2008
POSTN	periostin	C0699885	Carcinoma of bladder	Abnormality of the genitourinary system; Neoplasm			cell adhesion molecule; signaling molecule	AlteredExpression	Ectopic expression of <span class= gene id= 15880581-6-22-31 >periostin</span> gene by a retrovirus vector suppressed in vitro cell invasiveness of the <span class= disease id= 15880581-6-105-119 >bladder cancer</span> cells without affecting cell proliferation and tumor growth in nude mice.	15880581	2005
POSTN	periostin	C0003850	Arteriosclerosis	Abnormality of the cardiovascular system		Cardiovascular Diseases	cell adhesion molecule; signaling molecule	GeneticVariation	Common variants in the <span class= gene id= 21474826-0-23-32 >periostin</span> gene influence development of <span class= disease id= 21474826-0-63-78 >atherosclerosis</span> in young persons.	21474826	2011
POSTN	periostin	C0004096	Asthma	Abnormality of the immune system; Abnormality of the respiratory system		Immune System Diseases ; Respiratory Tract Diseases	cell adhesion molecule; signaling molecule	AlteredExpression	Expression of TSLP, IL33, and <span class= gene id= 25813919-8-30-35 >POSTN</span> mRNA was increased in sHBECs in <span class= disease id= 25813919-8-68-77 >asthmatic</span> cases (P = .001, P = .05, and P = .04, respectively).	25813919	2014
POSTN	periostin	C0004153	Atherosclerosis	Abnormality of the cardiovascular system		Cardiovascular Diseases	cell adhesion molecule; signaling molecule	GeneticVariation	Common variants in the <span class= gene id= 21474826-0-23-32 >periostin</span> gene influence development of <span class= disease id= 21474826-0-63-78 >atherosclerosis</span> in young persons.	21474826	2011
POSTN	periostin	C0007115	Malignant neoplasm of thyroid				cell adhesion molecule; signaling molecule	AlteredExpression	In <span class= disease id= 21290209-0-3-17 >thyroid cancer</span> cell lines expression of <span class= gene id= 21290209-0-43-52 >periostin</span> gene is controlled by p73 and is <span class= negexp >not related</span> to epigenetic marks of active transcription.	21290209	2010
POSTN	periostin	C0013312	Dupuytren Contracture	Abnormality of connective tissue; Abnormality of limbs; Abnormality of the musculature; Abnormality of the skeletal system	126900	Musculoskeletal Diseases ; Neoplasms ; Skin and Connective Tissue Diseases	cell adhesion molecule; signaling molecule	Biomarker	We demonstrate that the protein product of <span class= gene id= 19619531-4-43-48 >POSTN</span>, periostin, is abundant in <span class= disease id= 19619531-4-76-95 >Dupuytren's disease</span> cord tissue while little or no periostin immunoreactivity is evident in patient-matched control tissues.	19619531	2009
POSTN	periostin	C0017638	Glioma	Abnormality of the nervous system; Neoplasm		Neoplasms	cell adhesion molecule; signaling molecule	AlteredExpression	Moreover, we observed that the expression of <span class= gene id= 24719188-6-45-54 >periostin</span> protein was related to Karnofsky performance scale score (KPS), extent of resection, Ki67, and WHO grade of <span class= disease id= 24719188-6-163-170 >gliomas</span> in universal analysis (P=0.008, 0.045, 0.001, and 0.001, respectively).	24719188	2014
POSTN	periostin	C0018802	Congestive heart failure	Abnormality of the cardiovascular system		Cardiovascular Diseases	cell adhesion molecule; signaling molecule	Biomarker	Up-regulation was evident for muscle LIM protein (Mlp), desmin, and <span class= disease id= 25541130-11-68-81 >heart failure</span> (natriuretic peptide A [Nppa], Nppb, and myosin heavy chain 6) and fibrosis (transforming growth factor beta 1, alpha-smooth muscle actin, osteopontin, and <span class= gene id= 25541130-11-238-247 >periostin</span>) markers.	25541130	2014
POSTN	periostin	C0024623	Malignant neoplasm of stomach			Digestive System Diseases ; Neoplasms	cell adhesion molecule; signaling molecule	AlteredExpression	Periostin mRNA in <span class= disease id= 21677839-3-18-32 >gastric cancer</span> cells was silenced using small interfering RNA (siRNA) techniques and <span class= gene id= 21677839-3-103-112 >periostin</span> gene expression was evaluated by quantitative reverse transcription-polymerase chain reaction.	21677839	2011
POSTN	periostin	C0027832	Neurofibromatosis 2		101000	Congenital, Hereditary, and Neonatal Diseases and Abnormalities ; Neoplasms ; Nervous System Diseases ; Otorhinolaryngologic Diseases	cell adhesion molecule; signaling molecule	AlteredExpression	Here, we present a genetically engineered <span class= disease id= 25113746-6-42-45 >NF2</span> mouse model generated through excision of the Nf2 gene driven by Cre expression under control of a tissue-restricted 3.9kb<span class= gene id= 25113746-6-168-177 >Periostin</span> promoter element.	25113746	2015
POSTN	periostin	C0032584	polyps			Pathological Conditions, Signs and Symptoms	cell adhesion molecule; signaling molecule	AlteredExpression	An increased level of POSTN, IL-4, and IL-13 gene expression may be related to the development of chronic rhinosinusitis with nasal polyps, but <span class= disease id= 25674935-6-144-149 >polyp</span> formation seemed to be associated especially with <span class= gene id= 25674935-6-200-205 >POSTN</span> and IL-13 expression.	25674935	2015
POSTN	periostin	C0040136	Thyroid Neoplasm	Abnormality of the endocrine system; Neoplasm		Endocrine System Diseases ; Neoplasms	cell adhesion molecule; signaling molecule	AlteredExpression	Experiments in <span class= disease id= 18434370-14-15-28 >thyroid tumor</span> cell lines indicate that high levels of periostin mRNA are due, at least in part, to the increase in <span class= gene id= 18434370-14-130-139 >periostin</span> promoter activity.	18434370	2009
POSTN	periostin	C0149516	Chronic sinusitis	Abnormality of head or neck; Abnormality of the immune system; Abnormality of the skeletal system			cell adhesion molecule; signaling molecule	AlteredExpression	An increased level of POSTN, IL-4, and IL-13 gene expression may be related to the development of <span class= disease id= 25674935-6-98-120 >chronic rhinosinusitis</span> with nasal polyps, but polyp formation seemed to be associated especially with <span class= gene id= 25674935-6-200-205 >POSTN</span> and IL-13 expression.	25674935	2015
POSTN	periostin	C0151846	Periosteal Disorder				cell adhesion molecule; signaling molecule	AlteredExpression	Periostin, also called <span class= gene id= 19308325-1-23-51 >osteoblast-specific factor 2</span> (<span class= gene id= 19308325-1-53-58 >OSF-2</span>), is a member of the fasciclin family and a disulfide-linked cell adhesion protein that has been shown to be expressed preferentially in the <span class= disease id= 19308325-1-200-210 >periosteum</span> and periodontal ligaments, where it acts a…	19308325	2009
POSTN	periostin	C0154830	Proliferative diabetic retinopathy				cell adhesion molecule; signaling molecule	Biomarker	Our data indicate that extracellular matrix-related molecules such as <span class= gene id= 25604687-16-70-75 >POSTN</span>, TNC, TGF&beta;, and angiogenic factors have important roles in promoting the development of FVMs associated with <span class= disease id= 25604687-16-185-188 >PDR</span>.	25604687	2015
POSTN	periostin	C0155626	Acute myocardial infarction				cell adhesion molecule; signaling molecule	AlteredExpression	The expression of <span class= gene id= 18208976-4-18-27 >periostin</span> protein was abundant in the infarct border of human and mouse hearts with <span class= disease id= 18208976-4-102-105 >AMI</span>.	18208976	2008
POSTN	periostin	C0162871	Aortic Aneurysm, Abdominal	Abnormality of the cardiovascular system	100070	Cardiovascular Diseases	cell adhesion molecule; signaling molecule	AlteredExpression	We found significant increases in <span class= gene id= 24260297-5-34-43 >periostin</span> protein levels in the walls of human <span class= disease id= 24260297-5-81-84 >AAA</span> specimens.	24260297	2013
POSTN	periostin	C0220756	Niemann-Pick Disease, Type C		257220	Congenital, Hereditary, and Neonatal Diseases and Abnormalities ; Hemic and Lymphatic Diseases ; Nervous System Diseases ; Nutritional and Metabolic Diseases	cell adhesion molecule; signaling molecule	AlteredExpression	<span class= disease id= 16136586-8-0-3 >NPC</span> shows significant upregulation of <span class= gene id= 16136586-8-38-43 >OSF-2</span> and downregulation of pIgR.	16136586	2005
POSTN	periostin	C0280100	solid tumor				cell adhesion molecule; signaling molecule	Biomarker	The extracellular matrix N-glycoprotein periostin (<span class= gene id= 22079858-1-51-56 >OSF-2</span>, <span class= gene id= 22079858-1-58-63 >POSTN</span>) is a major constituent of the desmoplastic stroma around <span class= disease id= 22079858-1-122-134 >solid tumors</span>.	22079858	2011
POSTN	periostin	C0549473	Thyroid carcinoma	Abnormality of the endocrine system; Neoplasm		Endocrine System Diseases ; Neoplasms	cell adhesion molecule; signaling molecule	AlteredExpression	In <span class= disease id= 21290209-0-3-17 >thyroid cancer</span> cell lines expression of <span class= gene id= 21290209-0-43-52 >periostin</span> gene is controlled by p73 and is <span class= negexp >not related</span> to epigenetic marks of active transcription.	21290209	2010
POSTN	periostin	C0684249	Carcinoma of lung		211980		cell adhesion molecule; signaling molecule	AlteredExpression	The <span class= gene id= 11550156-6-4-13 >periostin</span> gene was shown to be highly expressed at the tumor periphery <span class= disease id= 11550156-6-75-92 >of lung carcinoma</span> tissue but not within the tumor by in situ RNA hybridization.	11550156	2001
POSTN	periostin	C0699791	Stomach Carcinoma	Abnormality of the digestive system; Neoplasm	613659		cell adhesion molecule; signaling molecule	AlteredExpression	Periostin mRNA in <span class= disease id= 21677839-3-18-32 >gastric cancer</span> cells was silenced using small interfering RNA (siRNA) techniques and <span class= gene id= 21677839-3-103-112 >periostin</span> gene expression was evaluated by quantitative reverse transcription-polymerase chain reaction.	21677839	2011
POSTN	periostin	C0919267	ovarian neoplasm	Abnormality of the genitourinary system; Neoplasm		Endocrine System Diseases ; Female Urogenital Diseases and Pregnancy Complications ; Neoplasms	cell adhesion molecule; signaling molecule	AlteredExpression	The data suggest that blocking periostin expression may be a novel approach for treating the subset of invasive <span class= disease id= 21670235-7-112-126 >ovarian tumors</span> that overexpress <span class= gene id= 21670235-7-144-153 >periostin</span> protein.	21670235	2011
POSTN	periostin	C1368683	Epithelioma			Neoplasms	cell adhesion molecule; signaling molecule	Biomarker	<span class= gene id= 21763681-8-0-9 >Periostin</span> protein was detected in both mesenchymal cells of the tumor stroma and <span class= disease id= 21763681-8-81-97 >epithelial tumor</span> cells.	21763681	2011
POSTN	periostin	C1511789	Desmoplastic				cell adhesion molecule; signaling molecule	Biomarker	The extracellular matrix N-glycoprotein periostin (<span class= gene id= 22079858-1-51-56 >OSF-2</span>, <span class= gene id= 22079858-1-58-63 >POSTN</span>) is a major constituent of the <span class= disease id= 22079858-1-95-107 >desmoplastic</span> stroma around solid tumors.	22079858	2011
POSTN	periostin	C1512981	Mammary Tumorigenesis				cell adhesion molecule; signaling molecule	GeneticVariation	Using transgenic mice expressing the Neu oncogene in the mammary epithelium crossed into Postn-deficient animals, we have assessed the effect of <span class= gene id= 25592291-3-145-150 >Postn</span> gene deletion on Neu-driven <span class= disease id= 25592291-3-179-200 >mammary tumorigenesis</span>.	25592291	2014
POSTN	periostin	C1561643	Chronic Kidney Diseases	Abnormality of the genitourinary system		Female Urogenital Diseases and Pregnancy Complications ; Male Urogenital Diseases	cell adhesion molecule; signaling molecule	Biomarker	Urine <span class= gene id= 22167593-10-6-15 >periostin</span> enzyme-linked immunosorbent assay at a cutoff of 32.66 pg/mg creatinine demonstrated sensitivity and specificity for distinguishing patients with <span class= disease id= 22167593-10-162-165 >CKD</span> from healthy people (92.3 and 95.0%, respectively) comparing favorably with urine neutrophil gelatinase-associated lipocalin.	22167593	2012
POSTN	periostin	C1621958	Glioblastoma Multiforme	Abnormality of the nervous system; Neoplasm	137800	Neoplasms	cell adhesion molecule; signaling molecule	AlteredExpression	High <span class= gene id= 21998659-11-5-10 >POSTN</span> and low miR-219 expression were significantly associated with the mesenchymal <span class= disease id= 21998659-11-89-92 >GBM</span> subtype (P&lt;0.0001).	21998659	2011
POSTN	periostin	C2717759	Degenerative Intervertebral Discs			Musculoskeletal Diseases	cell adhesion molecule; signaling molecule	AlteredExpression	Increased <span class= gene id= 23453657-0-10-19 >periostin</span> gene expression in <span class= disease id= 23453657-0-39-71 >degenerative intervertebral disc</span> cells.	23453657	2013
POSTN	periostin	C2931822	Nasopharyngeal carcinoma		607107		cell adhesion molecule; signaling molecule	AlteredExpression	Differential expression of <span class= gene id= 16136586-0-27-55 >osteoblast-specific factor 2</span> and polymeric immunoglobulin receptor genes in <span class= disease id= 16136586-0-103-127 >nasopharyngeal carcinoma</span>.	16136586	2005
POSTN	periostin	C4082974	Dupuytren's Disease			Musculoskeletal Diseases ; Neoplasms ; Skin and Connective Tissue Diseases	cell adhesion molecule; signaling molecule	Biomarker	We demonstrate that the protein product of <span class= gene id= 19619531-4-43-48 >POSTN</span>, periostin, is abundant in <span class= disease id= 19619531-4-76-95 >Dupuytren's disease</span> cord tissue while little or no periostin immunoreactivity is evident in patient-matched control tissues.	19619531	2009
Symbol	Gene Name	cui	Disease Name	HPO Term	OMIM	Disease Class	Protein Class	Association Type	Sentence in the supporting publication	PMID	PMID Year
PTPRT	protein tyrosine phosphatase, receptor type T	C0040336	Tobacco Use Disorder			Mental Disorders ; Substance-Related Disorders	receptor; phosphatase; hydrolase	GeneticVariation	Personalized smoking cessation: interactions between nicotine dose, dependence and quit-success genotype score.	20379614	2010
PTPRT	protein tyrosine phosphatase, receptor type T	C0040336	Tobacco Use Disorder			Mental Disorders ; Substance-Related Disorders	receptor; phosphatase; hydrolase	GeneticVariation	These results support polygenic genetics for success in abstaining from smoking, overlap with genetics of substance dependence and memory, and nominate gene variants for selective influences on therapeutic responses to bupropion vs NRT.	18519826	2008
PTPRT	protein tyrosine phosphatase, receptor type T	C0003873	Rheumatoid Arthritis	Abnormality of the skeletal system	607218,180300	Immune System Diseases ; Musculoskeletal Diseases ; Skin and Connective Tissue Diseases	receptor; phosphatase; hydrolase	Biomarker	Furthermore, the integration of our data with those from previous genome-wide association studies showed that KLF12 and <span class= gene id= 18668548-9-120-125 >PTPRT</span> are the unique loci that are commonly associated in 3 different studies (P = 0.004 and P = 0.002 for KLF12 in the Wellcome Trust Case Control Consortium study and the Brigham and Women's <span class= disease id= 18668548-9-3…	18668548	2008
PTPRT	protein tyrosine phosphatase, receptor type T	C0003873	Rheumatoid Arthritis	Abnormality of the skeletal system	607218,180300	Immune System Diseases ; Musculoskeletal Diseases ; Skin and Connective Tissue Diseases	receptor; phosphatase; hydrolase	GeneticVariation	Furthermore, the integration of our data with those from previous genome-wide association studies showed that KLF12 and <span class=gene id=18668548-9-120-125>PTPRT</span> are the unique loci that are commonly associated in 3 different studies (P = 0.004 and P = 0.002 for KLF12 in the Wellcome Trust Case Control Consortium study and the Brigham and Women\'s <span class=disease id=18668548-9-313-3…	18668548	2008
[truncated: 8,879 more rows]
